# Supplementary material for: Characterization of Extracellular Vesicles Produced by Aspergillus fumigatus Protoplasts
Source: mSphere. 2020 Aug 12;5(4):e00476-20. doi: 10.1128/mSphere.00476-20 (PMC7426166; doi:10.1128/mSphere.00476-20)
Supplement: TABLE S1 [file mSphere.00476-20-st001.xlsx]

## Sheet: Feuil1
Protein names			Theoretical	MaxQuant Socres		EVs from Non-regenerated protoplasts (Replicate 1)			EVs from Non-regenerated protoplasts (Replicate 2)			EVs from Non-regenerated protoplasts (Replicate 3)			EVs from Non-regenerated protoplasts (Replicate 4)			EVs from fresh protoplasts (Replicate 1)			EVs from fresh protoplasts (Replicate 2)			EVs from Regenerated protoplasts (Replicate 1)			EVs from Regenerated protoplasts (Replicate 2)			EVs from Regenerated protoplasts (Replicate 3)			EVs from Regenerated protoplasts (Replicate 4)
Uniprot protein IDs	Fasta headers	Gene Name	Mol. weight [kDa]	Q-value	Score	Peptides	Unique peptides	Seq. Cov. [%]	Peptides	Unique peptides	Seq. Cov. [%]	Peptides	Unique peptides	Seq. Cov. [%]	Peptides	Unique peptides	Seq. Cov. [%]	Peptides	Unique peptides	Seq. Cov. [%]	Peptides	Unique peptides	Seq. Cov. [%]	Peptides	Unique peptides	Seq. Cov. [%]	Peptides	Unique peptides	Seq. Cov. [%]	Peptides	Unique peptides	Seq. Cov. [%]	Peptides	Unique peptides	Seq. Cov. [%]
sp|B0XM00|LIS1_ASPFC	>sp|B0XM00|LIS1_ASPFC Nuclear distribution protein nudF OS=Neosartorya fumigata (strain CEA10 / CBS 144.89 / FGSC A1163) OX=451804 GN=nudF PE=3 SV=1	nudF	50665	0	6855	4	4	8.4	0	0	0	0	0	0	1	1	1.9	0	0	0	0	0	0	1	1	2.4	2	2	5.6	0	0	0	0	0	0
sp|B0XNF8|PURA_ASPFC	>sp|B0XNF8|PURA_ASPFC Adenylosuccinate synthetase OS=Neosartorya fumigata (strain CEA10 / CBS 144.89 / FGSC A1163) OX=451804 GN=AFUB_015000 PE=3 SV=1	AFUB_015000	46648	0	139.07	15	15	38.7	1	1	1.9	12	12	29.5	12	12	30	0	0	0	0	0	0	9	9	23.8	12	12	31.8	1	1	3.3	1	1	3.3
sp|B0XNR0|XYL1_ASPFC	>sp|B0XNR0|XYL1_ASPFC Probable NAD(P)H-dependent D-xylose reductase xyl1 OS=Neosartorya fumigata (strain CEA10 / CBS 144.89 / FGSC A1163) OX=451804 GN=xyl1 PE=3 SV=1	xyl1	35543	0	18979	6	6	22.5	0	0	0	4	4	12.4	2	2	7.6	0	0	0	0	0	0	1	1	2.2	1	1	2.2	0	0	0	0	0	0
sp|B0XNT4|TRM82_ASPFC	>sp|B0XNT4|TRM82_ASPFC tRNA (guanine-N(7)-)-methyltransferase non-catalytic subunit trm82 OS=Neosartorya fumigata (strain CEA10 / CBS 144.89 / FGSC A1163) OX=451804 GN=trm82 PE=3 SV=1	trm82	54913	0	76687	0	0	0	0	0	0	1	1	3	1	1	3	0	0	0	0	0	0	1	1	2.8	2	2	6.8	0	0	0	0	0	0
sp|B0XP13|EIF3A_ASPFC	>sp|B0XP13|EIF3A_ASPFC Eukaryotic translation initiation factor 3 subunit A OS=Neosartorya fumigata (strain CEA10 / CBS 144.89 / FGSC A1163) OX=451804 GN=tif32 PE=3 SV=1	tif32	120.23	0	323.31	44	44	47.6	2	2	2.4	28	28	32.2	25	25	24.7	0	0	0	0	0	0	25	25	32.9	28	28	34.3	0	0	0	0	0	0
sp|B0XPG0|PFF1_ASPFC	>sp|B0XPG0|PFF1_ASPFC Vacuolar membrane protease OS=Neosartorya fumigata (strain CEA10 / CBS 144.89 / FGSC A1163) OX=451804 GN=AFUB_006350 PE=3 SV=1	AFUB_006350	106.58	0	97459	5	5	7.8	0	0	0	2	2	2.1	1	1	1	0	0	0	0	0	0	1	1	1	1	1	1	0	0	0	0	0	0
sp|B0XPP3|MCA1A_ASPFC	>sp|B0XPP3|MCA1A_ASPFC Metacaspase-1A OS=Neosartorya fumigata (strain CEA10 / CBS 144.89 / FGSC A1163) OX=451804 GN=casA PE=3 SV=2	casA	45199	0	51214	3	3	9.2	0	0	0	1	1	2.9	0	0	0	0	0	0	0	0	0	0	0	0	0	0	0	0	0	0	0	0	0
sp|B0XPW9|KAD2_ASPFC	>sp|B0XPW9|KAD2_ASPFC Adenylate kinase OS=Neosartorya fumigata (strain CEA10 / CBS 144.89 / FGSC A1163) OX=451804 GN=adk1 PE=3 SV=1	adk1	28703	0	39561	8	8	33.1	0	0	0	8	8	30.4	7	7	27.2	0	0	0	0	0	0	3	3	12.5	4	4	15.2	1	1	4.3	3	3	12.5
sp|B0XPZ4|DRE2_ASPFC	>sp|B0XPZ4|DRE2_ASPFC Fe-S cluster assembly protein dre2 OS=Neosartorya fumigata (strain CEA10 / CBS 144.89 / FGSC A1163) OX=451804 GN=dre2 PE=3 SV=1	dre2	32402	0	6.01	1	1	4.7	0	0	0	1	1	3.7	1	1	3.7	0	0	0	0	0	0	0	0	0	1	1	4.7	1	1	4.7	0	0	0
sp|B0XQ15|CIAO1_ASPFC	>sp|B0XQ15|CIAO1_ASPFC Probable cytosolic iron-sulfur protein assembly protein 1 OS=Neosartorya fumigata (strain CEA10 / CBS 144.89 / FGSC A1163) OX=451804 GN=cia1 PE=3 SV=1	cia1	50652	0	32509	3	3	15.4	0	0	0	0	0	0	0	0	0	0	0	0	0	0	0	3	3	12.4	3	3	12.4	0	0	0	0	0	0
sp|B0XQ16|KEX1_ASPFC	>sp|B0XQ16|KEX1_ASPFC Pheromone-processing carboxypeptidase kex1 OS=Neosartorya fumigata (strain CEA10 / CBS 144.89 / FGSC A1163) OX=451804 GN=kex1 PE=3 SV=1	kex1	70498	0	77191	3	3	3.6	0	0	0	7	7	13	5	5	9.5	0	0	0	0	0	0	4	4	6.8	4	4	6.8	0	0	0	1	1	1.9
sp|B0XQ42|ERB1_ASPFC	>sp|B0XQ42|ERB1_ASPFC Ribosome biogenesis protein erb1 OS=Neosartorya fumigata (strain CEA10 / CBS 144.89 / FGSC A1163) OX=451804 GN=erb1 PE=3 SV=1	erb1	88987	0	146.79	0	0	0	0	0	0	0	0	0	0	0	0	0	0	0	0	0	0	13	13	25.5	11	11	20.4	0	0	0	1	1	1.4
sp|B0XQ55|EIF3F_ASPFC	>sp|B0XQ55|EIF3F_ASPFC Eukaryotic translation initiation factor 3 subunit F OS=Neosartorya fumigata (strain CEA10 / CBS 144.89 / FGSC A1163) OX=451804 GN=AFUB_008750 PE=3 SV=1	AFUB_008750	37198	0	197.43	16	16	62	1	1	6.1	9	9	29	10	10	35.1	0	0	0	0	0	0	10	10	39.1	10	10	39.1	0	0	0	1	1	2.6
sp|B0XQ72|RSP5_ASPFC	>sp|B0XQ72|RSP5_ASPFC Probable E3 ubiquitin-protein ligase hulA OS=Neosartorya fumigata (strain CEA10 / CBS 144.89 / FGSC A1163) OX=451804 GN=hulA PE=3 SV=2	hulA	91968	0	57792	15	15	27.6	0	0	0	11	11	14.8	4	4	5	0	0	0	0	0	0	1	1	3.4	3	3	6	0	0	0	1	1	1.2
sp|B0XQB9|EIF3H_ASPFC	>sp|B0XQB9|EIF3H_ASPFC Eukaryotic translation initiation factor 3 subunit H OS=Neosartorya fumigata (strain CEA10 / CBS 144.89 / FGSC A1163) OX=451804 GN=AFUB_009410 PE=3 SV=1	AFUB_009410	41014	0	50711	14	14	41.1	1	1	2.7	11	11	28.2	8	8	19.2	0	0	0	0	0	0	6	6	17	7	7	21.1	1	1	3	0	0	0
sp|B0XQF6|IML2_ASPFC	>sp|B0XQF6|IML2_ASPFC Inclusion body clearance protein iml2 OS=Neosartorya fumigata (strain CEA10 / CBS 144.89 / FGSC A1163) OX=451804 GN=iml2 PE=3 SV=1	iml2	81198	0.0003992	37283	2	2	3.9	0	0	0	0	0	0	0	0	0	0	0	0	0	0	0	0	0	0	0	0	0	0	0	0	0	0	0
sp|B0XQZ0|SEY1_ASPFC	>sp|B0XQZ0|SEY1_ASPFC Protein sey1 OS=Neosartorya fumigata (strain CEA10 / CBS 144.89 / FGSC A1163) OX=451804 GN=sey1 PE=3 SV=1	sey1	97.45	0	201.06	24	24	31.4	0	0	0	21	21	27.5	17	17	22.2	0	0	0	0	0	0	11	11	16.2	12	12	18.6	1	1	1.4	1	1	1.4
sp|B0XR88|END3_ASPFC	>sp|B0XR88|END3_ASPFC Actin cytoskeleton-regulatory complex protein end3 OS=Neosartorya fumigata (strain CEA10 / CBS 144.89 / FGSC A1163) OX=451804 GN=end3 PE=3 SV=1	end3	46488	0	102.02	22	22	58.9	0	0	0	11	11	30	9	9	25	0	0	0	0	0	0	7	7	18.8	4	4	11.4	0	0	0	0	0	0
sp|B0XRG7|EIF3B_ASPFC	>sp|B0XRG7|EIF3B_ASPFC Eukaryotic translation initiation factor 3 subunit B OS=Neosartorya fumigata (strain CEA10 / CBS 144.89 / FGSC A1163) OX=451804 GN=prt1 PE=3 SV=1	prt1	84486	0	174.3	30	30	49.5	0	0	0	10	10	14.3	6	6	8.6	0	0	0	0	0	0	6	6	8.4	6	6	9.7	0	0	0	0	0	0
sp|B0XRM8|ARO1_ASPFC	>sp|B0XRM8|ARO1_ASPFC Pentafunctional AROM polypeptide OS=Neosartorya fumigata (strain CEA10 / CBS 144.89 / FGSC A1163) OX=451804 GN=aroM PE=1 SV=1	aroM	174.37	0	186.5	11	11	10.2	0	0	0	15	15	11.8	10	10	7	0	0	0	0	0	0	15	15	16.4	18	18	19.2	1	1	0.6	0	0	0
sp|B0XRV0|DPP5_ASPFC	>sp|B0XRV0|DPP5_ASPFC Dipeptidyl-peptidase 5 OS=Neosartorya fumigata (strain CEA10 / CBS 144.89 / FGSC A1163) OX=451804 GN=AFUB_024920 PE=1 SV=1	AFUB_024920	79742	0	63319	8	8	12.3	0	0	0	9	9	16.2	8	8	14.1	0	0	0	0	0	0	4	4	8.3	0	0	0	0	0	0	1	1	1.7
sp|B0XS28|EIF3G_ASPFC	>sp|B0XS28|EIF3G_ASPFC Eukaryotic translation initiation factor 3 subunit G OS=Neosartorya fumigata (strain CEA10 / CBS 144.89 / FGSC A1163) OX=451804 GN=tif35 PE=3 SV=1	tif35	31.87	0	79735	11	11	32.8	0	0	0	4	4	16.9	5	5	13.8	0	0	0	0	0	0	4	4	18.6	2	2	8.3	0	0	0	0	0	0
sp|B0XS74|EIF3L_ASPFC	>sp|B0XS74|EIF3L_ASPFC Eukaryotic translation initiation factor 3 subunit L OS=Neosartorya fumigata (strain CEA10 / CBS 144.89 / FGSC A1163) OX=451804 GN=AFUB_026190 PE=3 SV=1	AFUB_026190	54703	0	130.93	13	13	39.7	0	0	0	13	13	30.9	12	12	28.4	0	0	0	0	0	0	5	5	16	6	6	17.4	2	2	4.8	1	1	2.3
sp|B0XS99|MTLD_ASPFC	>sp|B0XS99|MTLD_ASPFC Mannitol-1-phosphate 5-dehydrogenase OS=Neosartorya fumigata (strain CEA10 / CBS 144.89 / FGSC A1163) OX=451804 GN=mpdA PE=3 SV=1	mpdA	43003	0	61438	13	13	47.9	0	0	0	4	4	11.3	3	3	9.5	0	0	0	0	0	0	3	3	9.5	3	3	9.5	0	0	0	0	0	0
sp|B0XSI3|MKAR_ASPFC	>sp|B0XSI3|MKAR_ASPFC Very-long-chain 3-oxoacyl-CoA reductase OS=Neosartorya fumigata (strain CEA10 / CBS 144.89 / FGSC A1163) OX=451804 GN=AFUB_027290 PE=3 SV=1	AFUB_027290	37326	0	95099	5	5	21.4	0	0	0	8	8	32.5	7	7	22.6	0	0	0	0	0	0	6	6	21.7	6	6	21.2	0	0	0	0	0	0
sp|B0XT72|GEL1_ASPFC	>sp|B0XT72|GEL1_ASPFC 1.3-beta-glucanosyltransferase gel1 OS=Neosartorya fumigata (strain CEA10 / CBS 144.89 / FGSC A1163) OX=451804 GN=gel1 PE=1 SV=1	gel1	48121	0	94.7	7	7	21.9	0	0	0	6	6	17.7	3	3	11.7	0	0	0	0	0	0	5	5	15	5	5	18.1	1	1	2	2	2	4
sp|B0XTJ7|MAP21_ASPFC	>sp|B0XTJ7|MAP21_ASPFC Methionine aminopeptidase 2-1 OS=Neosartorya fumigata (strain CEA10 / CBS 144.89 / FGSC A1163) OX=451804 GN=AFUB_018820 PE=3 SV=1	AFUB_018820	53507	0	66755	11	11	35.2	0	0	0	0	0	0	0	0	0	0	0	0	0	0	0	7	7	20.6	5	5	16.3	0	0	0	0	0	0
sp|B0XTS1|SCONB_ASPFC	>sp|B0XTS1|SCONB_ASPFC Probable E3 ubiquitin ligase complex SCF subunit sconB OS=Neosartorya fumigata (strain CEA10 / CBS 144.89 / FGSC A1163) OX=451804 GN=sconB PE=3 SV=1	sconB	77711	0.00039936	37531	0	0	0	0	0	0	0	0	0	0	0	0	0	0	0	0	0	0	0	0	0	1	1	1.6	0	0	0	0	0	0
sp|B0XU47|EIF3D_ASPFC	>sp|B0XU47|EIF3D_ASPFC Eukaryotic translation initiation factor 3 subunit D OS=Neosartorya fumigata (strain CEA10 / CBS 144.89 / FGSC A1163) OX=451804 GN=AFUB_030310 PE=3 SV=1	AFUB_030310	65231	0	145.93	13	13	30.6	0	0	0	8	8	23.8	7	7	17.8	0	0	0	0	0	0	5	5	10.6	3	3	6.2	1	1	1.5	0	0	0
sp|B0XUW3|CHO2_ASPFC	>sp|B0XUW3|CHO2_ASPFC Phosphatidylethanolamine N-methyltransferase OS=Neosartorya fumigata (strain CEA10 / CBS 144.89 / FGSC A1163) OX=451804 GN=cho2 PE=3 SV=1	cho2	104.2	0	89607	4	4	8.4	0	0	0	1	1	1.4	0	0	0	0	0	0	0	0	0	0	0	0	1	1	1.5	0	0	0	0	0	0
sp|B0XV83|CYNS_ASPFC	>sp|B0XV83|CYNS_ASPFC Cyanate hydratase OS=Neosartorya fumigata (strain CEA10 / CBS 144.89 / FGSC A1163) OX=451804 GN=cyn1 PE=3 SV=1	cyn1	17076	0	202.46	4	4	37	0	0	0	0	0	0	0	0	0	0	0	0	0	0	0	0	0	0	0	0	0	0	0	0	0	0	0
sp|B0XVI5|GEL4_ASPFC	>sp|B0XVI5|GEL4_ASPFC 1.3-beta-glucanosyltransferase gel4 OS=Neosartorya fumigata (strain CEA10 / CBS 144.89 / FGSC A1163) OX=451804 GN=gel4 PE=1 SV=1	gel4	58872	0	60701	5	5	14.8	0	0	0	3	3	7.7	1	1	2	0	0	0	0	0	0	2	2	6	2	2	6	0	0	0	0	0	0
sp|B0XW47|AMPP3_ASPFC	>sp|B0XW47|AMPP3_ASPFC Probable Xaa-Pro aminopeptidase pepP OS=Neosartorya fumigata (strain CEA10 / CBS 144.89 / FGSC A1163) OX=451804 GN=pepP PE=3 SV=1	pepP	51943	0	64107	13	13	29.5	0	0	0	13	13	27.8	11	11	23.1	0	0	0	0	0	0	1	1	2.6	1	1	2.6	0	0	0	0	0	0
sp|B0XWG9|RSSA_ASPFC	>sp|B0XWG9|RSSA_ASPFC 40S ribosomal protein S0 OS=Neosartorya fumigata (strain CEA10 / CBS 144.89 / FGSC A1163) OX=451804 GN=rps0 PE=3 SV=1	rps0	32122	0	323.31	11	11	50.5	2	2	6.7	11	11	54.9	9	9	41.1	6	6	22.9	5	5	18.5	14	14	57.9	11	11	48.8	3	3	9.1	5	5	17.8
sp|B0XWT3|SEC11_ASPFC	>sp|B0XWT3|SEC11_ASPFC Signal peptidase complex catalytic subunit sec11 OS=Neosartorya fumigata (strain CEA10 / CBS 144.89 / FGSC A1163) OX=451804 GN=sec11 PE=3 SV=1	sec11	21457	0	11374	3	3	10.9	0	0	0	2	2	4.7	3	3	12	0	0	0	0	0	0	0	0	0	0	0	0	0	0	0	0	0	0
sp|B0XXF8|EGLC_ASPFC	>sp|B0XXF8|EGLC_ASPFC Probable glucan endo-1.3-beta-glucosidase eglC OS=Neosartorya fumigata (strain CEA10 / CBS 144.89 / FGSC A1163) OX=451804 GN=eglC PE=3 SV=1	eglC	44943	0.00039401	35478	1	1	2.9	0	0	0	0	0	0	0	0	0	0	0	0	0	0	0	1	1	2.9	2	2	5.8	0	0	0	0	0	0
sp|B0XXL3|EIF3E_ASPFC	>sp|B0XXL3|EIF3E_ASPFC Eukaryotic translation initiation factor 3 subunit E OS=Neosartorya fumigata (strain CEA10 / CBS 144.89 / FGSC A1163) OX=451804 GN=int6 PE=3 SV=1	int6	51739	0	231.63	22	22	62.3	0	0	0	14	14	33.3	12	12	25.1	0	0	0	0	0	0	15	15	42.4	17	17	48.3	0	0	0	0	0	0
sp|B0XXL5|GET3_ASPFC	>sp|B0XXL5|GET3_ASPFC ATPase get3 OS=Neosartorya fumigata (strain CEA10 / CBS 144.89 / FGSC A1163) OX=451804 GN=get3 PE=3 SV=1	get3	37.44	0	71991	6	6	27.1	0	0	0	3	3	13.2	4	4	17.1	0	0	0	0	0	0	7	7	29.4	7	7	29.4	0	0	0	1	1	3.2
sp|B0XXN5|NOP9_ASPFC	>sp|B0XXN5|NOP9_ASPFC Nucleolar protein 9 OS=Neosartorya fumigata (strain CEA10 / CBS 144.89 / FGSC A1163) OX=451804 GN=nop9 PE=3 SV=1	nop9	78076	0.0098071	14725	0	0	0	0	0	0	0	0	0	0	0	0	0	0	0	0	0	0	0	0	0	1	1	2.6	0	0	0	0	0	0
sp|B0XXS1|CLU_ASPFC	>sp|B0XXS1|CLU_ASPFC Clustered mitochondria protein homolog OS=Neosartorya fumigata (strain CEA10 / CBS 144.89 / FGSC A1163) OX=451804 GN=clu1 PE=3 SV=1	clu1	145.98	0	310.43	32	32	29.8	2	2	1.6	39	39	37.1	28	28	25.4	0	0	0	0	0	0	20	20	19	17	17	16.1	1	1	0.9	2	2	1.8
sp|B0XXU1|TVP18_ASPFC	>sp|B0XXU1|TVP18_ASPFC Golgi apparatus membrane protein tvp18 OS=Neosartorya fumigata (strain CEA10 / CBS 144.89 / FGSC A1163) OX=451804 GN=tvp18 PE=3 SV=1	tvp18	16556	0.00078034	33825	1	1	4.6	0	0	0	0	0	0	1	1	4.6	0	0	0	0	0	0	2	2	12.6	2	2	12.6	1	1	4.6	1	1	4.6
sp|B0XY69|EIF3K_ASPFC	>sp|B0XY69|EIF3K_ASPFC Eukaryotic translation initiation factor 3 subunit K OS=Neosartorya fumigata (strain CEA10 / CBS 144.89 / FGSC A1163) OX=451804 GN=AFUB_039840 PE=3 SV=2	AFUB_039840	27971	0	87135	7	7	49.8	0	0	0	6	6	32.9	6	6	32.9	0	0	0	0	0	0	5	5	31.3	3	3	17.7	0	0	0	0	0	0
sp|B0XYC8|EIF3I_ASPFC	>sp|B0XYC8|EIF3I_ASPFC Eukaryotic translation initiation factor 3 subunit I OS=Neosartorya fumigata (strain CEA10 / CBS 144.89 / FGSC A1163) OX=451804 GN=tif34 PE=3 SV=1	tif34	37712	0	99213	16	16	62.4	0	0	0	5	5	18.5	6	6	20.9	0	0	0	0	0	0	7	7	20.3	8	8	20.9	1	1	2.4	0	0	0
sp|B0XYK8|DAPB_ASPFC	>sp|B0XYK8|DAPB_ASPFC Probable dipeptidyl-aminopeptidase B OS=Neosartorya fumigata (strain CEA10 / CBS 144.89 / FGSC A1163) OX=451804 GN=dapB PE=3 SV=1	dapB	103.09	0	59224	2	2	2.9	0	0	0	0	0	0	0	0	0	0	0	0	0	0	0	1	1	1.8	1	1	2.1	0	0	0	0	0	0
sp|B0XYQ4|MOC2B_ASPFC	>sp|B0XYQ4|MOC2B_ASPFC Molybdopterin synthase catalytic subunit OS=Neosartorya fumigata (strain CEA10 / CBS 144.89 / FGSC A1163) OX=451804 GN=cnxH PE=3 SV=1	cnxH	20615	0.00077851	33588	1	1	10.6	0	0	0	0	0	0	0	0	0	0	0	0	0	0	0	0	0	0	0	0	0	0	0	0	0	0	0
sp|B0XYY2|LIPA_ASPFC	>sp|B0XYY2|LIPA_ASPFC Lipoyl synthase. mitochondrial OS=Neosartorya fumigata (strain CEA10 / CBS 144.89 / FGSC A1163) OX=451804 GN=AFUB_042490 PE=3 SV=1	AFUB_042490	45478	0	42826	2	2	7.5	0	0	0	0	0	0	0	0	0	0	0	0	0	0	0	0	0	0	1	1	4.6	0	0	0	0	0	0
sp|B0XYZ8|COQ4_ASPFC	>sp|B0XYZ8|COQ4_ASPFC Ubiquinone biosynthesis protein coq4. mitochondrial OS=Neosartorya fumigata (strain CEA10 / CBS 144.89 / FGSC A1163) OX=451804 GN=coq4 PE=3 SV=1	coq4	32452	0	37244	3	3	7	1	1	4.2	8	8	28.8	6	6	20.4	0	0	0	0	0	0	4	4	15.8	4	4	15.8	0	0	0	0	0	0
sp|B0XZV8|PLB3_ASPFC	>sp|B0XZV8|PLB3_ASPFC Lysophospholipase 3 OS=Neosartorya fumigata (strain CEA10 / CBS 144.89 / FGSC A1163) OX=451804 GN=plb3 PE=1 SV=1	plb3	67416	0	102.83	9	9	17.8	0	0	0	12	12	26.3	6	6	11.7	0	0	0	0	0	0	8	8	19.7	3	3	6.8	1	1	2.1	0	0	0
sp|B0Y004|PHIA_ASPFC	>sp|B0Y004|PHIA_ASPFC Cell wall protein phiA OS=Neosartorya fumigata (strain CEA10 / CBS 144.89 / FGSC A1163) OX=451804 GN=phiA PE=3 SV=1	phiA	19.38	0	49074	2	2	18.4	0	0	0	2	2	17.3	1	1	7.6	0	0	0	0	0	0	2	2	14.1	1	1	7.6	0	0	0	0	0	0
sp|B0Y081|MCA1B_ASPFC	>sp|B0Y081|MCA1B_ASPFC Metacaspase-1B OS=Neosartorya fumigata (strain CEA10 / CBS 144.89 / FGSC A1163) OX=451804 GN=casB PE=3 SV=2	casB	45473	0	60319	1	1	3.7	0	0	0	1	1	3.7	1	1	3.7	0	0	0	0	0	0	0	0	0	0	0	0	0	0	0	0	0	0
sp|B0Y1E7|CTU2_ASPFC	>sp|B0Y1E7|CTU2_ASPFC Cytoplasmic tRNA 2-thiolation protein 2 OS=Neosartorya fumigata (strain CEA10 / CBS 144.89 / FGSC A1163) OX=451804 GN=ncs2 PE=3 SV=1	ncs2	40516	0	44145	0	0	0	0	0	0	0	0	0	0	0	0	0	0	0	0	0	0	2	2	6	1	1	3.3	0	0	0	0	0	0
sp|B0Y310|LCL2_ASPFC	>sp|B0Y310|LCL2_ASPFC Long chronological lifespan protein 2 OS=Neosartorya fumigata (strain CEA10 / CBS 144.89 / FGSC A1163) OX=451804 GN=lcl2 PE=3 SV=1	lcl2	13405	0	94165	2	2	18	0	0	0	2	2	18	1	1	8.2	0	0	0	0	0	0	1	1	9.8	1	1	9.8	0	0	0	1	1	9.8
sp|B0Y356|RS3A_ASPFC	>sp|B0Y356|RS3A_ASPFC 40S ribosomal protein S1 OS=Neosartorya fumigata (strain CEA10 / CBS 144.89 / FGSC A1163) OX=451804 GN=rps1 PE=3 SV=1	rps1	29.2	0	323.31	21	21	69.5	1	1	3.1	18	18	60.2	17	17	59.8	8	8	35.5	4	4	16	22	22	69.9	21	21	67.2	9	9	26.2	10	10	31.6
sp|B0Y384|GMT_ASPFC	>sp|B0Y384|GMT_ASPFC GDP-mannose transporter OS=Neosartorya fumigata (strain CEA10 / CBS 144.89 / FGSC A1163) OX=451804 GN=gmt1 PE=3 SV=1	gmt1	41858	0	61772	1	1	3.1	0	0	0	1	1	3.1	1	1	3.1	0	0	0	0	0	0	1	1	3.1	1	1	3.1	0	0	0	1	1	3.1
sp|B0Y3B5|SKP1_ASPFC	>sp|B0Y3B5|SKP1_ASPFC E3 ubiquitin ligase complex SCF subunit sconC OS=Neosartorya fumigata (strain CEA10 / CBS 144.89 / FGSC A1163) OX=451804 GN=sconC PE=3 SV=1	sconC	18141	0	22566	9	9	77.2	0	0	0	4	4	24.1	3	3	19.6	0	0	0	0	0	0	2	2	11.4	2	2	11.4	1	1	6.3	0	0	0
sp|B0Y3V7|AMPP1_ASPFC	>sp|B0Y3V7|AMPP1_ASPFC Probable Xaa-Pro aminopeptidase P OS=Neosartorya fumigata (strain CEA10 / CBS 144.89 / FGSC A1163) OX=451804 GN=ampp PE=3 SV=1	ampp	72679	0	11082	5	5	9.8	0	0	0	3	3	4.4	1	1	2.1	0	0	0	0	0	0	1	1	2.1	1	1	2.1	0	0	0	0	0	0
sp|B0Y3W4|ARGJ_ASPFC	>sp|B0Y3W4|ARGJ_ASPFC Arginine biosynthesis bifunctional protein ArgJ. mitochondrial OS=Neosartorya fumigata (strain CEA10 / CBS 144.89 / FGSC A1163) OX=451804 GN=AFUB_055650 PE=3 SV=1	AFUB_055650	48923	0	12397	5	5	12.4	0	0	0	2	2	4.1	2	2	5.6	0	0	0	0	0	0	0	0	0	0	0	0	0	0	0	0	0	0
sp|B0Y429|BTGC_ASPFC	>sp|B0Y429|BTGC_ASPFC Probable glucan endo-1.3-beta-glucosidase btgC OS=Neosartorya fumigata (strain CEA10 / CBS 144.89 / FGSC A1163) OX=451804 GN=btgC PE=3 SV=1	btgC	72692	0	16544	3	3	8	0	0	0	1	1	3.9	1	1	3.9	0	0	0	0	0	0	0	0	0	0	0	0	0	0	0	0	0	0
sp|B0Y473|ALP2_ASPFC	>sp|B0Y473|ALP2_ASPFC Alkaline protease 2 OS=Neosartorya fumigata (strain CEA10 / CBS 144.89 / FGSC A1163) OX=451804 GN=alp2 PE=3 SV=1	alp2	52639	0	82225	11	11	31.1	0	0	0	6	6	14.7	4	4	10.7	0	0	0	0	0	0	5	5	14.9	5	5	14.9	0	0	0	0	0	0
sp|B0Y4D6|XPOT_ASPFC	>sp|B0Y4D6|XPOT_ASPFC Exportin-T OS=Neosartorya fumigata (strain CEA10 / CBS 144.89 / FGSC A1163) OX=451804 GN=los1 PE=3 SV=2	los1	115.41	0	13583	2	2	2.1	0	0	0	1	1	1.2	1	1	0.7	0	0	0	0	0	0	3	3	3.9	2	2	2.7	0	0	0	0	0	0
sp|B0Y4I9|TRMB_ASPFC	>sp|B0Y4I9|TRMB_ASPFC tRNA (guanine-N(7)-)-methyltransferase OS=Neosartorya fumigata (strain CEA10 / CBS 144.89 / FGSC A1163) OX=451804 GN=trm8 PE=3 SV=1	trm8	39947	0.0010925	24786	0	0	0	0	0	0	0	0	0	0	0	0	0	0	0	0	0	0	0	0	0	1	1	3.6	0	0	0	0	0	0
sp|B0Y4N5|ACRB_ASPFC	>sp|B0Y4N5|ACRB_ASPFC Probable ubiquitination network signaling protein acrB OS=Neosartorya fumigata (strain CEA10 / CBS 144.89 / FGSC A1163) OX=451804 GN=acrB PE=3 SV=1	acrB	109.73	0	6431	2	2	2.8	0	0	0	0	0	0	0	0	0	0	0	0	0	0	0	1	1	1.2	0	0	0	0	0	0	0	0	0
sp|B0Y4N9|MTNB_ASPFC	>sp|B0Y4N9|MTNB_ASPFC Methylthioribulose-1-phosphate dehydratase OS=Neosartorya fumigata (strain CEA10 / CBS 144.89 / FGSC A1163) OX=451804 GN=mde1 PE=3 SV=1	mde1	27167	0	138.61	6	6	39.6	0	0	0	2	2	15	2	2	12.1	0	0	0	0	0	0	3	3	17.9	3	3	17.9	0	0	0	0	0	0
sp|B0Y4P5|CREB_ASPFC	>sp|B0Y4P5|CREB_ASPFC Probable ubiquitin carboxyl-terminal hydrolase creB OS=Neosartorya fumigata (strain CEA10 / CBS 144.89 / FGSC A1163) OX=451804 GN=creB PE=3 SV=1	creB	86761	0.00075643	29554	2	2	2.6	0	0	0	0	0	0	0	0	0	0	0	0	0	0	0	0	0	0	0	0	0	0	0	0	0	0	0
sp|B0Y4Q5|TVP38_ASPFC	>sp|B0Y4Q5|TVP38_ASPFC Golgi apparatus membrane protein tvp38 OS=Neosartorya fumigata (strain CEA10 / CBS 144.89 / FGSC A1163) OX=451804 GN=tvp38 PE=3 SV=1	tvp38	46733	0	31844	2	2	6	0	0	0	2	2	6	2	2	6	0	0	0	0	0	0	2	2	6	2	2	6	0	0	0	0	0	0
sp|B0Y4Q8|TVP23_ASPFC	>sp|B0Y4Q8|TVP23_ASPFC Golgi apparatus membrane protein tvp23 OS=Neosartorya fumigata (strain CEA10 / CBS 144.89 / FGSC A1163) OX=451804 GN=tvp23 PE=3 SV=1	tvp23	21484	0	44026	0	0	0	0	0	0	2	2	17.8	1	1	12.6	0	0	0	0	0	0	0	0	0	0	0	0	0	0	0	0	0	0
sp|B0Y581|M2DH_ASPFC	>sp|B0Y581|M2DH_ASPFC Mannitol 2-dehydrogenase OS=Neosartorya fumigata (strain CEA10 / CBS 144.89 / FGSC A1163) OX=451804 GN=AFUB_071700 PE=3 SV=1	AFUB_071700	56475	0	48248	1	1	3.2	0	0	0	0	0	0	0	0	0	0	0	0	0	0	0	1	1	2.6	1	1	3.2	0	0	0	0	0	0
sp|B0Y5C3|MTNA_ASPFC	>sp|B0Y5C3|MTNA_ASPFC Methylthioribose-1-phosphate isomerase OS=Neosartorya fumigata (strain CEA10 / CBS 144.89 / FGSC A1163) OX=451804 GN=mri1 PE=3 SV=1	mri1	41.59	0	91348	9	9	26.9	1	1	2.1	5	5	18.3	2	2	8.3	0	0	0	0	0	0	7	7	26.4	10	10	38.5	1	1	2.1	0	0	0
sp|B0Y5H9|GET1_ASPFC	>sp|B0Y5H9|GET1_ASPFC Protein get1 OS=Neosartorya fumigata (strain CEA10 / CBS 144.89 / FGSC A1163) OX=451804 GN=get1 PE=3 SV=1	get1	22845	0.0020761	19993	1	1	6.5	0	0	0	0	0	0	0	0	0	0	0	0	0	0	0	1	1	6.5	1	1	6.5	0	0	0	0	0	0
sp|B0Y5N4|MAP22_ASPFC	>sp|B0Y5N4|MAP22_ASPFC Methionine aminopeptidase 2-2 OS=Neosartorya fumigata (strain CEA10 / CBS 144.89 / FGSC A1163) OX=451804 GN=AFUB_064000 PE=3 SV=2	AFUB_064000	51959	0	15.97	3	3	11.2	0	0	0	2	2	4.9	2	2	4.9	0	0	0	0	0	0	2	2	3.4	2	2	3.4	0	0	0	0	0	0
sp|B0Y5R7|RT25_ASPFC	>sp|B0Y5R7|RT25_ASPFC 37S ribosomal protein S25. mitochondrial OS=Neosartorya fumigata (strain CEA10 / CBS 144.89 / FGSC A1163) OX=451804 GN=AFUB_064340 PE=3 SV=1	AFUB_064340	29752	0	55029	3	3	13.6	1	1	3.1	4	4	17.1	2	2	7.8	1	1	3.5	1	1	3.5	11	11	58.5	11	11	58.5	2	2	6.6	3	3	9.7
sp|B0Y5Z6|MIC60_ASPFC	>sp|B0Y5Z6|MIC60_ASPFC MICOS complex subunit mic60 OS=Neosartorya fumigata (strain CEA10 / CBS 144.89 / FGSC A1163) OX=451804 GN=mic60 PE=3 SV=1	mic60	69524	0	45859	9	9	18.3	0	0	0	5	5	11.7	3	3	8	0	0	0	0	0	0	7	7	14.9	7	7	14.9	0	0	0	1	1	1.8
sp|B0Y604|EFGM_ASPFC	>sp|B0Y604|EFGM_ASPFC Elongation factor G. mitochondrial OS=Neosartorya fumigata (strain CEA10 / CBS 144.89 / FGSC A1163) OX=451804 GN=mef1 PE=3 SV=1	mef1	89219	0	45395	5	5	8.2	0	0	0	4	4	7.5	3	3	5.1	0	0	0	0	0	0	0	0	0	1	1	1.6	0	0	0	0	0	0
sp|B0Y612|PESC_ASPFC	>sp|B0Y612|PESC_ASPFC Pescadillo homolog OS=Neosartorya fumigata (strain CEA10 / CBS 144.89 / FGSC A1163) OX=451804 GN=nop7 PE=3 SV=1	nop7	75395	0	79891	0	0	0	0	0	0	1	1	1.2	1	1	1.2	0	0	0	0	0	0	8	8	14.4	10	10	16.3	0	0	0	1	1	1.8
sp|B0Y665|PLB1_ASPFC	>sp|B0Y665|PLB1_ASPFC Lysophospholipase 1 OS=Neosartorya fumigata (strain CEA10 / CBS 144.89 / FGSC A1163) OX=451804 GN=plb1 PE=1 SV=1	plb1	68143	0	44514	5	5	8.4	0	0	0	5	5	8.8	5	5	8.5	0	0	0	0	0	0	6	6	14.1	4	4	8.2	1	1	1.6	0	0	0
sp|B0Y6C5|DPP4_ASPFC	>sp|B0Y6C5|DPP4_ASPFC Probable dipeptidyl peptidase 4 OS=Neosartorya fumigata (strain CEA10 / CBS 144.89 / FGSC A1163) OX=451804 GN=dpp4 PE=1 SV=1	dpp4	85875	0	11094	0	0	0	0	0	0	2	2	6.1	0	0	0	0	0	0	0	0	0	0	0	0	0	0	0	0	0	0	0	0	0
sp|B0Y6H2|KYNU2_ASPFC	>sp|B0Y6H2|KYNU2_ASPFC Kynureninase 2 OS=Neosartorya fumigata (strain CEA10 / CBS 144.89 / FGSC A1163) OX=451804 GN=bna5-2 PE=3 SV=1	bna5-2	51197	0	17919	2	2	6.5	0	0	0	1	1	3	1	1	3	0	0	0	0	0	0	1	1	4.1	2	2	6.9	0	0	0	0	0	0
sp|B0Y762|EIF3J_ASPFC	>sp|B0Y762|EIF3J_ASPFC Eukaryotic translation initiation factor 3 subunit J OS=Neosartorya fumigata (strain CEA10 / CBS 144.89 / FGSC A1163) OX=451804 GN=hcr1 PE=3 SV=1	hcr1	29793	0	33515	6	6	28.5	0	0	0	0	0	0	0	0	0	0	0	0	0	0	0	2	2	13.1	1	1	3	0	0	0	0	0	0
sp|B0Y7C3|KMO_ASPFC	>sp|B0Y7C3|KMO_ASPFC Kynurenine 3-monooxygenase OS=Neosartorya fumigata (strain CEA10 / CBS 144.89 / FGSC A1163) OX=451804 GN=bna4 PE=3 SV=1	bna4	58087	0.0017813	22805	0	0	0	0	0	0	0	0	0	0	0	0	0	0	0	0	0	0	1	1	3.5	1	1	3.5	0	0	0	0	0	0
sp|B0Y7H6|CREC_ASPFC	>sp|B0Y7H6|CREC_ASPFC Probable catabolite repression protein creC OS=Neosartorya fumigata (strain CEA10 / CBS 144.89 / FGSC A1163) OX=451804 GN=creC PE=3 SV=2	creC	62292	0.00077821	33522	2	2	3.9	0	0	0	0	0	0	0	0	0	0	0	0	0	0	0	1	1	1.6	1	1	1.6	0	0	0	0	0	0
sp|B0Y7I1|CRED_ASPFC	>sp|B0Y7I1|CRED_ASPFC Probable HECT-type ubiquitin ligase-interacting protein creD OS=Neosartorya fumigata (strain CEA10 / CBS 144.89 / FGSC A1163) OX=451804 GN=creD PE=3 SV=2	creD	66387	0	15663	2	2	5.2	0	0	0	3	3	5.7	4	4	8.5	0	0	0	0	0	0	1	1	1.5	1	1	1.5	0	0	0	0	0	0
sp|B0Y9Q4|MYO1_ASPFC	>sp|B0Y9Q4|MYO1_ASPFC Myosin-1 OS=Neosartorya fumigata (strain CEA10 / CBS 144.89 / FGSC A1163) OX=451804 GN=myoA PE=3 SV=2	myoA	137.29	0	156.8	33	33	32.8	1	1	0.6	19	19	17.7	14	14	12.8	0	0	0	0	0	0	14	14	14.3	14	14	14.2	1	1	0.7	1	1	0.7
sp|B0Y9Q9|BTGE_ASPFC	>sp|B0Y9Q9|BTGE_ASPFC Probable beta-glucosidase btgE OS=Neosartorya fumigata (strain CEA10 / CBS 144.89 / FGSC A1163) OX=451804 GN=btgE PE=3 SV=2	btgE	58147	0	45691	7	7	15.6	0	0	0	5	5	12.9	3	3	7.3	0	0	0	0	0	0	3	3	7.3	3	3	7.3	0	0	0	0	0	0
sp|B0Y9Z9|3HAO1_ASPFC	>sp|B0Y9Z9|3HAO1_ASPFC 3-hydroxyanthranilate 3.4-dioxygenase 1 OS=Neosartorya fumigata (strain CEA10 / CBS 144.89 / FGSC A1163) OX=451804 GN=bna1-1 PE=3 SV=1	bna1-1	21705	0	30049	5	5	22.9	0	0	0	6	6	49	4	4	22.9	0	0	0	0	0	0	1	1	5.7	2	2	10.4	0	0	0	0	0	0
sp|B0YA45|SIP5_ASPFC	>sp|B0YA45|SIP5_ASPFC Protein sip5 OS=Neosartorya fumigata (strain CEA10 / CBS 144.89 / FGSC A1163) OX=451804 GN=sip5 PE=3 SV=1	sip5	87871	0	57289	10	10	20	0	0	0	3	3	6	2	2	4.1	0	0	0	0	0	0	3	3	5.7	2	2	3.9	0	0	0	0	0	0
sp|B0YA89|VPS10_ASPFC	>sp|B0YA89|VPS10_ASPFC Vacuolar protein sorting/targeting protein 10 OS=Neosartorya fumigata (strain CEA10 / CBS 144.89 / FGSC A1163) OX=451804 GN=vps10 PE=3 SV=1	vps10	166.46	0	161.09	31	31	26.7	0	0	0	21	21	17.7	14	14	10.8	0	0	0	0	0	0	15	15	12.8	17	17	13.5	1	1	0.8	3	3	2.3
sp|B0YAK0|KATG_ASPFC	>sp|B0YAK0|KATG_ASPFC Catalase-peroxidase OS=Neosartorya fumigata (strain CEA10 / CBS 144.89 / FGSC A1163) OX=451804 GN=katG PE=3 SV=1	katG	83761	0	25714	4	4	5.8	0	0	0	7	7	12.1	7	7	12.1	0	0	0	0	0	0	3	3	5.7	2	2	3.2	0	0	0	0	0	0
sp|B0YBR5|ALCS_ASPFC	>sp|B0YBR5|ALCS_ASPFC Protein alcS OS=Neosartorya fumigata (strain CEA10 / CBS 144.89 / FGSC A1163) OX=451804 GN=alcS PE=3 SV=2	alcS	29038	0	43387	2	2	6.2	0	0	0	1	1	3.3	1	1	3.3	0	0	0	0	0	0	0	0	0	0	0	0	0	0	0	0	0	0
sp|B0YC95|PAN1_ASPFC	>sp|B0YC95|PAN1_ASPFC Actin cytoskeleton-regulatory complex protein pan1 OS=Neosartorya fumigata (strain CEA10 / CBS 144.89 / FGSC A1163) OX=451804 GN=pan1 PE=3 SV=1	pan1	159.39	0	323.31	47	47	35.3	0	0	0	17	17	14.5	15	15	13.8	0	0	0	0	0	0	14	14	14.5	7	7	6.5	0	0	0	0	0	0
sp|B0YCA6|EIF3M_ASPFC	>sp|B0YCA6|EIF3M_ASPFC Eukaryotic translation initiation factor 3 subunit M OS=Neosartorya fumigata (strain CEA10 / CBS 144.89 / FGSC A1163) OX=451804 GN=AFUB_089510 PE=3 SV=1	AFUB_089510	51112	0	257.52	14	14	32.7	0	0	0	8	8	23.3	9	9	17.9	0	0	0	0	0	0	11	11	28.2	12	12	30.3	1	1	1.7	0	0	0
sp|B0YD09|MMM1_ASPFC	>sp|B0YD09|MMM1_ASPFC Maintenance of mitochondrial morphology protein 1 OS=Neosartorya fumigata (strain CEA10 / CBS 144.89 / FGSC A1163) OX=451804 GN=mmm1 PE=3 SV=2	mmm1	53811	0	41325	2	2	5	0	0	0	1	1	2.4	1	1	2.6	0	0	0	0	0	0	0	0	0	1	1	2.6	0	0	0	0	0	0
sp|B0YD91|BGLE_ASPFC	>sp|B0YD91|BGLE_ASPFC Probable beta-glucosidase E OS=Neosartorya fumigata (strain CEA10 / CBS 144.89 / FGSC A1163) OX=451804 GN=bglE PE=3 SV=1	bglE	113.42	0	32373	4	4	7.7	0	0	0	0	0	0	0	0	0	0	0	0	0	0	0	5	5	7	5	5	7	0	0	0	0	0	0
sp|B0YED6|LAP1_ASPFC	>sp|B0YED6|LAP1_ASPFC Leucine aminopeptidase 1 OS=Neosartorya fumigata (strain CEA10 / CBS 144.89 / FGSC A1163) OX=451804 GN=lap1 PE=3 SV=2	lap1	43127	0.0050336	17141	0	0	0	0	0	0	0	0	0	0	0	0	0	0	0	0	0	0	0	0	0	1	1	4.1	0	0	0	0	0	0
sp|B0YEH1|EIF3C_ASPFC	>sp|B0YEH1|EIF3C_ASPFC Eukaryotic translation initiation factor 3 subunit C OS=Neosartorya fumigata (strain CEA10 / CBS 144.89 / FGSC A1163) OX=451804 GN=nip1 PE=3 SV=1	nip1	97507	0	216.8	28	28	36.1	1	1	0.8	14	14	18.4	13	13	17.9	0	0	0	1	1	1.7	18	18	24.2	22	22	29.5	3	3	3.4	4	4	4.9
tr|B0XLZ0|B0XLZ0_ASPFC	>tr|B0XLZ0|B0XLZ0_ASPFC 60S ribosomal protein L31e OS=Neosartorya fumigata (strain CEA10 / CBS 144.89 / FGSC A1163) OX=451804 GN=AFUB_001520 PE=4 SV=1	AFUB_001520	14007	0	18622	8	8	43.1	2	2	14.6	6	6	35.8	5	5	26.8	2	2	16.3	2	2	16.3	7	7	42.3	6	6	35.8	5	5	30.1	6	6	35.8
tr|B0XLZ1|B0XLZ1_ASPFC	>tr|B0XLZ1|B0XLZ1_ASPFC Nitrilase family protein (Nit3). putative OS=Neosartorya fumigata (strain CEA10 / CBS 144.89 / FGSC A1163) OX=451804 GN=AFUB_001530 PE=4 SV=1	AFUB_001530	31752	0	73292	1	1	4.1	0	0	0	1	1	7.2	1	1	7.2	0	0	0	0	0	0	0	0	0	0	0	0	0	0	0	0	0	0
tr|B0XLZ6|B0XLZ6_ASPFC	>tr|B0XLZ6|B0XLZ6_ASPFC Autophagy regulatory protein Atg2. putative OS=Neosartorya fumigata (strain CEA10 / CBS 144.89 / FGSC A1163) OX=451804 GN=AFUB_001560 PE=4 SV=1	AFUB_001560	235.46	0.0027397	18909	0	0	0	0	0	0	0	0	0	1	1	0.3	0	0	0	0	0	0	0	0	0	1	1	0.8	0	0	0	0	0	0
tr|B0XLZ9|B0XLZ9_ASPFC	>tr|B0XLZ9|B0XLZ9_ASPFC Spindle pole body component. putative OS=Neosartorya fumigata (strain CEA10 / CBS 144.89 / FGSC A1163) OX=451804 GN=AFUB_001760 PE=4 SV=1	AFUB_001760	98718	0	77008	8	8	14.1	0	0	0	1	1	1.1	1	1	1.1	0	0	0	0	0	0	3	3	3.4	1	1	1.1	0	0	0	0	0	0
tr|B0XM01|B0XM01_ASPFC	>tr|B0XM01|B0XM01_ASPFC Uncharacterized protein OS=Neosartorya fumigata (strain CEA10 / CBS 144.89 / FGSC A1163) OX=451804 GN=AFUB_001780 PE=4 SV=1	AFUB_001780	24795	0	22029	3	3	20.5	0	0	0	1	1	4.5	0	0	0	0	0	0	0	0	0	3	3	23.6	4	4	27.7	0	0	0	2	2	10
tr|B0XM02|B0XM02_ASPFC	>tr|B0XM02|B0XM02_ASPFC Trehalose-6-phosphate synthase OS=Neosartorya fumigata (strain CEA10 / CBS 144.89 / FGSC A1163) OX=451804 GN=AFUB_001790 PE=3 SV=1	AFUB_001790	57904	0	49146	4	3	10.7	0	0	0	7	4	18.1	7	4	18.1	0	0	0	0	0	0	7	3	11.7	6	3	11.7	0	0	0	0	0	0
tr|B0XM04|B0XM04_ASPFC	>tr|B0XM04|B0XM04_ASPFC Aconitate hydratase. mitochondrial OS=Neosartorya fumigata (strain CEA10 / CBS 144.89 / FGSC A1163) OX=451804 GN=AFUB_001810 PE=3 SV=1	AFUB_001810	84547	0	323.31	23	23	38.1	1	1	1.3	27	26	38.5	24	23	33.2	0	0	0	0	0	0	6	6	9.8	8	8	11.4	3	3	4.4	2	2	3.3
tr|B0XM11|B0XM11_ASPFC	>tr|B0XM11|B0XM11_ASPFC Altered inheritance of mitochondria protein 24. mitochondrial OS=Neosartorya fumigata (strain CEA10 / CBS 144.89 / FGSC A1163) OX=451804 GN=AFUB_001880 PE=3 SV=1	AFUB_001880	45073	0	73925	1	1	2.4	0	0	0	0	0	0	0	0	0	0	0	0	0	0	0	2	2	6.1	3	3	8.5	0	0	0	0	0	0
tr|B0XM19|B0XM19_ASPFC	>tr|B0XM19|B0XM19_ASPFC 3.4-dihydroxy-2-butanone 4-phosphate synthase OS=Neosartorya fumigata (strain CEA10 / CBS 144.89 / FGSC A1163) OX=451804 GN=AFUB_001620 PE=3 SV=1	AFUB_001620	25309	0	75273	5	5	33.2	0	0	0	1	1	4.7	0	0	0	0	0	0	0	0	0	2	2	13.4	1	1	3.4	0	0	0	0	0	0
tr|B0XM24|B0XM24_ASPFC	>tr|B0XM24|B0XM24_ASPFC Cytosolic large ribosomal subunit protein L7A OS=Neosartorya fumigata (strain CEA10 / CBS 144.89 / FGSC A1163) OX=451804 GN=AFUB_001750 PE=4 SV=1	AFUB_001750	28878	0	276.64	25	25	65.7	2	2	7.9	13	13	42.9	13	13	43.3	6	6	27.2	4	4	18.1	26	26	50.4	24	24	47.6	7	7	22	8	8	24.8
tr|B0XM26|B0XM26_ASPFC	>tr|B0XM26|B0XM26_ASPFC Filament-forming protein (Tpr/p270). putative OS=Neosartorya fumigata (strain CEA10 / CBS 144.89 / FGSC A1163) OX=451804 GN=AFUB_001640 PE=4 SV=1	AFUB_001640	224.29	0.0027211	1836	1	1	1.3	0	0	0	0	0	0	0	0	0	0	0	0	0	0	0	1	1	0.6	1	1	0.6	0	0	0	0	0	0
tr|B0XM56|B0XM56_ASPFC	>tr|B0XM56|B0XM56_ASPFC Ferric-chelate reductase. putative OS=Neosartorya fumigata (strain CEA10 / CBS 144.89 / FGSC A1163) OX=451804 GN=AFUB_000990 PE=4 SV=1	AFUB_000990	73377	0	40126	3	3	4.9	0	0	0	1	1	1.5	0	0	0	0	0	0	0	0	0	1	1	1.5	1	1	1.5	0	0	0	0	0	0
tr|B0XM58|B0XM58_ASPFC	>tr|B0XM58|B0XM58_ASPFC DNA topoisomerase 2 OS=Neosartorya fumigata (strain CEA10 / CBS 144.89 / FGSC A1163) OX=451804 GN=AFUB_001050 PE=3 SV=1	AFUB_001050	185.56	0	9986	1	1	0.8	0	0	0	0	0	0	1	1	0.8	0	0	0	0	0	0	3	3	2.4	4	4	3.3	0	0	0	0	0	0
tr|B0XM60|B0XM60_ASPFC	>tr|B0XM60|B0XM60_ASPFC Reticulon-like protein OS=Neosartorya fumigata (strain CEA10 / CBS 144.89 / FGSC A1163) OX=451804 GN=AFUB_001070 PE=4 SV=1	AFUB_001070	30331	0	148.22	8	8	20.4	0	0	0	7	7	31.5	6	6	23.3	0	0	0	0	0	0	0	0	0	0	0	0	0	0	0	0	0	0
tr|B0XM70|B0XM70_ASPFC	>tr|B0XM70|B0XM70_ASPFC TPR repeat protein OS=Neosartorya fumigata (strain CEA10 / CBS 144.89 / FGSC A1163) OX=451804 GN=AFUB_001140 PE=4 SV=1	AFUB_001140	48262	0.0011132	27024	2	2	4.4	0	0	0	0	0	0	0	0	0	0	0	0	0	0	0	0	0	0	0	0	0	0	0	0	0	0	0
tr|B0XM73|B0XM73_ASPFC	>tr|B0XM73|B0XM73_ASPFC Peroxidase OS=Neosartorya fumigata (strain CEA10 / CBS 144.89 / FGSC A1163) OX=451804 GN=AFUB_001170 PE=3 SV=1	AFUB_001170	35031	0.0069744	1.6	0	0	0	0	0	0	1	1	5.3	0	0	0	0	0	0	0	0	0	0	0	0	0	0	0	0	0	0	0	0	0
tr|B0XM75|B0XM75_ASPFC	>tr|B0XM75|B0XM75_ASPFC Ribosomal protein S13p/S18e OS=Neosartorya fumigata (strain CEA10 / CBS 144.89 / FGSC A1163) OX=451804 GN=AFUB_001190 PE=3 SV=1	AFUB_001190	14675	0	323.31	11	11	58.3	1	1	9.4	9	9	56.7	7	7	43.3	5	5	29.9	4	4	29.1	17	17	70.9	17	17	65.4	9	9	55.1	7	7	44.1
tr|B0XM76|B0XM76_ASPFC	>tr|B0XM76|B0XM76_ASPFC Carboxypeptidase OS=Neosartorya fumigata (strain CEA10 / CBS 144.89 / FGSC A1163) OX=451804 GN=AFUB_001200 PE=3 SV=1	AFUB_001200	60929	0	22452	5	5	11.8	0	0	0	4	4	7.9	4	4	7.9	0	0	0	0	0	0	1	1	3.5	2	2	5.2	0	0	0	0	0	0
tr|B0XM77|B0XM77_ASPFC	>tr|B0XM77|B0XM77_ASPFC Glutamate decarboxylase OS=Neosartorya fumigata (strain CEA10 / CBS 144.89 / FGSC A1163) OX=451804 GN=AFUB_001260 PE=3 SV=1	AFUB_001260	58917	0	77304	15	15	24.7	0	0	0	8	8	14	6	6	9.7	0	0	0	0	0	0	7	7	13.4	7	7	13.4	1	1	1.7	1	1	1.7
tr|B0XM80|B0XM80_ASPFC	>tr|B0XM80|B0XM80_ASPFC Uncharacterized protein OS=Neosartorya fumigata (strain CEA10 / CBS 144.89 / FGSC A1163) OX=451804 GN=AFUB_001290 PE=4 SV=1	AFUB_001290	90454	0	13068	4	4	5.8	0	0	0	0	0	0	0	0	0	0	0	0	0	0	0	0	0	0	0	0	0	0	0	0	0	0	0
tr|B0XM81|B0XM81_ASPFC	>tr|B0XM81|B0XM81_ASPFC UPF0023 family protein OS=Neosartorya fumigata (strain CEA10 / CBS 144.89 / FGSC A1163) OX=451804 GN=AFUB_001210 PE=4 SV=1	AFUB_001210	37259	0	82755	4	4	15.4	0	0	0	0	0	0	0	0	0	0	0	0	0	0	0	1	1	2.3	0	0	0	0	0	0	0	0	0
tr|B0XM84|B0XM84_ASPFC	>tr|B0XM84|B0XM84_ASPFC Uncharacterized protein OS=Neosartorya fumigata (strain CEA10 / CBS 144.89 / FGSC A1163) OX=451804 GN=AFUB_001250 PE=4 SV=1	AFUB_001250	52753	0	323.31	33	33	63.5	2	2	5.4	18	18	48.4	17	17	42.4	4	4	10.9	3	3	6.5	16	16	48.9	12	12	40.7	0	0	0	0	0	0
tr|B0XM85|B0XM85_ASPFC	>tr|B0XM85|B0XM85_ASPFC Nitrilase OS=Neosartorya fumigata (strain CEA10 / CBS 144.89 / FGSC A1163) OX=451804 GN=AFUB_001300 PE=4 SV=1	AFUB_001300	45151	0	63391	7	7	20.3	0	0	0	5	5	14.6	5	5	14.6	0	0	0	0	0	0	8	8	21.2	6	6	17.4	0	0	0	0	0	0
tr|B0XM86|B0XM86_ASPFC	>tr|B0XM86|B0XM86_ASPFC Choline sulfatase. putative OS=Neosartorya fumigata (strain CEA10 / CBS 144.89 / FGSC A1163) OX=451804 GN=AFUB_001310 PE=4 SV=1	AFUB_001310	66174	0.0021216	22202	1	1	2.5	0	0	0	0	0	0	1	1	2.5	0	0	0	0	0	0	0	0	0	0	0	0	0	0	0	0	0	0
tr|B0XM87|B0XM87_ASPFC	>tr|B0XM87|B0XM87_ASPFC Transmembrane 9 superfamily member OS=Neosartorya fumigata (strain CEA10 / CBS 144.89 / FGSC A1163) OX=451804 GN=AFUB_001320 PE=3 SV=1	AFUB_001320	79472	0	17254	5	5	9.4	0	0	0	5	5	7.8	2	2	3.1	0	0	0	0	0	0	3	3	4.5	4	4	5.7	0	0	0	0	0	0
tr|B0XM97|B0XM97_ASPFC	>tr|B0XM97|B0XM97_ASPFC Haloalkanoic acid dehalogenase. putative OS=Neosartorya fumigata (strain CEA10 / CBS 144.89 / FGSC A1163) OX=451804 GN=AFUB_000310 PE=4 SV=1	AFUB_000310	26674	0	63018	4	4	22.8	0	0	0	0	0	0	1	1	4.2	0	0	0	0	0	0	0	0	0	0	0	0	0	0	0	0	0	0
tr|B0XMA6|B0XMA6_ASPFC	>tr|B0XMA6|B0XMA6_ASPFC FAD binding domain protein OS=Neosartorya fumigata (strain CEA10 / CBS 144.89 / FGSC A1163) OX=451804 GN=AFUB_000450 PE=4 SV=1	AFUB_000450	58053	0.002106	2146	0	0	0	0	0	0	1	1	3.5	1	1	3.5	0	0	0	0	0	0	1	1	3.5	1	1	3.5	0	0	0	0	0	0
tr|B0XMA8|B0XMA8_ASPFC	>tr|B0XMA8|B0XMA8_ASPFC Uncharacterized protein OS=Neosartorya fumigata (strain CEA10 / CBS 144.89 / FGSC A1163) OX=451804 GN=AFUB_000470 PE=4 SV=1	AFUB_000470	57434	0	80925	0	0	0	0	0	0	2	2	4.7	2	2	4.7	0	0	0	0	0	0	3	3	8.3	3	3	8.3	0	0	0	0	0	0
tr|B0XMB3|B0XMB3_ASPFC	>tr|B0XMB3|B0XMB3_ASPFC 5-oxo-L-prolinase. putative OS=Neosartorya fumigata (strain CEA10 / CBS 144.89 / FGSC A1163) OX=451804 GN=AFUB_000420 PE=4 SV=1	AFUB_000420	138.63	0	323.31	30	30	31.7	2	2	1.2	24	24	20.8	23	23	19.8	0	0	0	0	0	0	30	30	34.3	37	37	40.3	0	0	0	0	0	0
tr|B0XMB5|B0XMB5_ASPFC	>tr|B0XMB5|B0XMB5_ASPFC 5-nucleotidase. putative OS=Neosartorya fumigata (strain CEA10 / CBS 144.89 / FGSC A1163) OX=451804 GN=AFUB_000440 PE=3 SV=1	AFUB_000440	73967	0.0014306	23151	0	0	0	0	0	0	0	0	0	0	0	0	0	0	0	0	0	0	1	1	1.6	2	2	3.7	0	0	0	0	0	0
tr|B0XMB6|B0XMB6_ASPFC	>tr|B0XMB6|B0XMB6_ASPFC Transmembrane 9 superfamily member OS=Neosartorya fumigata (strain CEA10 / CBS 144.89 / FGSC A1163) OX=451804 GN=AFUB_000500 PE=3 SV=1	AFUB_000500	71954	0	21423	4	4	8.7	1	1	1.7	4	4	6.6	4	4	6.2	0	0	0	0	0	0	3	3	5.3	3	3	4.3	1	1	1.7	1	1	1.7
tr|B0XMB7|B0XMB7_ASPFC	>tr|B0XMB7|B0XMB7_ASPFC Calcium sensor (NCS-1). putative OS=Neosartorya fumigata (strain CEA10 / CBS 144.89 / FGSC A1163) OX=451804 GN=AFUB_000510 PE=4 SV=1	AFUB_000510	22025	0	11565	3	3	17.4	0	0	0	3	3	11.6	3	3	11.6	0	0	0	0	0	0	2	2	11.6	2	2	11.6	0	0	0	0	0	0
tr|B0XMB9|B0XMB9_ASPFC	>tr|B0XMB9|B0XMB9_ASPFC Kinesin-like protein OS=Neosartorya fumigata (strain CEA10 / CBS 144.89 / FGSC A1163) OX=451804 GN=AFUB_000530 PE=3 SV=1	AFUB_000530	103.82	0	44181	11	11	15.1	0	0	0	2	2	3.7	3	3	3.4	0	0	0	0	0	0	2	2	2.9	3	3	4.2	0	0	0	0	0	0
tr|B0XMC1|B0XMC1_ASPFC	>tr|B0XMC1|B0XMC1_ASPFC Acetyl-CoA-acetyltransferase. putative OS=Neosartorya fumigata (strain CEA10 / CBS 144.89 / FGSC A1163) OX=451804 GN=AFUB_000550 PE=3 SV=1	AFUB_000550	45.71	0	70232	2	1	4.4	0	0	0	3	2	9	2	2	5.3	0	0	0	0	0	0	0	0	0	0	0	0	0	0	0	0	0	0
tr|B0XMC4|B0XMC4_ASPFC	>tr|B0XMC4|B0XMC4_ASPFC CDF zinc transporter (Msc2). putative OS=Neosartorya fumigata (strain CEA10 / CBS 144.89 / FGSC A1163) OX=451804 GN=AFUB_000580 PE=4 SV=1	AFUB_000580	94631	0	57094	1	1	1.6	0	0	0	0	0	0	0	0	0	0	0	0	0	0	0	2	2	2.1	3	3	3.8	0	0	0	0	0	0
tr|B0XMC8|B0XMC8_ASPFC	>tr|B0XMC8|B0XMC8_ASPFC Ubiquitin conjugating enzyme. putative OS=Neosartorya fumigata (strain CEA10 / CBS 144.89 / FGSC A1163) OX=451804 GN=AFUB_000620 PE=3 SV=1	AFUB_000620	19129	0.005353	16754	1	1	4.8	0	0	0	2	2	9.5	2	2	9.5	0	0	0	0	0	0	1	1	4.8	0	0	0	0	0	0	0	0	0
tr|B0XMC9|B0XMC9_ASPFC	>tr|B0XMC9|B0XMC9_ASPFC Uncharacterized protein OS=Neosartorya fumigata (strain CEA10 / CBS 144.89 / FGSC A1163) OX=451804 GN=AFUB_000630 PE=4 SV=1	AFUB_000630	40899	0	51758	2	2	8.6	0	0	0	1	1	2.9	1	1	2.9	0	0	0	0	0	0	2	2	10.5	1	1	4.8	0	0	0	0	0	0
tr|B0XMD1|B0XMD1_ASPFC	>tr|B0XMD1|B0XMD1_ASPFC Mitochondrial carnitine:acyl carnitine carrier. putative OS=Neosartorya fumigata (strain CEA10 / CBS 144.89 / FGSC A1163) OX=451804 GN=AFUB_000650 PE=3 SV=1	AFUB_000650	34164	0	10698	2	2	9.2	0	0	0	3	3	14.4	2	2	8.3	0	0	0	0	0	0	1	1	3.7	1	1	3.7	0	0	0	0	0	0
tr|B0XMD2|B0XMD2_ASPFC	>tr|B0XMD2|B0XMD2_ASPFC CFEM domain protein OS=Neosartorya fumigata (strain CEA10 / CBS 144.89 / FGSC A1163) OX=451804 GN=AFUB_000660 PE=4 SV=1	AFUB_000660	25.82	0	66647	4	4	9.2	0	0	0	2	2	8.5	2	2	8.5	0	0	0	0	0	0	3	3	8.5	3	3	8.5	0	0	0	0	0	0
tr|B0XMD6|B0XMD6_ASPFC	>tr|B0XMD6|B0XMD6_ASPFC Ubiquitin-like protein DskB. putative OS=Neosartorya fumigata (strain CEA10 / CBS 144.89 / FGSC A1163) OX=451804 GN=AFUB_001330 PE=4 SV=1	AFUB_001330	48.6	0	27.25	6	6	16.9	0	0	0	2	2	5.3	1	1	2.8	0	0	0	0	0	0	2	2	5.9	2	2	5.9	0	0	0	0	0	0
tr|B0XMD7|B0XMD7_ASPFC	>tr|B0XMD7|B0XMD7_ASPFC Nuclear mRNA splicing factor. putative OS=Neosartorya fumigata (strain CEA10 / CBS 144.89 / FGSC A1163) OX=451804 GN=AFUB_001340 PE=4 SV=1	AFUB_001340	135.23	0	36813	2	2	1.4	0	0	0	2	2	1.7	2	2	1.7	0	0	0	0	0	0	7	7	7.4	7	7	6.7	0	0	0	0	0	0
tr|B0XMD8|B0XMD8_ASPFC	>tr|B0XMD8|B0XMD8_ASPFC Arsenate reductase (Arc2). putative OS=Neosartorya fumigata (strain CEA10 / CBS 144.89 / FGSC A1163) OX=451804 GN=AFUB_001350 PE=4 SV=1	AFUB_001350	17733	0	27994	1	1	11.4	0	0	0	1	1	11.4	1	1	11.4	0	0	0	0	0	0	1	1	11.4	1	1	11.4	0	0	0	0	0	0
tr|B0XME1|B0XME1_ASPFC	>tr|B0XME1|B0XME1_ASPFC SSU processome component Utp10. putative OS=Neosartorya fumigata (strain CEA10 / CBS 144.89 / FGSC A1163) OX=451804 GN=AFUB_001400 PE=4 SV=1	AFUB_001400	199	0	65797	2	2	1	0	0	0	2	2	1.3	3	3	1.9	0	0	0	0	0	0	8	8	5.8	16	16	13.2	0	0	0	0	0	0
tr|B0XME5|B0XME5_ASPFC	>tr|B0XME5|B0XME5_ASPFC SBDS domain-containing protein OS=Neosartorya fumigata (strain CEA10 / CBS 144.89 / FGSC A1163) OX=451804 GN=AFUB_001440 PE=4 SV=1	AFUB_001440	12491	0	154.8	5	5	69.6	0	0	0	2	2	25.9	1	1	10.7	0	0	0	0	0	0	1	1	15.2	1	1	15.2	0	0	0	0	0	0
tr|B0XME7|B0XME7_ASPFC	>tr|B0XME7|B0XME7_ASPFC 26S proteasome non-ATPase regulatory subunit 9. putative OS=Neosartorya fumigata (strain CEA10 / CBS 144.89 / FGSC A1163) OX=451804 GN=AFUB_001460 PE=4 SV=1	AFUB_001460	26224	0	63349	1	1	4.5	0	0	0	1	1	4.5	1	1	4.5	0	0	0	0	0	0	1	1	4.5	2	2	11.2	0	0	0	0	0	0
tr|B0XME8|B0XME8_ASPFC	>tr|B0XME8|B0XME8_ASPFC GTP-binding nuclear protein OS=Neosartorya fumigata (strain CEA10 / CBS 144.89 / FGSC A1163) OX=451804 GN=AFUB_001470 PE=3 SV=1	AFUB_001470	24077	0	75.4	9	9	39.1	1	1	2.8	8	8	37.2	6	6	36.7	0	0	0	1	1	5.1	5	5	36.7	6	6	36.7	2	2	8.8	1	1	4.7
tr|B0XMI0|B0XMI0_ASPFC	>tr|B0XMI0|B0XMI0_ASPFC RuvB-like helicase OS=Neosartorya fumigata (strain CEA10 / CBS 144.89 / FGSC A1163) OX=451804 GN=AFUB_002800 PE=3 SV=1	AFUB_002800	51346	0	70631	12	12	28.8	0	0	0	6	6	16.6	2	2	4.3	0	0	0	0	0	0	8	8	22.2	8	8	21.7	0	0	0	0	0	0
tr|B0XMI2|B0XMI2_ASPFC	>tr|B0XMI2|B0XMI2_ASPFC Ubiquitin fusion degradation protein Ufd1. putative OS=Neosartorya fumigata (strain CEA10 / CBS 144.89 / FGSC A1163) OX=451804 GN=AFUB_002820 PE=4 SV=1	AFUB_002820	41591	0.00040177	38674	1	1	2.3	0	0	0	0	0	0	1	1	2.1	0	0	0	0	0	0	0	0	0	0	0	0	0	0	0	0	0	0
tr|B0XMI5|B0XMI5_ASPFC	>tr|B0XMI5|B0XMI5_ASPFC DNA-directed RNA polymerase subunit beta OS=Neosartorya fumigata (strain CEA10 / CBS 144.89 / FGSC A1163) OX=451804 GN=AFUB_002850 PE=3 SV=1	AFUB_002850	134.87	0	27081	0	0	0	0	0	0	0	0	0	0	0	0	0	0	0	0	0	0	4	4	4.9	10	10	10.6	0	0	0	0	0	0
tr|B0XMI9|B0XMI9_ASPFC	>tr|B0XMI9|B0XMI9_ASPFC RNA-binding protein. putative OS=Neosartorya fumigata (strain CEA10 / CBS 144.89 / FGSC A1163) OX=451804 GN=AFUB_002890 PE=4 SV=1	AFUB_002890	117	0	41434	0	0	0	0	0	0	0	0	0	0	0	0	0	0	0	0	0	0	2	2	2.2	1	1	0.9	0	0	0	0	0	0
tr|B0XMJ2|B0XMJ2_ASPFC	>tr|B0XMJ2|B0XMJ2_ASPFC EF hand domain protein OS=Neosartorya fumigata (strain CEA10 / CBS 144.89 / FGSC A1163) OX=451804 GN=AFUB_002920 PE=4 SV=1	AFUB_002920	133.35	0	323.31	46	46	55.6	0	0	0	16	16	17.1	17	17	19.3	0	0	0	0	0	0	21	21	34.1	13	13	21.9	0	0	0	0	0	0
tr|B0XMJ3|B0XMJ3_ASPFC	>tr|B0XMJ3|B0XMJ3_ASPFC Tubulin alpha chain OS=Neosartorya fumigata (strain CEA10 / CBS 144.89 / FGSC A1163) OX=451804 GN=AFUB_002930 PE=3 SV=1	AFUB_002930	50025	0	323.31	24	23	65.2	1	1	2	17	16	51.1	16	15	39.7	0	0	0	0	0	0	16	14	48	17	15	48	1	1	2	1	1	4
tr|B0XMJ4|B0XMJ4_ASPFC	>tr|B0XMJ4|B0XMJ4_ASPFC Uncharacterized protein OS=Neosartorya fumigata (strain CEA10 / CBS 144.89 / FGSC A1163) OX=451804 GN=AFUB_002940 PE=4 SV=1	AFUB_002940	27719	0	42865	1	1	6.3	0	0	0	0	0	0	1	1	9.9	0	0	0	0	0	0	0	0	0	1	1	6.3	0	0	0	0	0	0
tr|B0XMJ5|B0XMJ5_ASPFC	>tr|B0XMJ5|B0XMJ5_ASPFC Aspartyl-tRNA synthetase. cytoplasmic OS=Neosartorya fumigata (strain CEA10 / CBS 144.89 / FGSC A1163) OX=451804 GN=AFUB_002950 PE=3 SV=1	AFUB_002950	107.92	0	105.44	22	22	26.8	1	1	1	15	15	20.8	12	12	14.6	0	0	0	0	0	0	11	11	12.2	9	9	9.8	0	0	0	0	0	0
tr|B0XMJ6|B0XMJ6_ASPFC	>tr|B0XMJ6|B0XMJ6_ASPFC Lipase. putative OS=Neosartorya fumigata (strain CEA10 / CBS 144.89 / FGSC A1163) OX=451804 GN=AFUB_002960 PE=4 SV=1	AFUB_002960	38651	0	41525	2	2	4.4	0	0	0	2	2	4.4	1	1	1.8	0	0	0	0	0	0	1	1	5.6	1	1	5.6	0	0	0	0	0	0
tr|B0XMK1|B0XMK1_ASPFC	>tr|B0XMK1|B0XMK1_ASPFC rRNA processing protein Pwp1. putative OS=Neosartorya fumigata (strain CEA10 / CBS 144.89 / FGSC A1163) OX=451804 GN=AFUB_003010 PE=4 SV=1	AFUB_003010	60692	0	33663	2	2	4.6	0	0	0	0	0	0	0	0	0	0	0	0	0	0	0	3	3	7.6	5	5	10.9	0	0	0	0	0	0
tr|B0XMK5|B0XMK5_ASPFC	>tr|B0XMK5|B0XMK5_ASPFC Arp2/3 complex 34 kDa subunit OS=Neosartorya fumigata (strain CEA10 / CBS 144.89 / FGSC A1163) OX=451804 GN=AFUB_003070 PE=3 SV=1	AFUB_003070	36938	0	137.51	11	11	45.3	1	1	6.2	5	5	20	4	4	15.3	0	0	0	0	0	0	6	6	30	5	5	20.9	0	0	0	0	0	0
tr|B0XMK9|B0XMK9_ASPFC	>tr|B0XMK9|B0XMK9_ASPFC Uncharacterized protein OS=Neosartorya fumigata (strain CEA10 / CBS 144.89 / FGSC A1163) OX=451804 GN=AFUB_003110 PE=4 SV=1	AFUB_003110	30794	0.00076717	31446	1	1	5.6	0	0	0	0	0	0	0	0	0	0	0	0	0	0	0	0	0	0	0	0	0	0	0	0	0	0	0
tr|B0XML4|B0XML4_ASPFC	>tr|B0XML4|B0XML4_ASPFC Uncharacterized protein OS=Neosartorya fumigata (strain CEA10 / CBS 144.89 / FGSC A1163) OX=451804 GN=AFUB_003160 PE=4 SV=1	AFUB_003160	35.14	0	55252	2	2	8.8	0	0	0	0	0	0	0	0	0	0	0	0	0	0	0	0	0	0	0	0	0	0	0	0	0	0	0
tr|B0XML8|B0XML8_ASPFC	>tr|B0XML8|B0XML8_ASPFC NADH-quinone oxidoreductase. putative OS=Neosartorya fumigata (strain CEA10 / CBS 144.89 / FGSC A1163) OX=451804 GN=AFUB_003200 PE=4 SV=1	AFUB_003200	21824	0	53729	5	5	34	1	1	5.9	6	6	48.3	6	6	29.6	0	0	0	0	0	0	2	2	16.3	1	1	12.3	0	0	0	0	0	0
tr|B0XML9|B0XML9_ASPFC	>tr|B0XML9|B0XML9_ASPFC Endoplasmic reticulum and nuclear membrane proteinc Npl4. putative OS=Neosartorya fumigata (strain CEA10 / CBS 144.89 / FGSC A1163) OX=451804 GN=AFUB_003210 PE=4 SV=1	AFUB_003210	73086	0	74057	3	3	6.6	0	0	0	0	0	0	3	3	6.6	0	0	0	0	0	0	2	2	4.9	2	2	4.9	0	0	0	0	0	0
tr|B0XMM5|B0XMM5_ASPFC	>tr|B0XMM5|B0XMM5_ASPFC dUTPase (Dut). putaive OS=Neosartorya fumigata (strain CEA10 / CBS 144.89 / FGSC A1163) OX=451804 GN=AFUB_003270 PE=4 SV=1	AFUB_003270	26503	0	36169	6	6	27.2	0	0	0	3	3	11.6	3	3	11.6	0	0	0	0	0	0	3	3	14.4	4	4	18.4	0	0	0	0	0	0
tr|B0XMM6|B0XMM6_ASPFC	>tr|B0XMM6|B0XMM6_ASPFC Pyridoxal kinase. putative OS=Neosartorya fumigata (strain CEA10 / CBS 144.89 / FGSC A1163) OX=451804 GN=AFUB_003280 PE=4 SV=1	AFUB_003280	39009	0	10354	1	1	4.8	0	0	0	0	0	0	0	0	0	0	0	0	0	0	0	1	1	4.8	1	1	4.8	0	0	0	0	0	0
tr|B0XMM9|B0XMM9_ASPFC	>tr|B0XMM9|B0XMM9_ASPFC Calmodulin. putative OS=Neosartorya fumigata (strain CEA10 / CBS 144.89 / FGSC A1163) OX=451804 GN=AFUB_003310 PE=4 SV=1	AFUB_003310	23312	0.00039904	3713	2	2	10.6	0	0	0	1	1	7.4	0	0	0	0	0	0	0	0	0	1	1	3.2	1	1	7.4	0	0	0	0	0	0
tr|B0XMN4|B0XMN4_ASPFC	>tr|B0XMN4|B0XMN4_ASPFC 6-phosphogluconolactonase OS=Neosartorya fumigata (strain CEA10 / CBS 144.89 / FGSC A1163) OX=451804 GN=AFUB_003360 PE=3 SV=1	AFUB_003360	28838	0	60213	8	8	47.5	0	0	0	5	5	25.3	5	5	25.3	0	0	0	0	0	0	2	2	10.9	2	2	10.9	1	1	5.7	1	1	5.3
tr|B0XMN7|B0XMN7_ASPFC	>tr|B0XMN7|B0XMN7_ASPFC MYND domain protein. putative OS=Neosartorya fumigata (strain CEA10 / CBS 144.89 / FGSC A1163) OX=451804 GN=AFUB_003390 PE=4 SV=1	AFUB_003390	62.25	0	67879	0	0	0	0	0	0	0	0	0	0	0	0	0	0	0	0	0	0	1	1	3.4	2	2	5.7	0	0	0	0	0	0
tr|B0XMN9|B0XMN9_ASPFC	>tr|B0XMN9|B0XMN9_ASPFC Histidinol-phosphate aminotransferase OS=Neosartorya fumigata (strain CEA10 / CBS 144.89 / FGSC A1163) OX=451804 GN=AFUB_013630 PE=3 SV=1	AFUB_013630	47.3	0	17529	3	3	6.5	0	0	0	6	6	18.6	5	5	16.7	0	0	0	0	0	0	4	4	12.8	5	5	13.5	0	0	0	0	0	0
tr|B0XMP0|B0XMP0_ASPFC	>tr|B0XMP0|B0XMP0_ASPFC Uncharacterized protein OS=Neosartorya fumigata (strain CEA10 / CBS 144.89 / FGSC A1163) OX=451804 GN=AFUB_013640 PE=4 SV=1	AFUB_013640	58427	0.0027285	1862	1	1	2.1	0	0	0	0	0	0	0	0	0	0	0	0	0	0	0	0	0	0	0	0	0	0	0	0	0	0	0
tr|B0XMP1|B0XMP1_ASPFC	>tr|B0XMP1|B0XMP1_ASPFC RNA polymerase subunit OS=Neosartorya fumigata (strain CEA10 / CBS 144.89 / FGSC A1163) OX=451804 GN=AFUB_013650 PE=3 SV=1	AFUB_013650	19337	0	29.64	7	7	48.5	1	1	4.7	4	4	17.5	3	3	14.6	0	0	0	0	0	0	1	1	4.7	2	2	24	0	0	0	0	0	0
tr|B0XMP2|B0XMP2_ASPFC	>tr|B0XMP2|B0XMP2_ASPFC Nuclear segregation protein (Bfr1). putative OS=Neosartorya fumigata (strain CEA10 / CBS 144.89 / FGSC A1163) OX=451804 GN=AFUB_013660 PE=4 SV=1	AFUB_013660	57452	0	97395	22	22	42.7	1	1	1.8	10	10	22.5	7	7	17.1	0	0	0	0	0	0	5	5	12.7	4	4	10.2	0	0	0	0	0	0
tr|B0XMP8|B0XMP8_ASPFC	>tr|B0XMP8|B0XMP8_ASPFC Methyltransferase (Ncl1). putative OS=Neosartorya fumigata (strain CEA10 / CBS 144.89 / FGSC A1163) OX=451804 GN=AFUB_013720 PE=3 SV=1	AFUB_013720	99734	0	16499	2	2	2.5	0	0	0	4	4	5.1	4	4	5.5	0	0	0	0	0	0	3	3	3.8	4	4	6.1	0	0	0	1	1	1.5
tr|B0XMQ0|B0XMQ0_ASPFC	>tr|B0XMQ0|B0XMQ0_ASPFC Mitochondrial processing peptidase beta subunit. putative OS=Neosartorya fumigata (strain CEA10 / CBS 144.89 / FGSC A1163) OX=451804 GN=AFUB_013740 PE=3 SV=1	AFUB_013740	53269	0	276.19	27	27	57.6	1	1	1.7	19	19	37.2	17	17	29.9	0	0	0	1	1	2.7	15	15	36.1	15	15	36.1	1	1	1.7	3	3	5.4
tr|B0XMQ2|B0XMQ2_ASPFC	>tr|B0XMQ2|B0XMQ2_ASPFC Fibrillarin OS=Neosartorya fumigata (strain CEA10 / CBS 144.89 / FGSC A1163) OX=451804 GN=AFUB_013760 PE=3 SV=1	AFUB_013760	32572	0	64664	6	6	20.5	0	0	0	8	8	29.2	8	8	29.2	0	0	0	0	0	0	4	4	19.9	6	6	26.9	0	0	0	1	1	3.5
tr|B0XMQ4|B0XMQ4_ASPFC	>tr|B0XMQ4|B0XMQ4_ASPFC Golgi membrane protein (Coy1). putative OS=Neosartorya fumigata (strain CEA10 / CBS 144.89 / FGSC A1163) OX=451804 GN=AFUB_013790 PE=4 SV=1	AFUB_013790	83752	0	40198	2	2	2.6	0	0	0	1	1	1.7	0	0	0	0	0	0	0	0	0	0	0	0	0	0	0	0	0	0	0	0	0
tr|B0XMR0|B0XMR0_ASPFC	>tr|B0XMR0|B0XMR0_ASPFC Fasciclin domain family OS=Neosartorya fumigata (strain CEA10 / CBS 144.89 / FGSC A1163) OX=451804 GN=AFUB_013850 PE=4 SV=1	AFUB_013850	55255	0	76016	12	12	26.5	0	0	0	13	13	25.5	9	9	13	0	0	0	0	0	0	6	6	12.6	7	7	13.8	2	2	3	2	2	3.4
tr|B0XMR2|B0XMR2_ASPFC	>tr|B0XMR2|B0XMR2_ASPFC UBX domain protein OS=Neosartorya fumigata (strain CEA10 / CBS 144.89 / FGSC A1163) OX=451804 GN=AFUB_013870 PE=4 SV=1	AFUB_013870	57692	0	8365	4	4	9.5	0	0	0	2	2	4.7	2	2	4.7	0	0	0	0	0	0	1	1	2.5	2	2	5.1	0	0	0	0	0	0
tr|B0XMR3|B0XMR3_ASPFC	>tr|B0XMR3|B0XMR3_ASPFC ABC transporter. putative OS=Neosartorya fumigata (strain CEA10 / CBS 144.89 / FGSC A1163) OX=451804 GN=AFUB_013880 PE=3 SV=1	AFUB_013880	168.18	0	323.31	36	33	29.1	4	3	2.9	34	30	27.4	30	26	21.2	2	1	1.3	2	1	1.3	16	15	13.4	10	9	8.8	0	0	0	0	0	0
tr|B0XMS0|B0XMS0_ASPFC	>tr|B0XMS0|B0XMS0_ASPFC 60S ribosomal protein L17 OS=Neosartorya fumigata (strain CEA10 / CBS 144.89 / FGSC A1163) OX=451804 GN=AFUB_013950 PE=3 SV=1	AFUB_013950	21666	0	190.58	12	12	54.6	1	1	5.2	8	8	39.7	8	8	33	4	4	18.6	5	5	23.2	14	14	62.9	11	11	58.8	7	7	33	8	8	37.1
tr|B0XMS1|B0XMS1_ASPFC	>tr|B0XMS1|B0XMS1_ASPFC GAT domain-containing protein OS=Neosartorya fumigata (strain CEA10 / CBS 144.89 / FGSC A1163) OX=451804 GN=AFUB_013960 PE=4 SV=1	AFUB_013960	38.5	0	46482	7	7	36.8	0	0	0	2	2	6	0	0	0	0	0	0	0	0	0	0	0	0	0	0	0	0	0	0	0	0	0
tr|B0XMS8|B0XMS8_ASPFC	>tr|B0XMS8|B0XMS8_ASPFC Uncharacterized protein OS=Neosartorya fumigata (strain CEA10 / CBS 144.89 / FGSC A1163) OX=451804 GN=AFUB_014030 PE=4 SV=1	AFUB_014030	105.21	0	120.47	15	15	25.2	0	0	0	11	11	15.9	8	8	11.3	0	0	0	0	0	0	10	10	14.3	9	9	12.6	0	0	0	0	0	0
tr|B0XMT1|B0XMT1_ASPFC	>tr|B0XMT1|B0XMT1_ASPFC General amidase. putative OS=Neosartorya fumigata (strain CEA10 / CBS 144.89 / FGSC A1163) OX=451804 GN=AFUB_014060 PE=4 SV=1	AFUB_014060	58331	0.0021097	21749	1	1	1.7	0	0	0	0	0	0	0	0	0	0	0	0	0	0	0	1	1	1.7	1	1	1.7	0	0	0	0	0	0
tr|B0XMT3|B0XMT3_ASPFC	>tr|B0XMT3|B0XMT3_ASPFC Superoxide dismutase OS=Neosartorya fumigata (strain CEA10 / CBS 144.89 / FGSC A1163) OX=451804 GN=AFUB_014080 PE=3 SV=1	AFUB_014080	23.39	0	49357	8	8	47.6	0	0	0	3	3	12.4	2	2	8.1	0	0	0	0	0	0	6	6	32.9	5	5	21.4	0	0	0	0	0	0
tr|B0XMT5|B0XMT5_ASPFC	>tr|B0XMT5|B0XMT5_ASPFC Histidine biosynthesis trifunctional protein OS=Neosartorya fumigata (strain CEA10 / CBS 144.89 / FGSC A1163) OX=451804 GN=AFUB_014100 PE=3 SV=1	AFUB_014100	92.88	0	257.67	28	28	43.2	0	0	0	13	13	17.4	10	10	12.6	0	0	0	0	0	0	15	15	26	16	16	27.5	2	2	2.6	1	1	1.1
tr|B0XMT8|B0XMT8_ASPFC	>tr|B0XMT8|B0XMT8_ASPFC Transcription initiation factor TFIID. 31kD subunit. putative OS=Neosartorya fumigata (strain CEA10 / CBS 144.89 / FGSC A1163) OX=451804 GN=AFUB_014130 PE=4 SV=1	AFUB_014130	32332	0.0040486	1762	0	0	0	0	0	0	0	0	0	0	0	0	0	0	0	0	0	0	0	0	0	1	1	4.6	0	0	0	0	0	0
tr|B0XMT9|B0XMT9_ASPFC	>tr|B0XMT9|B0XMT9_ASPFC Lipin Smp2. putative OS=Neosartorya fumigata (strain CEA10 / CBS 144.89 / FGSC A1163) OX=451804 GN=AFUB_014140 PE=4 SV=1	AFUB_014140	83963	0.0011148	27203	1	1	1.7	0	0	0	0	0	0	0	0	0	0	0	0	0	0	0	0	0	0	0	0	0	0	0	0	0	0	0
tr|B0XMU0|B0XMU0_ASPFC	>tr|B0XMU0|B0XMU0_ASPFC Fibronectin type III domain protein OS=Neosartorya fumigata (strain CEA10 / CBS 144.89 / FGSC A1163) OX=451804 GN=AFUB_014150 PE=4 SV=1	AFUB_014150	118.28	0	10478	4	4	6.4	0	0	0	1	1	2	0	0	0	0	0	0	0	0	0	0	0	0	0	0	0	0	0	0	0	0	0
tr|B0XMU6|B0XMU6_ASPFC	>tr|B0XMU6|B0XMU6_ASPFC DNA-directed RNA polymerase subunit OS=Neosartorya fumigata (strain CEA10 / CBS 144.89 / FGSC A1163) OX=451804 GN=AFUB_014220 PE=3 SV=1	AFUB_014220	193.51	0	79805	6	5	4.5	0	0	0	0	0	0	0	0	0	0	0	0	0	0	0	9	8	6.1	17	16	12.9	1	0	0.5	0	0	0
tr|B0XMU7|B0XMU7_ASPFC	>tr|B0XMU7|B0XMU7_ASPFC Ubiquitin-protein ligase Sel1/Ubx2. putative OS=Neosartorya fumigata (strain CEA10 / CBS 144.89 / FGSC A1163) OX=451804 GN=AFUB_014230 PE=4 SV=1	AFUB_014230	95.23	0	32373	5	5	7.7	0	0	0	4	4	6.9	4	4	6.9	0	0	0	0	0	0	1	1	1.5	1	1	1.5	0	0	0	0	0	0
tr|B0XMV1|B0XMV1_ASPFC	>tr|B0XMV1|B0XMV1_ASPFC Cell cycle control protein (Cwf22). putative OS=Neosartorya fumigata (strain CEA10 / CBS 144.89 / FGSC A1163) OX=451804 GN=AFUB_003400 PE=4 SV=1	AFUB_003400	100.84	0	28634	0	0	0	0	0	0	1	1	1.5	1	1	1.5	0	0	0	0	0	0	5	5	7.7	6	6	9.2	0	0	0	0	0	0
tr|B0XMV7|B0XMV7_ASPFC	>tr|B0XMV7|B0XMV7_ASPFC F-actin-capping protein subunit beta OS=Neosartorya fumigata (strain CEA10 / CBS 144.89 / FGSC A1163) OX=451804 GN=AFUB_003460 PE=3 SV=1	AFUB_003460	32143	0	73728	11	11	41.8	0	0	0	4	4	16.8	4	4	18.2	0	0	0	0	0	0	3	3	11.2	3	3	11.2	0	0	0	0	0	0
tr|B0XMV9|B0XMV9_ASPFC	>tr|B0XMV9|B0XMV9_ASPFC Transcription initiation factor TFIID subunit. putative OS=Neosartorya fumigata (strain CEA10 / CBS 144.89 / FGSC A1163) OX=451804 GN=AFUB_003480 PE=4 SV=1	AFUB_003480	81001	0.0010957	25209	0	0	0	0	0	0	0	0	0	0	0	0	0	0	0	0	0	0	2	2	3.5	2	2	3.5	0	0	0	0	0	0
tr|B0XMW1|B0XMW1_ASPFC	>tr|B0XMW1|B0XMW1_ASPFC Integral membrane protein OS=Neosartorya fumigata (strain CEA10 / CBS 144.89 / FGSC A1163) OX=451804 GN=AFUB_003500 PE=4 SV=1	AFUB_003500	58979	0	17723	4	4	8.7	0	0	0	2	2	2.8	1	1	1.5	0	0	0	0	0	0	1	1	3.6	1	1	3.6	0	0	0	0	0	0
tr|B0XMW2|B0XMW2_ASPFC	>tr|B0XMW2|B0XMW2_ASPFC ATP synthase delta chain. mitochondrial. putative OS=Neosartorya fumigata (strain CEA10 / CBS 144.89 / FGSC A1163) OX=451804 GN=AFUB_003510 PE=3 SV=1	AFUB_003510	17.64	0	56303	2	2	15.8	0	0	0	0	0	0	0	0	0	0	0	0	0	0	0	0	0	0	0	0	0	0	0	0	0	0	0
tr|B0XMW3|B0XMW3_ASPFC	>tr|B0XMW3|B0XMW3_ASPFC 60S ribosomal protein L29 OS=Neosartorya fumigata (strain CEA10 / CBS 144.89 / FGSC A1163) OX=451804 GN=AFUB_003520 PE=3 SV=1	AFUB_003520	75867	0.0089021	15236	1	1	12.3	0	0	0	1	1	12.3	0	0	0	1	1	12.3	0	0	0	0	0	0	0	0	0	0	0	0	0	0	0
tr|B0XMW7|B0XMW7_ASPFC	>tr|B0XMW7|B0XMW7_ASPFC C-14 sterol reductase OS=Neosartorya fumigata (strain CEA10 / CBS 144.89 / FGSC A1163) OX=451804 GN=AFUB_003560 PE=4 SV=1	AFUB_003560	56358	0	51627	2	2	6.2	0	0	0	5	5	9.6	5	5	9.6	0	0	0	0	0	0	1	1	2.6	1	1	2.6	0	0	0	0	0	0
tr|B0XMX0|B0XMX0_ASPFC	>tr|B0XMX0|B0XMX0_ASPFC DUF636 domain protein OS=Neosartorya fumigata (strain CEA10 / CBS 144.89 / FGSC A1163) OX=451804 GN=AFUB_003600 PE=4 SV=1	AFUB_003600	15.91	0.0010933	24894	1	1	10.9	0	0	0	0	0	0	0	0	0	0	0	0	0	0	0	0	0	0	0	0	0	0	0	0	0	0	0
tr|B0XMZ1|B0XMZ1_ASPFC	>tr|B0XMZ1|B0XMZ1_ASPFC 60S ribosomal protein L12 OS=Neosartorya fumigata (strain CEA10 / CBS 144.89 / FGSC A1163) OX=451804 GN=AFUB_003800 PE=3 SV=1	AFUB_003800	18211	0	153.43	7	7	48.2	1	1	8.8	6	6	46.5	4	4	25.9	5	5	41.2	5	5	41.2	9	9	61.2	9	9	59.4	2	2	12.9	3	3	18.8
tr|B0XMZ2|B0XMZ2_ASPFC	>tr|B0XMZ2|B0XMZ2_ASPFC Protein transport protein SEC23 OS=Neosartorya fumigata (strain CEA10 / CBS 144.89 / FGSC A1163) OX=451804 GN=AFUB_003810 PE=3 SV=1	AFUB_003810	86917	0	240.57	18	18	34	0	0	0	15	15	26	11	11	18.6	0	0	0	0	0	0	10	10	20.1	10	10	21.2	0	0	0	0	0	0
tr|B0XMZ8|B0XMZ8_ASPFC	>tr|B0XMZ8|B0XMZ8_ASPFC Uncharacterized protein OS=Neosartorya fumigata (strain CEA10 / CBS 144.89 / FGSC A1163) OX=451804 GN=AFUB_003870 PE=4 SV=1	AFUB_003870	38517	0	43376	4	4	30.2	0	0	0	0	0	0	1	1	4.4	0	0	0	0	0	0	0	0	0	0	0	0	0	0	0	0	0	0
tr|B0XN01|B0XN01_ASPFC	>tr|B0XN01|B0XN01_ASPFC Epimerase domain-containing protein OS=Neosartorya fumigata (strain CEA10 / CBS 144.89 / FGSC A1163) OX=451804 GN=AFUB_003900 PE=4 SV=1	AFUB_003900	42164	0	19225	4	4	13.4	0	0	0	1	1	4.8	0	0	0	0	0	0	0	0	0	4	4	13.1	4	4	15.5	0	0	0	0	0	0
tr|B0XN02|B0XN02_ASPFC	>tr|B0XN02|B0XN02_ASPFC DNA topoisomerase I OS=Neosartorya fumigata (strain CEA10 / CBS 144.89 / FGSC A1163) OX=451804 GN=AFUB_003910 PE=3 SV=1	AFUB_003910	113.15	0.002722	18488	1	1	1.9	0	0	0	1	1	1.9	0	0	0	0	0	0	0	0	0	0	0	0	0	0	0	0	0	0	0	0	0
tr|B0XN03|B0XN03_ASPFC	>tr|B0XN03|B0XN03_ASPFC ATP synthase subunit gamma OS=Neosartorya fumigata (strain CEA10 / CBS 144.89 / FGSC A1163) OX=451804 GN=AFUB_003920 PE=3 SV=1	AFUB_003920	32375	0	154.89	10	10	47.5	0	0	0	5	5	26.6	3	3	17.2	0	0	0	0	0	0	6	6	38	6	6	39.7	0	0	0	0	0	0
tr|B0XN07|B0XN07_ASPFC	>tr|B0XN07|B0XN07_ASPFC Mitochondrial dihydroxy acid dehydratase. putative OS=Neosartorya fumigata (strain CEA10 / CBS 144.89 / FGSC A1163) OX=451804 GN=AFUB_003960 PE=4 SV=1	AFUB_003960	57877	0	45715	5	5	14.4	0	0	0	2	2	7	0	0	0	0	0	0	0	0	0	1	1	3.3	1	1	3.3	0	0	0	0	0	0
tr|B0XN11|B0XN11_ASPFC	>tr|B0XN11|B0XN11_ASPFC Importin 11. putative OS=Neosartorya fumigata (strain CEA10 / CBS 144.89 / FGSC A1163) OX=451804 GN=AFUB_004000 PE=4 SV=1	AFUB_004000	118.58	0	57819	2	2	5.4	0	0	0	1	1	1.7	1	1	1.7	0	0	0	0	0	0	3	3	5.9	4	4	5.3	0	0	0	0	0	0
tr|B0XN13|B0XN13_ASPFC	>tr|B0XN13|B0XN13_ASPFC Uncharacterized protein OS=Neosartorya fumigata (strain CEA10 / CBS 144.89 / FGSC A1163) OX=451804 GN=AFUB_004020 PE=4 SV=1	AFUB_004020	32.1	0	308.3	9	9	28	1	1	3.2	13	13	42.9	12	12	40.4	0	0	0	0	0	0	7	7	35.1	8	8	37.9	1	1	3.2	1	1	3.2
tr|B0XN14|B0XN14_ASPFC	>tr|B0XN14|B0XN14_ASPFC Vanillin dehydrogenase. putative OS=Neosartorya fumigata (strain CEA10 / CBS 144.89 / FGSC A1163) OX=451804 GN=AFUB_004030 PE=4 SV=1	AFUB_004030	51099	0	22033	3	3	11.8	0	0	0	5	5	12.2	3	3	7.2	0	0	0	0	0	0	2	2	4.8	2	2	4.8	0	0	0	0	0	0
tr|B0XN22|B0XN22_ASPFC	>tr|B0XN22|B0XN22_ASPFC tRNA-dihydrouridine(47) synthase [NAD(P)(+)] OS=Neosartorya fumigata (strain CEA10 / CBS 144.89 / FGSC A1163) OX=451804 GN=AFUB_014310 PE=3 SV=1	AFUB_014310	81353	0	26588	0	0	0	0	0	0	0	0	0	1	1	2.1	0	0	0	0	0	0	2	2	2.9	4	4	7.4	0	0	0	0	0	0
tr|B0XN23|B0XN23_ASPFC	>tr|B0XN23|B0XN23_ASPFC BAP31 domain protein. putative OS=Neosartorya fumigata (strain CEA10 / CBS 144.89 / FGSC A1163) OX=451804 GN=AFUB_014320 PE=4 SV=1	AFUB_014320	24133	0	19754	2	2	9.9	0	0	0	4	4	16	5	5	22.6	0	0	0	0	0	0	2	2	10.4	3	3	10.8	0	0	0	1	1	6.6
tr|B0XN26|B0XN26_ASPFC	>tr|B0XN26|B0XN26_ASPFC Serine/threonine protein kinase (Kin4). putative OS=Neosartorya fumigata (strain CEA10 / CBS 144.89 / FGSC A1163) OX=451804 GN=AFUB_014350 PE=4 SV=1	AFUB_014350	123.67	0	43116	10	10	14.4	0	0	0	1	1	0.9	1	1	1.1	0	0	0	0	0	0	3	3	2.7	2	2	1.7	0	0	0	0	0	0
tr|B0XN28|B0XN28_ASPFC	>tr|B0XN28|B0XN28_ASPFC Senescence domain-containing protein OS=Neosartorya fumigata (strain CEA10 / CBS 144.89 / FGSC A1163) OX=451804 GN=AFUB_014370 PE=4 SV=1	AFUB_014370	52557	0	40.04	7	7	30.6	0	0	0	0	0	0	0	0	0	0	0	0	0	0	0	4	4	10.8	3	3	8.6	0	0	0	0	0	0
tr|B0XN30|B0XN30_ASPFC	>tr|B0XN30|B0XN30_ASPFC Acyl-CoA dehydrogenase. putative OS=Neosartorya fumigata (strain CEA10 / CBS 144.89 / FGSC A1163) OX=451804 GN=AFUB_014390 PE=3 SV=1	AFUB_014390	47454	0	46678	2	2	5.7	1	1	3.7	0	0	0	0	0	0	0	0	0	0	0	0	0	0	0	0	0	0	0	0	0	0	0	0
tr|B0XN33|B0XN33_ASPFC	>tr|B0XN33|B0XN33_ASPFC N-acylethanolamine amidohydrolase. putative OS=Neosartorya fumigata (strain CEA10 / CBS 144.89 / FGSC A1163) OX=451804 GN=AFUB_014420 PE=4 SV=1	AFUB_014420	66991	0	56378	1	1	1.3	0	0	0	1	1	2.4	0	0	0	0	0	0	0	0	0	1	1	2.4	1	1	2.4	0	0	0	0	0	0
tr|B0XN36|B0XN36_ASPFC	>tr|B0XN36|B0XN36_ASPFC Endosomal SPRY domain protein. putative OS=Neosartorya fumigata (strain CEA10 / CBS 144.89 / FGSC A1163) OX=451804 GN=AFUB_014450 PE=4 SV=1	AFUB_014450	54585	0	53246	0	0	0	0	0	0	0	0	0	0	0	0	0	0	0	0	0	0	0	0	0	1	1	3.9	0	0	0	0	0	0
tr|B0XN39|B0XN39_ASPFC	>tr|B0XN39|B0XN39_ASPFC Protein translocation complex componenet (Npl1). putative OS=Neosartorya fumigata (strain CEA10 / CBS 144.89 / FGSC A1163) OX=451804 GN=AFUB_014480 PE=4 SV=1	AFUB_014480	77759	0	72309	19	19	34.6	0	0	0	16	16	27.7	14	14	22.5	0	0	0	0	0	0	6	6	13.2	5	5	8.9	0	0	0	0	0	0
tr|B0XN43|B0XN43_ASPFC	>tr|B0XN43|B0XN43_ASPFC Gelsolin repeat protein. putative OS=Neosartorya fumigata (strain CEA10 / CBS 144.89 / FGSC A1163) OX=451804 GN=AFUB_014520 PE=4 SV=1	AFUB_014520	178.42	0	36832	15	15	13.2	0	0	0	0	0	0	0	0	0	0	0	0	0	0	0	0	0	0	0	0	0	0	0	0	0	0	0
tr|B0XN46|B0XN46_ASPFC	>tr|B0XN46|B0XN46_ASPFC ATP-dependent RNA helicase (Drs1). putative OS=Neosartorya fumigata (strain CEA10 / CBS 144.89 / FGSC A1163) OX=451804 GN=AFUB_014550 PE=4 SV=1	AFUB_014550	91617	0	9729	0	0	0	0	0	0	0	0	0	0	0	0	0	0	0	0	0	0	5	5	6	6	6	7.5	0	0	0	0	0	0
tr|B0XN47|B0XN47_ASPFC	>tr|B0XN47|B0XN47_ASPFC 2-isopropylmalate synthase OS=Neosartorya fumigata (strain CEA10 / CBS 144.89 / FGSC A1163) OX=451804 GN=AFUB_014560 PE=3 SV=1	AFUB_014560	71194	0	40596	5	5	9.3	0	0	0	4	4	10.9	4	4	8.2	0	0	0	0	0	0	7	7	13.4	6	6	12	0	0	0	0	0	0
tr|B0XN48|B0XN48_ASPFC	>tr|B0XN48|B0XN48_ASPFC AMP binding domain protein. putative OS=Neosartorya fumigata (strain CEA10 / CBS 144.89 / FGSC A1163) OX=451804 GN=AFUB_014570 PE=4 SV=1	AFUB_014570	205.55	0	50578	16	16	11.9	1	1	0.4	12	12	8.6	6	6	4.4	0	0	0	0	0	0	1	1	0.8	1	1	0.8	0	0	0	0	0	0
tr|B0XN49|B0XN49_ASPFC	>tr|B0XN49|B0XN49_ASPFC 40S ribosomal protein S5. putative OS=Neosartorya fumigata (strain CEA10 / CBS 144.89 / FGSC A1163) OX=451804 GN=AFUB_014580 PE=3 SV=1	AFUB_014580	25728	0	315.49	19	19	65.4	2	2	9.5	16	16	54.5	15	15	50.2	9	9	37.2	7	7	32	19	19	57.1	17	17	54.5	6	6	23.4	9	9	29
tr|B0XN52|B0XN52_ASPFC	>tr|B0XN52|B0XN52_ASPFC Hsp70 family chaperone Lhs1/Orp150. putative OS=Neosartorya fumigata (strain CEA10 / CBS 144.89 / FGSC A1163) OX=451804 GN=AFUB_014610 PE=3 SV=1	AFUB_014610	108.75	0	309.03	39	39	46.8	1	1	0.6	23	23	26.2	15	15	14.6	0	0	0	1	1	1.2	17	17	24.2	21	21	29.1	1	1	1.2	1	1	1.2
tr|B0XN59|B0XN59_ASPFC	>tr|B0XN59|B0XN59_ASPFC GPI-anchor transamidase OS=Neosartorya fumigata (strain CEA10 / CBS 144.89 / FGSC A1163) OX=451804 GN=AFUB_014680 PE=3 SV=1	AFUB_014680	44.77	0	46441	0	0	0	0	0	0	3	3	9.8	2	2	6.5	0	0	0	0	0	0	0	0	0	0	0	0	0	0	0	0	0	0
tr|B0XN60|B0XN60_ASPFC	>tr|B0XN60|B0XN60_ASPFC Mitochondrial phosphate carrier protein (Mir1). putative OS=Neosartorya fumigata (strain CEA10 / CBS 144.89 / FGSC A1163) OX=451804 GN=AFUB_014690 PE=3 SV=1	AFUB_014690	33849	0	211.68	18	18	82.7	0	0	0	17	17	62.8	16	16	52.3	0	0	0	0	0	0	17	17	78	15	15	67.5	2	2	6.5	4	4	13.6
tr|B0XN61|B0XN61_ASPFC	>tr|B0XN61|B0XN61_ASPFC Alpha-amylase. putative OS=Neosartorya fumigata (strain CEA10 / CBS 144.89 / FGSC A1163) OX=451804 GN=AFUB_014700 PE=4 SV=1	AFUB_014700	62375	0	4.43	1	1	2	0	0	0	0	0	0	0	0	0	0	0	0	0	0	0	1	1	1.8	1	1	1.8	0	0	0	0	0	0
tr|B0XN66|B0XN66_ASPFC	>tr|B0XN66|B0XN66_ASPFC Hsp70 family protein OS=Neosartorya fumigata (strain CEA10 / CBS 144.89 / FGSC A1163) OX=451804 GN=AFUB_014750 PE=3 SV=1	AFUB_014750	80032	0	11149	5	5	9.5	0	0	0	3	3	4.4	4	4	6.2	0	0	0	0	0	0	2	2	4.1	4	4	6.8	0	0	0	0	0	0
tr|B0XN69|B0XN69_ASPFC	>tr|B0XN69|B0XN69_ASPFC C6 transcription factor. putative OS=Neosartorya fumigata (strain CEA10 / CBS 144.89 / FGSC A1163) OX=451804 GN=AFUB_014780 PE=4 SV=1	AFUB_014780	87.61	0.006004	16466	0	0	0	0	0	0	0	0	0	0	0	0	0	0	0	0	0	0	1	1	1.5	1	1	1.5	0	0	0	0	0	0
tr|B0XN71|B0XN71_ASPFC	>tr|B0XN71|B0XN71_ASPFC Autophagy protein Atg27. putative OS=Neosartorya fumigata (strain CEA10 / CBS 144.89 / FGSC A1163) OX=451804 GN=AFUB_014800 PE=4 SV=1	AFUB_014800	37377	0	110.67	11	11	37.2	0	0	0	9	9	31.8	7	7	29.1	0	0	0	0	0	0	8	8	28.2	8	8	25.8	0	0	0	1	1	5.4
tr|B0XN72|B0XN72_ASPFC	>tr|B0XN72|B0XN72_ASPFC Uncharacterized protein OS=Neosartorya fumigata (strain CEA10 / CBS 144.89 / FGSC A1163) OX=451804 GN=AFUB_014810 PE=4 SV=1	AFUB_014810	44.05	0	30391	7	7	15.2	0	0	0	7	7	24.2	5	5	16.7	0	0	0	0	0	0	2	2	5.9	1	1	2.8	0	0	0	0	0	0
tr|B0XN73|B0XN73_ASPFC	>tr|B0XN73|B0XN73_ASPFC Heat shock protein Hsp98/Hsp104/ClpA. putative OS=Neosartorya fumigata (strain CEA10 / CBS 144.89 / FGSC A1163) OX=451804 GN=AFUB_014820 PE=3 SV=1	AFUB_014820	111.1	0	261.26	33	33	39	1	1	1.1	27	27	31.3	23	23	27.1	0	0	0	0	0	0	20	20	25	21	21	27.1	3	3	3.5	2	2	2.2
tr|B0XN74|B0XN74_ASPFC	>tr|B0XN74|B0XN74_ASPFC Polysaccharide deacetylase family protein OS=Neosartorya fumigata (strain CEA10 / CBS 144.89 / FGSC A1163) OX=451804 GN=AFUB_014830 PE=4 SV=1	AFUB_014830	65091	0	11601	3	3	4.6	0	0	0	6	6	11.1	3	3	4.8	0	0	0	0	0	0	2	2	2.9	0	0	0	0	0	0	0	0	0
tr|B0XN75|B0XN75_ASPFC	>tr|B0XN75|B0XN75_ASPFC Uncharacterized protein OS=Neosartorya fumigata (strain CEA10 / CBS 144.89 / FGSC A1163) OX=451804 GN=AFUB_014840 PE=4 SV=1	AFUB_014840	33103	0	14009	4	4	14.2	0	0	0	3	3	11.1	1	1	3	0	0	0	0	0	0	0	0	0	1	1	3	0	0	0	0	0	0
tr|B0XN76|B0XN76_ASPFC	>tr|B0XN76|B0XN76_ASPFC Choline transport protein. putative OS=Neosartorya fumigata (strain CEA10 / CBS 144.89 / FGSC A1163) OX=451804 GN=AFUB_014850 PE=4 SV=1	AFUB_014850	55732	0	48528	2	2	3.7	0	0	0	1	1	1.4	1	1	2	0	0	0	0	0	0	0	0	0	0	0	0	0	0	0	0	0	0
tr|B0XN84|B0XN84_ASPFC	>tr|B0XN84|B0XN84_ASPFC DUF1014 domain protein OS=Neosartorya fumigata (strain CEA10 / CBS 144.89 / FGSC A1163) OX=451804 GN=AFUB_014930 PE=4 SV=1	AFUB_014930	24349	0	17.89	7	7	37.8	0	0	0	0	0	0	1	1	4.1	0	0	0	0	0	0	0	0	0	0	0	0	0	0	0	0	0	0
tr|B0XN85|B0XN85_ASPFC	>tr|B0XN85|B0XN85_ASPFC Acid phosphatase. putative OS=Neosartorya fumigata (strain CEA10 / CBS 144.89 / FGSC A1163) OX=451804 GN=AFUB_004070 PE=4 SV=1	AFUB_004070	42.71	0.00039262	35059	1	1	3.1	0	0	0	0	0	0	0	0	0	0	0	0	0	0	0	0	0	0	1	1	6.2	0	0	0	0	0	0
tr|B0XN87|B0XN87_ASPFC	>tr|B0XN87|B0XN87_ASPFC Uncharacterized protein OS=Neosartorya fumigata (strain CEA10 / CBS 144.89 / FGSC A1163) OX=451804 GN=AFUB_004090 PE=4 SV=1	AFUB_004090	53785	0	19778	6	6	16.4	0	0	0	2	2	4.7	2	2	4.7	0	0	0	0	0	0	1	1	3.7	2	2	6.3	0	0	0	0	0	0
tr|B0XN88|B0XN88_ASPFC	>tr|B0XN88|B0XN88_ASPFC Uncharacterized protein OS=Neosartorya fumigata (strain CEA10 / CBS 144.89 / FGSC A1163) OX=451804 GN=AFUB_004100 PE=4 SV=1	AFUB_004100	20433	0	64427	2	2	13	0	0	0	2	2	13	2	2	13	0	0	0	0	0	0	1	1	7	1	1	7	0	0	0	0	0	0
tr|B0XN91|B0XN91_ASPFC	>tr|B0XN91|B0XN91_ASPFC UPF0136 domain protein OS=Neosartorya fumigata (strain CEA10 / CBS 144.89 / FGSC A1163) OX=451804 GN=AFUB_004130 PE=4 SV=1	AFUB_004130	16509	0	17279	1	1	16.7	0	0	0	1	1	16.7	0	0	0	0	0	0	0	0	0	0	0	0	0	0	0	0	0	0	0	0	0
tr|B0XN93|B0XN93_ASPFC	>tr|B0XN93|B0XN93_ASPFC Glutamate carboxypeptidase. putative OS=Neosartorya fumigata (strain CEA10 / CBS 144.89 / FGSC A1163) OX=451804 GN=AFUB_004150 PE=4 SV=1	AFUB_004150	86149	0	28983	2	2	6.6	1	1	0.8	7	7	13.4	5	5	8.3	0	0	0	0	0	0	1	1	1	0	0	0	0	0	0	0	0	0
tr|B0XN95|B0XN95_ASPFC	>tr|B0XN95|B0XN95_ASPFC DUF726 domain protein OS=Neosartorya fumigata (strain CEA10 / CBS 144.89 / FGSC A1163) OX=451804 GN=AFUB_004170 PE=4 SV=1	AFUB_004170	121.96	0.0088991	15195	1	1	1.2	0	0	0	0	0	0	0	0	0	0	0	0	0	0	0	0	0	0	0	0	0	0	0	0	0	0	0
tr|B0XN98|B0XN98_ASPFC	>tr|B0XN98|B0XN98_ASPFC Mannosylphosphorylation protein (Mnn4). putative OS=Neosartorya fumigata (strain CEA10 / CBS 144.89 / FGSC A1163) OX=451804 GN=AFUB_004200 PE=4 SV=1	AFUB_004200	36727	0.0014399	23761	1	1	3.8	0	0	0	1	1	3.8	0	0	0	0	0	0	0	0	0	0	0	0	1	1	3.8	0	0	0	0	0	0
tr|B0XNA0|B0XNA0_ASPFC	>tr|B0XNA0|B0XNA0_ASPFC Dolichyl-diphosphooligosaccharide--protein glycosyltransferase subunit OST2 OS=Neosartorya fumigata (strain CEA10 / CBS 144.89 / FGSC A1163) OX=451804 GN=AFUB_004220 PE=3 SV=1	AFUB_004220	20487	0.0056837	1664	0	0	0	1	1	5.3	2	2	14.3	2	2	14.3	0	0	0	0	0	0	0	0	0	0	0	0	0	0	0	0	0	0
tr|B0XNA1|B0XNA1_ASPFC	>tr|B0XNA1|B0XNA1_ASPFC mRNA splicing factor RNA helicase (Prp16). putative OS=Neosartorya fumigata (strain CEA10 / CBS 144.89 / FGSC A1163) OX=451804 GN=AFUB_004230 PE=4 SV=1	AFUB_004230	102.88	0	68658	0	0	0	0	0	0	0	0	0	0	0	0	0	0	0	0	0	0	0	0	0	3	3	3.9	0	0	0	0	0	0
tr|B0XNA2|B0XNA2_ASPFC	>tr|B0XNA2|B0XNA2_ASPFC Prefoldin subunit 2. putative OS=Neosartorya fumigata (strain CEA10 / CBS 144.89 / FGSC A1163) OX=451804 GN=AFUB_004240 PE=4 SV=1	AFUB_004240	13663	0	76212	4	4	33.9	1	1	6.8	0	0	0	0	0	0	0	0	0	0	0	0	0	0	0	0	0	0	0	0	0	0	0	0
tr|B0XNA7|B0XNA7_ASPFC	>tr|B0XNA7|B0XNA7_ASPFC Alpha/beta hydrolase. putative OS=Neosartorya fumigata (strain CEA10 / CBS 144.89 / FGSC A1163) OX=451804 GN=AFUB_004290 PE=4 SV=1	AFUB_004290	63513	0	18077	6	6	16.3	0	0	0	0	0	0	0	0	0	0	0	0	0	0	0	0	0	0	0	0	0	0	0	0	0	0	0
tr|B0XNB0|B0XNB0_ASPFC	>tr|B0XNB0|B0XNB0_ASPFC DNA helicase OS=Neosartorya fumigata (strain CEA10 / CBS 144.89 / FGSC A1163) OX=451804 GN=AFUB_004320 PE=3 SV=1	AFUB_004320	98593	0	15611	5	5	9.3	0	0	0	2	2	3.1	1	1	1.3	0	0	0	0	0	0	2	2	2.6	3	3	4.4	0	0	0	0	0	0
tr|B0XNB2|B0XNB2_ASPFC	>tr|B0XNB2|B0XNB2_ASPFC Signal recognition particle subunit SRP68 OS=Neosartorya fumigata (strain CEA10 / CBS 144.89 / FGSC A1163) OX=451804 GN=AFUB_004340 PE=3 SV=1	AFUB_004340	71791	0	116.34	6	6	15.9	0	0	0	2	2	4.3	4	4	10.1	0	0	0	0	0	0	5	5	12.7	4	4	9.8	0	0	0	0	0	0
tr|B0XNB3|B0XNB3_ASPFC	>tr|B0XNB3|B0XNB3_ASPFC Cytochrome P450 sterol C-22 desaturase. putative OS=Neosartorya fumigata (strain CEA10 / CBS 144.89 / FGSC A1163) OX=451804 GN=AFUB_004350 PE=3 SV=1	AFUB_004350	59041	0	73574	7	7	16.3	0	0	0	8	8	19	5	5	12.1	0	0	0	0	0	0	5	5	12.5	5	5	12.5	0	0	0	0	0	0
tr|B0XNB5|B0XNB5_ASPFC	>tr|B0XNB5|B0XNB5_ASPFC Mitochondrial translation initiation factor IF-2. putative OS=Neosartorya fumigata (strain CEA10 / CBS 144.89 / FGSC A1163) OX=451804 GN=AFUB_004370 PE=4 SV=1	AFUB_004370	118.71	0	185.01	28	28	31.6	0	0	0	15	15	17.9	13	13	15	0	0	0	0	0	0	12	12	16.8	17	17	21.5	0	0	0	0	0	0
tr|B0XNB8|B0XNB8_ASPFC	>tr|B0XNB8|B0XNB8_ASPFC Protein YIP OS=Neosartorya fumigata (strain CEA10 / CBS 144.89 / FGSC A1163) OX=451804 GN=AFUB_004400 PE=3 SV=1	AFUB_004400	32566	0	15483	1	1	5.1	0	0	0	0	0	0	1	1	5.1	0	0	0	0	0	0	2	2	7.9	1	1	5.1	0	0	0	0	0	0
tr|B0XNB9|B0XNB9_ASPFC	>tr|B0XNB9|B0XNB9_ASPFC Ubiquitin UbiA. putative OS=Neosartorya fumigata (strain CEA10 / CBS 144.89 / FGSC A1163) OX=451804 GN=AFUB_004410 PE=4 SV=1	AFUB_004410	16217	0	31106	6	2	40.1	2	1	17.6	6	2	40.1	5	1	33.1	7	0	30.3	3	1	26.8	6	2	40.1	4	2	27.5	2	0	15.5	2	0	15.5
tr|B0XNC1|B0XNC1_ASPFC	>tr|B0XNC1|B0XNC1_ASPFC Eukaryotic translation initiation factor eIF-5A OS=Neosartorya fumigata (strain CEA10 / CBS 144.89 / FGSC A1163) OX=451804 GN=AFUB_004430 PE=4 SV=1	AFUB_004430	21164	0	156.96	11	11	56.8	0	0	0	6	6	30.2	5	5	27.6	0	0	0	0	0	0	3	3	18.2	4	4	18.8	1	1	4.2	0	0	0
tr|B0XND2|B0XND2_ASPFC	>tr|B0XND2|B0XND2_ASPFC Polyadenylate-binding protein OS=Neosartorya fumigata (strain CEA10 / CBS 144.89 / FGSC A1163) OX=451804 GN=AFUB_004530 PE=3 SV=1	AFUB_004530	81444	0	323.31	35	35	49.4	0	0	0	22	22	31.5	18	18	24.4	1	1	1.5	1	1	1.5	14	14	24	12	12	21	2	2	2.5	0	0	0
tr|B0XND5|B0XND5_ASPFC	>tr|B0XND5|B0XND5_ASPFC 50S ribosomal protein YmL27 OS=Neosartorya fumigata (strain CEA10 / CBS 144.89 / FGSC A1163) OX=451804 GN=AFUB_004560 PE=4 SV=1	AFUB_004560	15089	0	52103	2	2	16.7	0	0	0	0	0	0	0	0	0	0	0	0	0	0	0	1	1	9.1	1	1	9.1	0	0	0	0	0	0
tr|B0XND9|B0XND9_ASPFC	>tr|B0XND9|B0XND9_ASPFC Vacuolar calcium ion transporter OS=Neosartorya fumigata (strain CEA10 / CBS 144.89 / FGSC A1163) OX=451804 GN=AFUB_004600 PE=3 SV=1	AFUB_004600	47695	0.0033944	18162	0	0	0	0	0	0	1	1	2	1	1	2	0	0	0	0	0	0	1	1	2	1	1	2	0	0	0	0	0	0
tr|B0XNE0|B0XNE0_ASPFC	>tr|B0XNE0|B0XNE0_ASPFC 30S ribosomal protein S7. putative OS=Neosartorya fumigata (strain CEA10 / CBS 144.89 / FGSC A1163) OX=451804 GN=AFUB_004610 PE=4 SV=1	AFUB_004610	39494	0	48832	6	6	19.5	0	0	0	4	4	11.3	3	3	10.5	0	0	0	0	0	0	6	6	18.6	7	7	21.2	1	1	2.5	3	3	8.2
tr|B0XNE2|B0XNE2_ASPFC	>tr|B0XNE2|B0XNE2_ASPFC Uncharacterized protein OS=Neosartorya fumigata (strain CEA10 / CBS 144.89 / FGSC A1163) OX=451804 GN=AFUB_004630 PE=4 SV=1	AFUB_004630	29709	0.0017756	22463	1	1	4.9	0	0	0	1	1	4.9	1	1	4.9	0	0	0	0	0	0	0	0	0	0	0	0	0	0	0	0	0	0
tr|B0XNE5|B0XNE5_ASPFC	>tr|B0XNE5|B0XNE5_ASPFC 40S ribosomal protein S8 OS=Neosartorya fumigata (strain CEA10 / CBS 144.89 / FGSC A1163) OX=451804 GN=AFUB_004660 PE=3 SV=1	AFUB_004660	22812	0	168.83	11	11	50.7	1	1	6	7	7	42.3	4	4	27.9	6	6	42.3	4	4	28.9	12	12	53.7	11	11	52.2	4	4	22.9	5	5	28.9
tr|B0XNE7|B0XNE7_ASPFC	>tr|B0XNE7|B0XNE7_ASPFC SH3 and Ded_cyto domain protein. putative OS=Neosartorya fumigata (strain CEA10 / CBS 144.89 / FGSC A1163) OX=451804 GN=AFUB_004680 PE=3 SV=1	AFUB_004680	230.56	0	95874	17	17	11.8	0	0	0	4	4	2.9	3	3	2.4	0	0	0	0	0	0	6	6	4.2	6	6	4.4	0	0	0	0	0	0
tr|B0XNE9|B0XNE9_ASPFC	>tr|B0XNE9|B0XNE9_ASPFC Exocyst complex component Sec3. putative OS=Neosartorya fumigata (strain CEA10 / CBS 144.89 / FGSC A1163) OX=451804 GN=AFUB_004700 PE=4 SV=1	AFUB_004700	164.09	0	20657	7	7	8.5	0	0	0	1	1	1.1	1	1	1.2	0	0	0	0	0	0	2	2	1.1	1	1	0.7	0	0	0	0	0	0
tr|B0XNF0|B0XNF0_ASPFC	>tr|B0XNF0|B0XNF0_ASPFC Serine-rich protein OS=Neosartorya fumigata (strain CEA10 / CBS 144.89 / FGSC A1163) OX=451804 GN=AFUB_004710 PE=4 SV=1	AFUB_004710	45493	0.00078156	34077	1	1	2.3	0	0	0	0	0	0	0	0	0	0	0	0	0	0	0	1	1	2.3	1	1	2.3	0	0	0	0	0	0
tr|B0XNF2|B0XNF2_ASPFC	>tr|B0XNF2|B0XNF2_ASPFC Cytochrome P450 monooxygenase. putative OS=Neosartorya fumigata (strain CEA10 / CBS 144.89 / FGSC A1163) OX=451804 GN=AFUB_004730 PE=3 SV=1	AFUB_004730	59976	0.0007761	33128	2	2	5.3	0	0	0	0	0	0	0	0	0	0	0	0	0	0	0	0	0	0	0	0	0	0	0	0	0	0	0
tr|B0XNF3|B0XNF3_ASPFC	>tr|B0XNF3|B0XNF3_ASPFC Peroxisome biosynthesis protein (Peroxine-7). putative OS=Neosartorya fumigata (strain CEA10 / CBS 144.89 / FGSC A1163) OX=451804 GN=AFUB_014940 PE=4 SV=1	AFUB_014940	39154	0.0053637	16983	0	0	0	0	0	0	0	0	0	0	0	0	0	0	0	0	0	0	1	1	3.7	1	1	3.7	0	0	0	0	0	0
tr|B0XNF6|B0XNF6_ASPFC	>tr|B0XNF6|B0XNF6_ASPFC Lipase/esterase. putative OS=Neosartorya fumigata (strain CEA10 / CBS 144.89 / FGSC A1163) OX=451804 GN=AFUB_014980 PE=4 SV=1	AFUB_014980	36628	0	98361	1	1	4.8	0	0	0	0	0	0	1	1	4.8	0	0	0	0	0	0	3	3	14.2	3	3	14.2	0	0	0	0	0	0
tr|B0XNF7|B0XNF7_ASPFC	>tr|B0XNF7|B0XNF7_ASPFC Alpha-1.3-glucan synthase. putative OS=Neosartorya fumigata (strain CEA10 / CBS 144.89 / FGSC A1163) OX=451804 GN=AFUB_014990 PE=4 SV=1	AFUB_014990	271.51	0	159.42	18	17	10.5	1	0	0.3	15	14	8.5	11	10	5.6	0	0	0	0	0	0	11	10	6	9	8	5.1	0	0	0	0	0	0
tr|B0XNF9|B0XNF9_ASPFC	>tr|B0XNF9|B0XNF9_ASPFC DnaJ domain protein OS=Neosartorya fumigata (strain CEA10 / CBS 144.89 / FGSC A1163) OX=451804 GN=AFUB_015010 PE=4 SV=1	AFUB_015010	97631	0	77888	3	3	5.3	0	0	0	0	0	0	0	0	0	0	0	0	0	0	0	0	0	0	0	0	0	0	0	0	0	0	0
tr|B0XNH0|B0XNH0_ASPFC	>tr|B0XNH0|B0XNH0_ASPFC Acetylserotonin methytransferase-like protein (ASMTL). putative OS=Neosartorya fumigata (strain CEA10 / CBS 144.89 / FGSC A1163) OX=451804 GN=AFUB_015120 PE=3 SV=1	AFUB_015120	29739	0	49229	3	3	17.6	0	0	0	0	0	0	0	0	0	0	0	0	0	0	0	1	1	3.3	1	1	3.3	0	0	0	1	1	3.3
tr|B0XNH1|B0XNH1_ASPFC	>tr|B0XNH1|B0XNH1_ASPFC Succinate dehydrogenase [ubiquinone] cytochrome b small subunit OS=Neosartorya fumigata (strain CEA10 / CBS 144.89 / FGSC A1163) OX=451804 GN=AFUB_015130 PE=3 SV=1	AFUB_015130	18768	0	19.33	2	2	20	0	0	0	1	1	4.7	1	1	4.7	0	0	0	0	0	0	1	1	4.7	1	1	4.7	0	0	0	0	0	0
tr|B0XNH2|B0XNH2_ASPFC	>tr|B0XNH2|B0XNH2_ASPFC Oxidoreductase. zinc-binding dehydrogenase family. putative OS=Neosartorya fumigata (strain CEA10 / CBS 144.89 / FGSC A1163) OX=451804 GN=AFUB_015140 PE=4 SV=1	AFUB_015140	37526	0	89257	10	10	44.8	0	0	0	6	6	23.3	5	5	18	0	0	0	0	0	0	1	1	5.2	1	1	5.2	0	0	0	0	0	0
tr|B0XNH3|B0XNH3_ASPFC	>tr|B0XNH3|B0XNH3_ASPFC DEAD box RNA helicase HelA. putative OS=Neosartorya fumigata (strain CEA10 / CBS 144.89 / FGSC A1163) OX=451804 GN=AFUB_015150 PE=3 SV=1	AFUB_015150	73931	0	16.24	7	7	11	2	2	2.9	1	1	2	1	1	1.8	0	0	0	0	0	0	1	1	1.2	0	0	0	0	0	0	0	0	0
tr|B0XNI2|B0XNI2_ASPFC	>tr|B0XNI2|B0XNI2_ASPFC Anaphase-promoting complex component Cut20/Apc4. putative OS=Neosartorya fumigata (strain CEA10 / CBS 144.89 / FGSC A1163) OX=451804 GN=AFUB_015240 PE=4 SV=1	AFUB_015240	81437	0	72109	0	0	0	0	0	0	0	0	0	0	0	0	0	0	0	0	0	0	2	2	3.8	3	3	5.9	0	0	0	0	0	0
tr|B0XNI3|B0XNI3_ASPFC	>tr|B0XNI3|B0XNI3_ASPFC Importin beta-1 subunit OS=Neosartorya fumigata (strain CEA10 / CBS 144.89 / FGSC A1163) OX=451804 GN=AFUB_015250 PE=4 SV=1	AFUB_015250	96309	0	323.31	22	22	40.6	1	1	2.1	17	17	24.3	11	11	12.4	0	0	0	0	0	0	19	19	34.6	17	17	26.5	0	0	0	0	0	0
tr|B0XNI4|B0XNI4_ASPFC	>tr|B0XNI4|B0XNI4_ASPFC 40S ribosomal protein S22 OS=Neosartorya fumigata (strain CEA10 / CBS 144.89 / FGSC A1163) OX=451804 GN=AFUB_015260 PE=3 SV=1	AFUB_015260	14674	0	323.31	11	11	81.5	0	0	0	9	9	77.7	8	8	62.3	5	5	40	3	3	32.3	8	8	67.7	7	7	66.2	2	2	10.8	3	3	16.9
tr|B0XNI6|B0XNI6_ASPFC	>tr|B0XNI6|B0XNI6_ASPFC Conserved fungal protein OS=Neosartorya fumigata (strain CEA10 / CBS 144.89 / FGSC A1163) OX=451804 GN=AFUB_015280 PE=4 SV=1	AFUB_015280	57881	0.005678	16552	2	2	4.1	0	0	0	0	0	0	0	0	0	0	0	0	0	0	0	0	0	0	0	0	0	0	0	0	0	0	0
tr|B0XNI9|B0XNI9_ASPFC	>tr|B0XNI9|B0XNI9_ASPFC 3-isopropylmalate dehydrogenase OS=Neosartorya fumigata (strain CEA10 / CBS 144.89 / FGSC A1163) OX=451804 GN=AFUB_015310 PE=3 SV=1	AFUB_015310	39048	0	58795	10	10	45.1	1	1	2.2	6	6	17.5	6	6	17.5	0	0	0	0	0	0	3	3	7.9	6	6	22.7	0	0	0	0	0	0
tr|B0XNJ2|B0XNJ2_ASPFC	>tr|B0XNJ2|B0XNJ2_ASPFC RNA splicing factor (Pad-1). putative OS=Neosartorya fumigata (strain CEA10 / CBS 144.89 / FGSC A1163) OX=451804 GN=AFUB_015340 PE=4 SV=1	AFUB_015340	63973	0	70399	3	3	7.6	0	0	0	0	0	0	0	0	0	0	0	0	0	0	0	0	0	0	0	0	0	0	0	0	0	0	0
tr|B0XNJ3|B0XNJ3_ASPFC	>tr|B0XNJ3|B0XNJ3_ASPFC Fatty acid hydroxylase. putative OS=Neosartorya fumigata (strain CEA10 / CBS 144.89 / FGSC A1163) OX=451804 GN=AFUB_015350 PE=3 SV=1	AFUB_015350	57728	0	18833	5	5	14.8	0	0	0	1	1	3.3	2	2	4.7	0	0	0	0	0	0	2	2	5.1	2	2	5.1	0	0	0	0	0	0
tr|B0XNJ7|B0XNJ7_ASPFC	>tr|B0XNJ7|B0XNJ7_ASPFC Coatomer subunit delta. putative OS=Neosartorya fumigata (strain CEA10 / CBS 144.89 / FGSC A1163) OX=451804 GN=AFUB_015390 PE=3 SV=1	AFUB_015390	65372	0	46023	10	10	28.3	0	0	0	2	2	4.6	2	2	4.6	0	0	0	0	0	0	4	4	8.1	3	3	6.1	0	0	0	0	0	0
tr|B0XNJ9|B0XNJ9_ASPFC	>tr|B0XNJ9|B0XNJ9_ASPFC DUF803 domain membrane protein OS=Neosartorya fumigata (strain CEA10 / CBS 144.89 / FGSC A1163) OX=451804 GN=AFUB_015410 PE=4 SV=1	AFUB_015410	41753	0.0033933	18151	0	0	0	0	0	0	0	0	0	0	0	0	0	0	0	0	0	0	1	1	4.5	1	1	4.5	0	0	0	0	0	0
tr|B0XNK0|B0XNK0_ASPFC	>tr|B0XNK0|B0XNK0_ASPFC SacI domain protein OS=Neosartorya fumigata (strain CEA10 / CBS 144.89 / FGSC A1163) OX=451804 GN=AFUB_015420 PE=4 SV=1	AFUB_015420	104.25	0.0056818	16617	2	1	2.7	0	0	0	2	1	2.7	0	0	0	0	0	0	0	0	0	0	0	0	0	0	0	0	0	0	0	0	0
tr|B0XNK1|B0XNK1_ASPFC	>tr|B0XNK1|B0XNK1_ASPFC Importin beta-2 subunit. putative OS=Neosartorya fumigata (strain CEA10 / CBS 144.89 / FGSC A1163) OX=451804 GN=AFUB_015430 PE=4 SV=1	AFUB_015430	105.18	0	130.73	5	5	6.4	0	0	0	2	2	2.5	2	2	2.5	0	0	0	0	0	0	14	14	18	15	15	20	0	0	0	0	0	0
tr|B0XNK3|B0XNK3_ASPFC	>tr|B0XNK3|B0XNK3_ASPFC Ubiquitin carboxyl-terminal hydrolase OS=Neosartorya fumigata (strain CEA10 / CBS 144.89 / FGSC A1163) OX=451804 GN=AFUB_015450 PE=3 SV=1	AFUB_015450	35557	0	48905	3	3	6	1	1	2.2	4	4	12.7	3	3	8.5	0	0	0	0	0	0	0	0	0	0	0	0	0	0	0	0	0	0
tr|B0XNK6|B0XNK6_ASPFC	>tr|B0XNK6|B0XNK6_ASPFC MAP kinase kinase (Pbs2). putative OS=Neosartorya fumigata (strain CEA10 / CBS 144.89 / FGSC A1163) OX=451804 GN=AFUB_015480 PE=4 SV=1	AFUB_015480	68972	0.0010989	25576	2	2	5.8	0	0	0	1	1	1.1	1	1	1.1	0	0	0	0	0	0	0	0	0	0	0	0	0	0	0	0	0	0
tr|B0XNK7|B0XNK7_ASPFC	>tr|B0XNK7|B0XNK7_ASPFC Glutathione reductase OS=Neosartorya fumigata (strain CEA10 / CBS 144.89 / FGSC A1163) OX=451804 GN=AFUB_015490 PE=3 SV=1	AFUB_015490	51335	0	80649	12	12	46.8	1	1	1.7	2	2	4	3	3	6.8	0	0	0	0	0	0	1	1	5.7	0	0	0	0	0	0	0	0	0
tr|B0XNL0|B0XNL0_ASPFC	>tr|B0XNL0|B0XNL0_ASPFC Glycosidase OS=Neosartorya fumigata (strain CEA10 / CBS 144.89 / FGSC A1163) OX=451804 GN=AFUB_015530 PE=3 SV=1	AFUB_015530	40269	0	40699	6	6	23.8	0	0	0	3	3	9.4	4	4	12.9	0	0	0	0	0	0	3	3	11.1	3	3	8.9	0	0	0	1	1	3.5
tr|B0XNM2|B0XNM2_ASPFC	>tr|B0XNM2|B0XNM2_ASPFC Proline utilization protein PrnX-like. putative OS=Neosartorya fumigata (strain CEA10 / CBS 144.89 / FGSC A1163) OX=451804 GN=AFUB_004780 PE=4 SV=1	AFUB_004780	51251	0	10322	4	4	12.1	0	0	0	0	0	0	1	1	1.7	0	0	0	0	0	0	1	1	2.8	3	3	8.9	0	0	0	0	0	0
tr|B0XNM3|B0XNM3_ASPFC	>tr|B0XNM3|B0XNM3_ASPFC Siderophore biosynthesis protein. putative OS=Neosartorya fumigata (strain CEA10 / CBS 144.89 / FGSC A1163) OX=451804 GN=AFUB_004790 PE=4 SV=1	AFUB_004790	54808	0	17353	4	4	12.8	0	0	0	3	3	9.7	1	1	2.3	0	0	0	0	0	0	1	1	2.5	1	1	2.5	0	0	0	0	0	0
tr|B0XNM7|B0XNM7_ASPFC	>tr|B0XNM7|B0XNM7_ASPFC Sin3 complex subunit (Stb2). putative OS=Neosartorya fumigata (strain CEA10 / CBS 144.89 / FGSC A1163) OX=451804 GN=AFUB_004830 PE=4 SV=1	AFUB_004830	95.04	0	62499	4	4	8.3	0	0	0	0	0	0	0	0	0	0	0	0	0	0	0	0	0	0	0	0	0	0	0	0	0	0	0
tr|B0XNM8|B0XNM8_ASPFC	>tr|B0XNM8|B0XNM8_ASPFC Regulator of gluconeogenesis Rmd5. putative OS=Neosartorya fumigata (strain CEA10 / CBS 144.89 / FGSC A1163) OX=451804 GN=AFUB_004840 PE=4 SV=1	AFUB_004840	46037	0	13074	0	0	0	0	0	0	0	0	0	0	0	0	0	0	0	0	0	0	3	3	11	4	4	13.5	0	0	0	0	0	0
tr|B0XNN0|B0XNN0_ASPFC	>tr|B0XNN0|B0XNN0_ASPFC PCI domain-containing protein OS=Neosartorya fumigata (strain CEA10 / CBS 144.89 / FGSC A1163) OX=451804 GN=AFUB_004860 PE=4 SV=1	AFUB_004860	51243	0	66985	0	0	0	0	0	0	0	0	0	0	0	0	0	0	0	0	0	0	2	2	7.3	2	2	7.3	0	0	0	0	0	0
tr|B0XNN1|B0XNN1_ASPFC	>tr|B0XNN1|B0XNN1_ASPFC 60S ribosomal protein L20 OS=Neosartorya fumigata (strain CEA10 / CBS 144.89 / FGSC A1163) OX=451804 GN=AFUB_004870 PE=3 SV=1	AFUB_004870	17403	0	105.76	17	17	77	2	2	9.5	9	9	50	7	7	43.9	3	3	22.3	2	2	14.9	14	14	72.3	13	13	66.2	5	5	29.1	6	6	41.9
tr|B0XNN2|B0XNN2_ASPFC	>tr|B0XNN2|B0XNN2_ASPFC NADH-cytochrome b5 reductase. putative OS=Neosartorya fumigata (strain CEA10 / CBS 144.89 / FGSC A1163) OX=451804 GN=AFUB_004880 PE=4 SV=1	AFUB_004880	36173	0	204.46	12	12	41.2	0	0	0	12	12	34.7	13	13	36.8	0	0	0	0	0	0	7	7	28.2	6	6	25.4	1	1	3.7	1	1	3.4
tr|B0XNN4|B0XNN4_ASPFC	>tr|B0XNN4|B0XNN4_ASPFC Urease. putative OS=Neosartorya fumigata (strain CEA10 / CBS 144.89 / FGSC A1163) OX=451804 GN=AFUB_004900 PE=3 SV=1	AFUB_004900	78952	0	12642	2	2	3.6	0	0	0	2	2	3.4	2	2	3.4	0	0	0	0	0	0	3	3	3.7	4	4	5.2	0	0	0	0	0	0
tr|B0XNP1|B0XNP1_ASPFC	>tr|B0XNP1|B0XNP1_ASPFC Alcohol dehydrogenase. zinc-containing. putative OS=Neosartorya fumigata (strain CEA10 / CBS 144.89 / FGSC A1163) OX=451804 GN=AFUB_004970 PE=3 SV=1	AFUB_004970	37853	0	261.79	14	14	57.5	0	0	0	10	10	34.2	10	10	34.2	0	0	0	0	0	0	9	9	39.7	10	10	43.1	1	1	2.9	2	2	4.9
tr|B0XNP3|B0XNP3_ASPFC	>tr|B0XNP3|B0XNP3_ASPFC Ubiquitin-protein ligase (Hul4). putative OS=Neosartorya fumigata (strain CEA10 / CBS 144.89 / FGSC A1163) OX=451804 GN=AFUB_004990 PE=4 SV=1	AFUB_004990	133.9	0.0079444	15666	0	0	0	0	0	0	0	0	0	0	0	0	0	0	0	0	0	0	0	0	0	1	1	1.4	0	0	0	0	0	0
tr|B0XNP4|B0XNP4_ASPFC	>tr|B0XNP4|B0XNP4_ASPFC Ribosomal protein L15 OS=Neosartorya fumigata (strain CEA10 / CBS 144.89 / FGSC A1163) OX=451804 GN=AFUB_005000 PE=3 SV=1	AFUB_005000	27762	0	116	10	10	39.7	3	3	7.3	10	10	39.7	10	10	39.7	4	4	18.5	2	2	9.1	14	14	43.5	11	11	35.8	9	9	27.2	8	8	26.7
tr|B0XNP5|B0XNP5_ASPFC	>tr|B0XNP5|B0XNP5_ASPFC PSP1 domain protein OS=Neosartorya fumigata (strain CEA10 / CBS 144.89 / FGSC A1163) OX=451804 GN=AFUB_005010 PE=4 SV=1	AFUB_005010	95769	0.0011095	26881	1	1	1.7	0	0	0	0	0	0	0	0	0	0	0	0	0	0	0	0	0	0	1	1	1.8	0	0	0	0	0	0
tr|B0XNP6|B0XNP6_ASPFC	>tr|B0XNP6|B0XNP6_ASPFC NifU-related protein OS=Neosartorya fumigata (strain CEA10 / CBS 144.89 / FGSC A1163) OX=451804 GN=AFUB_005020 PE=4 SV=1	AFUB_005020	35803	0.0010965	2537	1	1	5.2	0	0	0	1	1	5.2	1	1	5.2	0	0	0	0	0	0	0	0	0	0	0	0	0	0	0	0	0	0
tr|B0XNP8|B0XNP8_ASPFC	>tr|B0XNP8|B0XNP8_ASPFC Ras guanyl-nucleotide exchange factor RasGEF. putative OS=Neosartorya fumigata (strain CEA10 / CBS 144.89 / FGSC A1163) OX=451804 GN=AFUB_005040 PE=4 SV=1	AFUB_005040	98907	0	57754	0	0	0	0	0	0	0	0	0	0	0	0	0	0	0	0	0	0	2	2	2.6	0	0	0	0	0	0	0	0	0
tr|B0XNQ0|B0XNQ0_ASPFC	>tr|B0XNQ0|B0XNQ0_ASPFC C-8 sterol isomerase (Erg-1). putative OS=Neosartorya fumigata (strain CEA10 / CBS 144.89 / FGSC A1163) OX=451804 GN=AFUB_005060 PE=4 SV=1	AFUB_005060	27031	0	13875	2	2	10.5	0	0	0	4	4	17.2	4	4	17.2	0	0	0	0	0	0	3	3	13.8	3	3	13.8	0	0	0	0	0	0
tr|B0XNQ4|B0XNQ4_ASPFC	>tr|B0XNQ4|B0XNQ4_ASPFC Fe2OG dioxygenase domain-containing protein OS=Neosartorya fumigata (strain CEA10 / CBS 144.89 / FGSC A1163) OX=451804 GN=AFUB_005100 PE=4 SV=1	AFUB_005100	38681	0	98517	5	5	28.1	0	0	0	0	0	0	0	0	0	0	0	0	0	0	0	2	2	12.6	2	2	11	0	0	0	0	0	0
tr|B0XNQ7|B0XNQ7_ASPFC	>tr|B0XNQ7|B0XNQ7_ASPFC General stress response phosphoprotein phosphatase Psr1. putative OS=Neosartorya fumigata (strain CEA10 / CBS 144.89 / FGSC A1163) OX=451804 GN=AFUB_005130 PE=4 SV=1	AFUB_005130	62.88	0	131.28	14	14	40.6	0	0	0	7	7	19.1	6	6	15.6	0	0	0	0	0	0	3	3	5	1	1	1.2	0	0	0	0	0	0
tr|B0XNQ8|B0XNQ8_ASPFC	>tr|B0XNQ8|B0XNQ8_ASPFC Protein phosphatase PP1 regulatory subunit Sds22. putative OS=Neosartorya fumigata (strain CEA10 / CBS 144.89 / FGSC A1163) OX=451804 GN=AFUB_005140 PE=4 SV=1	AFUB_005140	40628	0	16.96	3	3	16.6	0	0	0	1	1	3.9	1	1	3.9	0	0	0	0	0	0	1	1	3.1	2	2	7	0	0	0	0	0	0
tr|B0XNR3|B0XNR3_ASPFC	>tr|B0XNR3|B0XNR3_ASPFC Dynein light chain OS=Neosartorya fumigata (strain CEA10 / CBS 144.89 / FGSC A1163) OX=451804 GN=AFUB_005190 PE=3 SV=1	AFUB_005190	14885	0	52752	3	3	24.2	0	0	0	2	2	14.1	1	1	5.5	0	0	0	0	0	0	1	1	17.2	2	2	22.7	0	0	0	0	0	0
tr|B0XNR6|B0XNR6_ASPFC	>tr|B0XNR6|B0XNR6_ASPFC Uncharacterized protein OS=Neosartorya fumigata (strain CEA10 / CBS 144.89 / FGSC A1163) OX=451804 GN=AFUB_005240 PE=4 SV=1	AFUB_005240	37.58	0	89351	1	1	4.6	0	0	0	1	1	4.6	1	1	4.6	0	0	0	0	0	0	0	0	0	0	0	0	0	0	0	0	0	0
tr|B0XNR7|B0XNR7_ASPFC	>tr|B0XNR7|B0XNR7_ASPFC Translocon protein Sec61beta. putative OS=Neosartorya fumigata (strain CEA10 / CBS 144.89 / FGSC A1163) OX=451804 GN=AFUB_005250 PE=4 SV=1	AFUB_005250	13177	0	63149	4	4	50.4	0	0	0	4	4	50.4	4	4	50.4	0	0	0	0	0	0	3	3	42.7	3	3	42.7	0	0	0	0	0	0
tr|B0XNR8|B0XNR8_ASPFC	>tr|B0XNR8|B0XNR8_ASPFC Proliferating cell nuclear antigen OS=Neosartorya fumigata (strain CEA10 / CBS 144.89 / FGSC A1163) OX=451804 GN=AFUB_005270 PE=3 SV=1	AFUB_005270	24034	0	67404	5	5	31.1	0	0	0	3	3	21	2	2	10.5	0	0	0	0	0	0	5	5	36.1	6	6	39.7	1	1	6.8	1	1	6.8
tr|B0XNR9|B0XNR9_ASPFC	>tr|B0XNR9|B0XNR9_ASPFC Vezatin domain-containing protein OS=Neosartorya fumigata (strain CEA10 / CBS 144.89 / FGSC A1163) OX=451804 GN=AFUB_005280 PE=4 SV=1	AFUB_005280	69881	0.0020921	20647	1	1	1.6	0	0	0	0	0	0	0	0	0	0	0	0	0	0	0	0	0	0	0	0	0	0	0	0	0	0	0
tr|B0XNS2|B0XNS2_ASPFC	>tr|B0XNS2|B0XNS2_ASPFC Small monomeric GTPase SarA. putative OS=Neosartorya fumigata (strain CEA10 / CBS 144.89 / FGSC A1163) OX=451804 GN=AFUB_005310 PE=3 SV=1	AFUB_005310	21431	0	153.56	8	8	43.4	0	0	0	9	9	61.4	6	6	42.9	0	0	0	0	0	0	5	5	37	3	3	24.3	0	0	0	0	0	0
tr|B0XNS3|B0XNS3_ASPFC	>tr|B0XNS3|B0XNS3_ASPFC Serine/threonine-protein phosphatase OS=Neosartorya fumigata (strain CEA10 / CBS 144.89 / FGSC A1163) OX=451804 GN=AFUB_005320 PE=3 SV=1	AFUB_005320	37085	0	73445	8	8	27.2	0	0	0	8	8	28.2	10	10	35.3	0	0	0	0	0	0	5	5	20.7	5	5	20.7	0	0	0	0	0	0
tr|B0XNS7|B0XNS7_ASPFC	>tr|B0XNS7|B0XNS7_ASPFC SAM domain protein OS=Neosartorya fumigata (strain CEA10 / CBS 144.89 / FGSC A1163) OX=451804 GN=AFUB_005360 PE=4 SV=1	AFUB_005360	65609	0	21195	4	4	9.2	0	0	0	1	1	1.3	3	3	4.9	0	0	0	0	0	0	1	1	1.6	0	0	0	0	0	0	0	0	0
tr|B0XNT0|B0XNT0_ASPFC	>tr|B0XNT0|B0XNT0_ASPFC Sulfate transporter. putative OS=Neosartorya fumigata (strain CEA10 / CBS 144.89 / FGSC A1163) OX=451804 GN=AFUB_005390 PE=3 SV=1	AFUB_005390	92646	0.0098007	14658	2	2	3.4	0	0	0	0	0	0	0	0	0	0	0	0	0	0	0	0	0	0	0	0	0	0	0	0	0	0	0
tr|B0XNT1|B0XNT1_ASPFC	>tr|B0XNT1|B0XNT1_ASPFC Protein mitochondrial targeting protein (Mas1). putative OS=Neosartorya fumigata (strain CEA10 / CBS 144.89 / FGSC A1163) OX=451804 GN=AFUB_005400 PE=3 SV=1	AFUB_005400	45467	0	104.8	10	10	34.6	0	0	0	7	7	20.3	4	4	12.6	0	0	0	0	0	0	7	7	27.1	6	6	23.5	0	0	0	0	0	0
tr|B0XNT2|B0XNT2_ASPFC	>tr|B0XNT2|B0XNT2_ASPFC Cytosine deaminase. putative OS=Neosartorya fumigata (strain CEA10 / CBS 144.89 / FGSC A1163) OX=451804 GN=AFUB_005410 PE=4 SV=1	AFUB_005410	15998	0.0014291	23132	3	3	27.7	0	0	0	1	1	8.8	0	0	0	0	0	0	0	0	0	0	0	0	0	0	0	0	0	0	0	0	0
tr|B0XNT3|B0XNT3_ASPFC	>tr|B0XNT3|B0XNT3_ASPFC Uroporphyrinogen decarboxylase OS=Neosartorya fumigata (strain CEA10 / CBS 144.89 / FGSC A1163) OX=451804 GN=AFUB_005420 PE=3 SV=1	AFUB_005420	40957	0	17495	8	8	28.3	0	0	0	2	2	4.1	1	1	1.6	0	0	0	0	0	0	2	2	6	1	1	1.6	0	0	0	0	0	0
tr|B0XNT7|B0XNT7_ASPFC	>tr|B0XNT7|B0XNT7_ASPFC Mitochondrial F1F0-ATP synthase g subunit. putative OS=Neosartorya fumigata (strain CEA10 / CBS 144.89 / FGSC A1163) OX=451804 GN=AFUB_015620 PE=4 SV=1	AFUB_015620	20817	0	27773	4	4	19.9	0	0	0	2	2	8.7	2	2	8.7	0	0	0	0	0	0	7	7	37.8	5	5	28.6	0	0	0	0	0	0
tr|B0XNT8|B0XNT8_ASPFC	>tr|B0XNT8|B0XNT8_ASPFC ATP dependent RNA helicase (Rok1). putative OS=Neosartorya fumigata (strain CEA10 / CBS 144.89 / FGSC A1163) OX=451804 GN=AFUB_015630 PE=4 SV=1	AFUB_015630	82342	0	73515	1	1	1.2	0	0	0	1	1	1.2	0	0	0	0	0	0	0	0	0	2	2	5.4	5	5	11.4	0	0	0	0	0	0
tr|B0XNU1|B0XNU1_ASPFC	>tr|B0XNU1|B0XNU1_ASPFC Vacuolar protein sorting-associated protein 28 OS=Neosartorya fumigata (strain CEA10 / CBS 144.89 / FGSC A1163) OX=451804 GN=AFUB_015660 PE=3 SV=1	AFUB_015660	26827	0.0010913	24665	0	0	0	0	0	0	1	1	4.5	0	0	0	0	0	0	0	0	0	0	0	0	0	0	0	0	0	0	0	0	0
tr|B0XNU2|B0XNU2_ASPFC	>tr|B0XNU2|B0XNU2_ASPFC Ribosome assembly protein Noc2. putative OS=Neosartorya fumigata (strain CEA10 / CBS 144.89 / FGSC A1163) OX=451804 GN=AFUB_015670 PE=4 SV=1	AFUB_015670	89199	0	24.18	0	0	0	0	0	0	2	2	2.3	2	2	2.3	0	0	0	0	0	0	5	5	9	5	5	9	0	0	0	0	0	0
tr|B0XNV3|B0XNV3_ASPFC	>tr|B0XNV3|B0XNV3_ASPFC ABC ATPase. putative OS=Neosartorya fumigata (strain CEA10 / CBS 144.89 / FGSC A1163) OX=451804 GN=AFUB_015780 PE=4 SV=1	AFUB_015780	87324	0	42801	2	2	3.3	0	0	0	1	1	1.5	0	0	0	0	0	0	0	0	0	0	0	0	1	1	1.3	0	0	0	0	0	0
tr|B0XNV4|B0XNV4_ASPFC	>tr|B0XNV4|B0XNV4_ASPFC Uncharacterized protein OS=Neosartorya fumigata (strain CEA10 / CBS 144.89 / FGSC A1163) OX=451804 GN=AFUB_015790 PE=4 SV=1	AFUB_015790	97104	0.0020754	19952	1	1	14.8	0	0	0	0	0	0	0	0	0	0	0	0	0	0	0	0	0	0	0	0	0	0	0	0	0	0	0
tr|B0XNV7|B0XNV7_ASPFC	>tr|B0XNV7|B0XNV7_ASPFC Acid phosphatase. putative OS=Neosartorya fumigata (strain CEA10 / CBS 144.89 / FGSC A1163) OX=451804 GN=AFUB_015820 PE=4 SV=1	AFUB_015820	41151	0	13781	3	3	13.2	0	0	0	7	7	21.6	5	5	14	0	0	0	0	0	0	1	1	5.1	1	1	5.1	0	0	0	0	0	0
tr|B0XNV9|B0XNV9_ASPFC	>tr|B0XNV9|B0XNV9_ASPFC Small monomeric GTPase (Gtr2). putative OS=Neosartorya fumigata (strain CEA10 / CBS 144.89 / FGSC A1163) OX=451804 GN=AFUB_015840 PE=4 SV=1	AFUB_015840	41426	0.0011009	25792	0	0	0	0	0	0	0	0	0	0	0	0	0	0	0	0	0	0	1	1	3.3	1	1	3.3	0	0	0	0	0	0
tr|B0XNW0|B0XNW0_ASPFC	>tr|B0XNW0|B0XNW0_ASPFC Heme/steroid binding domain protein. putative OS=Neosartorya fumigata (strain CEA10 / CBS 144.89 / FGSC A1163) OX=451804 GN=AFUB_015850 PE=3 SV=1	AFUB_015850	27517	0	63877	1	1	3.7	0	0	0	2	2	9.9	2	2	9.9	0	0	0	0	0	0	0	0	0	0	0	0	0	0	0	0	0	0
tr|B0XNW2|B0XNW2_ASPFC	>tr|B0XNW2|B0XNW2_ASPFC WD40 domain protein OS=Neosartorya fumigata (strain CEA10 / CBS 144.89 / FGSC A1163) OX=451804 GN=AFUB_015870 PE=4 SV=1	AFUB_015870	53.2	0	99748	1	1	3.1	0	0	0	0	0	0	0	0	0	0	0	0	0	0	0	1	1	2.5	3	3	10.2	0	0	0	0	0	0
tr|B0XNX7|B0XNX7_ASPFC	>tr|B0XNX7|B0XNX7_ASPFC Uncharacterized protein OS=Neosartorya fumigata (strain CEA10 / CBS 144.89 / FGSC A1163) OX=451804 GN=AFUB_016030 PE=4 SV=1	AFUB_016030	46835	0.0021001	20992	0	0	0	0	0	0	1	1	2.8	1	1	2.8	0	0	0	0	0	0	0	0	0	0	0	0	0	0	0	0	0	0
tr|B0XNX8|B0XNX8_ASPFC	>tr|B0XNX8|B0XNX8_ASPFC Eukaryotic translation initiation factor subunit eIF2B-gamma. putative OS=Neosartorya fumigata (strain CEA10 / CBS 144.89 / FGSC A1163) OX=451804 GN=AFUB_016040 PE=4 SV=1	AFUB_016040	63392	0	12758	5	5	12.8	0	0	0	0	0	0	1	1	2.4	0	0	0	0	0	0	1	1	2.4	2	2	3.9	0	0	0	0	0	0
tr|B0XNY0|B0XNY0_ASPFC	>tr|B0XNY0|B0XNY0_ASPFC Uncharacterized protein OS=Neosartorya fumigata (strain CEA10 / CBS 144.89 / FGSC A1163) OX=451804 GN=AFUB_016060 PE=4 SV=1	AFUB_016060	82154	0	60329	8	8	19.9	0	0	0	1	1	1.6	1	1	1.6	0	0	0	0	0	0	4	4	6.2	0	0	0	0	0	0	0	0	0
tr|B0XNY3|B0XNY3_ASPFC	>tr|B0XNY3|B0XNY3_ASPFC Elongation of fatty acids protein OS=Neosartorya fumigata (strain CEA10 / CBS 144.89 / FGSC A1163) OX=451804 GN=AFUB_016090 PE=3 SV=1	AFUB_016090	60088	0	320.61	5	5	10.8	0	0	0	8	8	25.7	8	8	25.7	0	0	0	0	0	0	4	4	11.7	4	4	11.7	0	0	0	0	0	0
tr|B0XNY4|B0XNY4_ASPFC	>tr|B0XNY4|B0XNY4_ASPFC Uncharacterized protein OS=Neosartorya fumigata (strain CEA10 / CBS 144.89 / FGSC A1163) OX=451804 GN=AFUB_016100 PE=4 SV=1	AFUB_016100	39021	0	74519	2	2	9	0	0	0	0	0	0	0	0	0	0	0	0	0	0	0	0	0	0	0	0	0	0	0	0	0	0	0
tr|B0XNY5|B0XNY5_ASPFC	>tr|B0XNY5|B0XNY5_ASPFC Pseudouridine synthase TruD/Pus7. putative OS=Neosartorya fumigata (strain CEA10 / CBS 144.89 / FGSC A1163) OX=451804 GN=AFUB_016110 PE=4 SV=1	AFUB_016110	80767	0	79916	2	2	3.4	0	0	0	2	2	3.4	3	3	5.9	0	0	0	0	0	0	1	1	1.9	1	1	1.9	0	0	0	0	0	0
tr|B0XNY8|B0XNY8_ASPFC	>tr|B0XNY8|B0XNY8_ASPFC Sidoreflexin OS=Neosartorya fumigata (strain CEA10 / CBS 144.89 / FGSC A1163) OX=451804 GN=AFUB_016140 PE=3 SV=1	AFUB_016140	36635	0	90551	2	2	6.5	1	1	3.9	1	1	2.7	0	0	0	0	0	0	0	0	0	2	2	8.9	2	2	8.9	0	0	0	0	0	0
tr|B0XNZ4|B0XNZ4_ASPFC	>tr|B0XNZ4|B0XNZ4_ASPFC Aminotransferase. class III OS=Neosartorya fumigata (strain CEA10 / CBS 144.89 / FGSC A1163) OX=451804 GN=AFUB_016200 PE=3 SV=1	AFUB_016200	51007	0	59876	0	0	0	0	0	0	0	0	0	0	0	0	0	0	0	0	0	0	4	4	11.2	3	3	9.3	0	0	0	0	0	0
tr|B0XNZ5|B0XNZ5_ASPFC	>tr|B0XNZ5|B0XNZ5_ASPFC Signal recognition particle 19 kDa protein homolog OS=Neosartorya fumigata (strain CEA10 / CBS 144.89 / FGSC A1163) OX=451804 GN=AFUB_016210 PE=4 SV=1	AFUB_016210	28051	0.00039308	35256	1	1	5.4	0	0	0	0	0	0	0	0	0	0	0	0	0	0	0	0	0	0	0	0	0	0	0	0	0	0	0
tr|B0XNZ7|B0XNZ7_ASPFC	>tr|B0XNZ7|B0XNZ7_ASPFC TCTP family protein OS=Neosartorya fumigata (strain CEA10 / CBS 144.89 / FGSC A1163) OX=451804 GN=AFUB_016230 PE=3 SV=1	AFUB_016230	20247	0	92074	11	11	60.3	0	0	0	8	8	34.6	7	7	27.9	0	0	0	0	0	0	5	5	27.9	7	7	33.5	0	0	0	0	0	0
tr|B0XNZ8|B0XNZ8_ASPFC	>tr|B0XNZ8|B0XNZ8_ASPFC Sphinganine hydroxylase Sur2. putative OS=Neosartorya fumigata (strain CEA10 / CBS 144.89 / FGSC A1163) OX=451804 GN=AFUB_016240 PE=3 SV=1	AFUB_016240	48344	0	13468	1	1	3.1	0	0	0	2	2	6.3	0	0	0	0	0	0	0	0	0	1	1	3.3	0	0	0	0	0	0	0	0	0
tr|B0XP03|B0XP03_ASPFC	>tr|B0XP03|B0XP03_ASPFC GARP complex subunit Vps53. putative OS=Neosartorya fumigata (strain CEA10 / CBS 144.89 / FGSC A1163) OX=451804 GN=AFUB_005450 PE=4 SV=1	AFUB_005450	94771	0	9693	0	0	0	0	0	0	0	0	0	0	0	0	0	0	0	0	0	0	1	1	2.1	1	1	2.1	0	0	0	0	0	0
tr|B0XP04|B0XP04_ASPFC	>tr|B0XP04|B0XP04_ASPFC mRNA export factor mex67 OS=Neosartorya fumigata (strain CEA10 / CBS 144.89 / FGSC A1163) OX=451804 GN=AFUB_005460 PE=4 SV=1	AFUB_005460	76006	0.0020783	2001	0	0	0	0	0	0	0	0	0	0	0	0	0	0	0	0	0	0	0	0	0	1	1	2	0	0	0	0	0	0
tr|B0XP05|B0XP05_ASPFC	>tr|B0XP05|B0XP05_ASPFC COPII-coated vesicle membrane protein Erv46. putative OS=Neosartorya fumigata (strain CEA10 / CBS 144.89 / FGSC A1163) OX=451804 GN=AFUB_005480 PE=4 SV=1	AFUB_005480	48358	0	47519	9	9	29.5	0	0	0	6	6	15.1	5	5	12.3	0	0	0	0	0	0	9	9	29	9	9	27.2	0	0	0	0	0	0
tr|B0XP06|B0XP06_ASPFC	>tr|B0XP06|B0XP06_ASPFC PH domain protein OS=Neosartorya fumigata (strain CEA10 / CBS 144.89 / FGSC A1163) OX=451804 GN=AFUB_005490 PE=4 SV=1	AFUB_005490	128.67	0	23481	7	7	8.6	0	0	0	6	6	5.2	5	5	4.5	0	0	0	0	0	0	2	2	1.6	1	1	0.9	0	0	0	0	0	0
tr|B0XP10|B0XP10_ASPFC	>tr|B0XP10|B0XP10_ASPFC MFS monocarboxylate transporter. putative OS=Neosartorya fumigata (strain CEA10 / CBS 144.89 / FGSC A1163) OX=451804 GN=AFUB_005530 PE=4 SV=1	AFUB_005530	47.13	0	47538	1	1	3.7	0	0	0	0	0	0	1	1	3.7	0	0	0	0	0	0	1	1	2.1	1	1	2.1	0	0	0	0	0	0
tr|B0XP14|B0XP14_ASPFC	>tr|B0XP14|B0XP14_ASPFC G-protein complex gamma subunit Ste18/GpgA OS=Neosartorya fumigata (strain CEA10 / CBS 144.89 / FGSC A1163) OX=451804 GN=AFUB_005570 PE=4 SV=1	AFUB_005570	10.31	0	37575	8	8	70	0	0	0	8	8	67.8	8	8	67.8	1	1	10	0	0	0	4	4	46.7	3	3	40	1	1	7.8	0	0	0
tr|B0XP16|B0XP16_ASPFC	>tr|B0XP16|B0XP16_ASPFC Phosphodiesterase OS=Neosartorya fumigata (strain CEA10 / CBS 144.89 / FGSC A1163) OX=451804 GN=AFUB_005590 PE=3 SV=1	AFUB_005590	110.7	0	12189	3	3	5.6	0	0	0	1	1	1.1	1	1	1.1	0	0	0	0	0	0	1	1	0.8	1	1	0.8	1	1	0.8	0	0	0
tr|B0XP22|B0XP22_ASPFC	>tr|B0XP22|B0XP22_ASPFC Capsular associated protein. putative OS=Neosartorya fumigata (strain CEA10 / CBS 144.89 / FGSC A1163) OX=451804 GN=AFUB_005650 PE=4 SV=1	AFUB_005650	110.87	0	5198	0	0	0	0	0	0	1	1	1.6	1	1	1.6	0	0	0	0	0	0	3	3	3.7	3	3	3.7	0	0	0	0	0	0
tr|B0XP23|B0XP23_ASPFC	>tr|B0XP23|B0XP23_ASPFC RNA cytidine acetyltransferase OS=Neosartorya fumigata (strain CEA10 / CBS 144.89 / FGSC A1163) OX=451804 GN=NAT10 PE=3 SV=1	NAT10	119.09	0	44294	3	3	4	0	0	0	1	1	1.1	0	0	0	0	0	0	0	0	0	7	7	10.1	9	9	12.9	0	0	0	0	0	0
tr|B0XP24|B0XP24_ASPFC	>tr|B0XP24|B0XP24_ASPFC Disulfide isomerase. putative OS=Neosartorya fumigata (strain CEA10 / CBS 144.89 / FGSC A1163) OX=451804 GN=AFUB_005670 PE=4 SV=1	AFUB_005670	51299	0	31597	10	10	29.1	0	0	0	4	4	10.3	3	3	9.4	0	0	0	0	0	0	3	3	7.3	3	3	9	0	0	0	0	0	0
tr|B0XP26|B0XP26_ASPFC	>tr|B0XP26|B0XP26_ASPFC 40S ribosomal protein S19 OS=Neosartorya fumigata (strain CEA10 / CBS 144.89 / FGSC A1163) OX=451804 GN=AFUB_005690 PE=4 SV=1	AFUB_005690	24895	0	155.28	14	14	42.1	1	1	4.5	9	9	38.9	4	4	22.2	5	5	21.7	3	3	12.2	12	12	36.7	10	10	32.1	6	6	20.8	4	4	17.2
tr|B0XP31|B0XP31_ASPFC	>tr|B0XP31|B0XP31_ASPFC Mitochondrial ADP.ATP carrier protein (Ant). putative OS=Neosartorya fumigata (strain CEA10 / CBS 144.89 / FGSC A1163) OX=451804 GN=AFUB_005740 PE=3 SV=1	AFUB_005740	33321	0	162.73	22	22	52.9	1	1	2.6	16	16	42.2	16	16	42.2	1	1	2.6	1	1	2.6	12	12	43.2	13	13	40.9	4	4	14	4	4	14.6
tr|B0XP34|B0XP34_ASPFC	>tr|B0XP34|B0XP34_ASPFC Transcription factor SipA3. putative OS=Neosartorya fumigata (strain CEA10 / CBS 144.89 / FGSC A1163) OX=451804 GN=AFUB_005770 PE=4 SV=1	AFUB_005770	155.62	0	43895	3	3	2.4	0	0	0	1	1	0.7	0	0	0	0	0	0	0	0	0	0	0	0	0	0	0	0	0	0	0	0	0
tr|B0XP37|B0XP37_ASPFC	>tr|B0XP37|B0XP37_ASPFC Peptidyl-prolyl cis-trans isomerase OS=Neosartorya fumigata (strain CEA10 / CBS 144.89 / FGSC A1163) OX=451804 GN=AFUB_005800 PE=4 SV=1	AFUB_005800	14004	0.00040274	39105	2	2	19.4	0	0	0	1	1	8.5	0	0	0	0	0	0	0	0	0	0	0	0	0	0	0	0	0	0	0	0	0
tr|B0XP41|B0XP41_ASPFC	>tr|B0XP41|B0XP41_ASPFC 40S ribosomal protein S12 OS=Neosartorya fumigata (strain CEA10 / CBS 144.89 / FGSC A1163) OX=451804 GN=AFUB_005840 PE=3 SV=1	AFUB_005840	15674	0	154.34	15	15	63.9	0	0	0	11	11	60.4	6	6	39.6	2	2	14.6	2	2	16.7	14	14	67.4	14	14	67.4	1	1	6.9	3	3	20.1
tr|B0XP44|B0XP44_ASPFC	>tr|B0XP44|B0XP44_ASPFC Uridine nucleosidase Urh1. putative OS=Neosartorya fumigata (strain CEA10 / CBS 144.89 / FGSC A1163) OX=451804 GN=AFUB_005870 PE=4 SV=1	AFUB_005870	38132	0.00078431	34827	1	1	6.4	0	0	0	0	0	0	0	0	0	0	0	0	0	0	0	0	0	0	0	0	0	0	0	0	0	0	0
tr|B0XP47|B0XP47_ASPFC	>tr|B0XP47|B0XP47_ASPFC GTP binding protein. putative OS=Neosartorya fumigata (strain CEA10 / CBS 144.89 / FGSC A1163) OX=451804 GN=AFUB_005900 PE=4 SV=1	AFUB_005900	42553	0	60753	8	8	26.9	0	0	0	3	3	8.3	1	1	2.3	0	0	0	0	0	0	5	5	15.5	8	8	27.4	0	0	0	0	0	0
tr|B0XP49|B0XP49_ASPFC	>tr|B0XP49|B0XP49_ASPFC Glycogenin OS=Neosartorya fumigata (strain CEA10 / CBS 144.89 / FGSC A1163) OX=451804 GN=AFUB_005920 PE=4 SV=1	AFUB_005920	80475	0	97685	0	0	0	0	0	0	0	0	0	0	0	0	0	0	0	0	0	0	2	2	4.6	1	1	2.1	0	0	0	0	0	0
tr|B0XP51|B0XP51_ASPFC	>tr|B0XP51|B0XP51_ASPFC CAP10 domain-containing protein OS=Neosartorya fumigata (strain CEA10 / CBS 144.89 / FGSC A1163) OX=451804 GN=AFUB_005940 PE=4 SV=1	AFUB_005940	70014	0	36326	5	5	9.4	0	0	0	4	4	6.9	5	5	9.4	0	0	0	0	0	0	7	7	13	9	9	16.6	0	0	0	0	0	0
tr|B0XP53|B0XP53_ASPFC	>tr|B0XP53|B0XP53_ASPFC Protein phosphotase 2a 65kd regulatory sububit OS=Neosartorya fumigata (strain CEA10 / CBS 144.89 / FGSC A1163) OX=451804 GN=AFUB_005980 PE=4 SV=1	AFUB_005980	69.19	0	101.03	14	14	23.9	0	0	0	13	13	23.9	11	11	20.6	0	0	0	0	0	0	9	9	16.2	11	11	19.3	1	1	1.1	1	1	1.1
tr|B0XP54|B0XP54_ASPFC	>tr|B0XP54|B0XP54_ASPFC Phenylalanyl-tRNA synthetase. beta subunit OS=Neosartorya fumigata (strain CEA10 / CBS 144.89 / FGSC A1163) OX=451804 GN=AFUB_005990 PE=4 SV=1	AFUB_005990	67845	0	67569	17	17	29.3	0	0	0	14	14	21.8	14	14	22.5	0	0	0	0	0	0	13	13	22.8	14	14	25.2	3	3	4.3	2	2	3
tr|B0XP55|B0XP55_ASPFC	>tr|B0XP55|B0XP55_ASPFC 40S ribosomal protein S3. putative OS=Neosartorya fumigata (strain CEA10 / CBS 144.89 / FGSC A1163) OX=451804 GN=AFUB_006000 PE=3 SV=1	AFUB_006000	29201	0	323.31	25	25	84.6	6	6	25.2	19	19	74.1	18	18	72.9	15	15	55.3	11	11	42.1	30	30	89.1	28	28	88.7	13	13	48.9	17	17	60.5
tr|B0XP56|B0XP56_ASPFC	>tr|B0XP56|B0XP56_ASPFC Protein phosphatase OS=Neosartorya fumigata (strain CEA10 / CBS 144.89 / FGSC A1163) OX=451804 GN=AFUB_006010 PE=4 SV=1	AFUB_006010	83.19	0.00039463	35843	0	0	0	0	0	0	0	0	0	0	0	0	0	0	0	0	0	0	0	0	0	1	1	2.3	0	0	0	0	0	0
tr|B0XP60|B0XP60_ASPFC	>tr|B0XP60|B0XP60_ASPFC Uncharacterized protein OS=Neosartorya fumigata (strain CEA10 / CBS 144.89 / FGSC A1163) OX=451804 GN=AFUB_006040 PE=4 SV=1	AFUB_006040	70815	0	120.38	1	1	4	0	0	0	9	9	25.1	8	8	22.3	0	0	0	0	0	0	0	0	0	0	0	0	0	0	0	0	0	0
tr|B0XP62|B0XP62_ASPFC	>tr|B0XP62|B0XP62_ASPFC DUF3074 domain-containing protein OS=Neosartorya fumigata (strain CEA10 / CBS 144.89 / FGSC A1163) OX=451804 GN=AFUB_006060 PE=4 SV=1	AFUB_006060	83459	0	65146	10	10	21.4	0	0	0	2	2	5.8	0	0	0	0	0	0	0	0	0	2	2	2.6	1	1	1.5	0	0	0	0	0	0
tr|B0XP65|B0XP65_ASPFC	>tr|B0XP65|B0XP65_ASPFC C-14 sterol reductase OS=Neosartorya fumigata (strain CEA10 / CBS 144.89 / FGSC A1163) OX=451804 GN=AFUB_006090 PE=4 SV=1	AFUB_006090	58934	0	21277	4	4	8.7	0	0	0	5	5	8.7	5	5	8.7	0	0	0	0	0	0	0	0	0	0	0	0	0	0	0	0	0	0
tr|B0XP66|B0XP66_ASPFC	>tr|B0XP66|B0XP66_ASPFC Vacuolar sorting receptor (Mrl1). putative OS=Neosartorya fumigata (strain CEA10 / CBS 144.89 / FGSC A1163) OX=451804 GN=AFUB_006100 PE=4 SV=1	AFUB_006100	38091	0	26543	2	2	6.6	0	0	0	2	2	10.8	1	1	4	0	0	0	0	0	0	3	3	10	3	3	10	0	0	0	0	0	0
tr|B0XP73|B0XP73_ASPFC	>tr|B0XP73|B0XP73_ASPFC DEAD/DEAH box helicase. putative OS=Neosartorya fumigata (strain CEA10 / CBS 144.89 / FGSC A1163) OX=451804 GN=AFUB_016330 PE=4 SV=1	AFUB_016330	92918	0.00076805	31696	0	0	0	0	0	0	0	0	0	0	0	0	0	0	0	0	0	0	0	0	0	2	2	2.8	0	0	0	0	0	0
tr|B0XP79|B0XP79_ASPFC	>tr|B0XP79|B0XP79_ASPFC Sin3-associated polypeptide Sap18. putative OS=Neosartorya fumigata (strain CEA10 / CBS 144.89 / FGSC A1163) OX=451804 GN=AFUB_016390 PE=4 SV=1	AFUB_016390	28.71	0	65723	0	0	0	0	0	0	0	0	0	0	0	0	0	0	0	0	0	0	1	1	8.2	1	1	8.2	0	0	0	0	0	0
tr|B0XP83|B0XP83_ASPFC	>tr|B0XP83|B0XP83_ASPFC D-lactate dehydrogenase. putative OS=Neosartorya fumigata (strain CEA10 / CBS 144.89 / FGSC A1163) OX=451804 GN=AFUB_016430 PE=3 SV=1	AFUB_016430	38185	0	21269	0	0	0	0	0	0	1	1	4	1	1	4	0	0	0	0	0	0	2	2	9.2	2	2	9.2	0	0	0	0	0	0
tr|B0XP90|B0XP90_ASPFC	>tr|B0XP90|B0XP90_ASPFC Long-chain-alcohol oxidase OS=Neosartorya fumigata (strain CEA10 / CBS 144.89 / FGSC A1163) OX=451804 GN=AFUB_016500 PE=3 SV=1	AFUB_016500	82434	0	17755	1	1	1.9	0	0	0	2	2	3.5	2	2	3.5	0	0	0	0	0	0	2	2	5.8	1	1	1.6	0	0	0	0	0	0
tr|B0XP91|B0XP91_ASPFC	>tr|B0XP91|B0XP91_ASPFC Translation elongation factor eEF-1B gamma subunit. putative OS=Neosartorya fumigata (strain CEA10 / CBS 144.89 / FGSC A1163) OX=451804 GN=AFUB_016510 PE=3 SV=1	AFUB_016510	24376	0	9556	2	2	18.2	1	1	5	1	1	5	1	1	5	0	0	0	0	0	0	0	0	0	0	0	0	0	0	0	0	0	0
tr|B0XP99|B0XP99_ASPFC	>tr|B0XP99|B0XP99_ASPFC Nonribosomal peptide synthase SidC OS=Neosartorya fumigata (strain CEA10 / CBS 144.89 / FGSC A1163) OX=451804 GN=AFUB_016590 PE=4 SV=1	AFUB_016590	522.41	0	85215	0	0	0	0	0	0	0	0	0	0	0	0	0	0	0	0	0	0	2	2	0.4	6	6	1.6	0	0	0	0	0	0
tr|B0XPB4|B0XPB4_ASPFC	>tr|B0XPB4|B0XPB4_ASPFC Heat shock protein Awh11/Hsp9. putative OS=Neosartorya fumigata (strain CEA10 / CBS 144.89 / FGSC A1163) OX=451804 GN=AFUB_016740 PE=4 SV=1	AFUB_016740	88445	0	15.08	2	2	38.3	0	0	0	1	1	13.6	0	0	0	0	0	0	0	0	0	0	0	0	0	0	0	0	0	0	0	0	0
tr|B0XPE4|B0XPE4_ASPFC	>tr|B0XPE4|B0XPE4_ASPFC MAP kinase kinase (Mkk2). putative OS=Neosartorya fumigata (strain CEA10 / CBS 144.89 / FGSC A1163) OX=451804 GN=AFUB_006190 PE=4 SV=1	AFUB_006190	54781	0.0007593	29913	1	1	3.4	0	0	0	0	0	0	0	0	0	0	0	0	0	0	0	0	0	0	1	1	2.2	0	0	0	0	0	0
tr|B0XPE5|B0XPE5_ASPFC	>tr|B0XPE5|B0XPE5_ASPFC Sec39 domain-containing protein OS=Neosartorya fumigata (strain CEA10 / CBS 144.89 / FGSC A1163) OX=451804 GN=AFUB_006200 PE=4 SV=1	AFUB_006200	103.14	0.00075586	29507	1	1	1.4	0	0	0	0	0	0	0	0	0	0	0	0	0	0	0	0	0	0	1	1	1.3	0	0	0	0	0	0
tr|B0XPE6|B0XPE6_ASPFC	>tr|B0XPE6|B0XPE6_ASPFC Uncharacterized protein OS=Neosartorya fumigata (strain CEA10 / CBS 144.89 / FGSC A1163) OX=451804 GN=AFUB_006210 PE=4 SV=1	AFUB_006210	11306	0	32652	2	2	28.2	0	0	0	0	0	0	0	0	0	0	0	0	0	0	0	2	2	28.2	2	2	28.2	0	0	0	1	1	11.7
tr|B0XPE7|B0XPE7_ASPFC	>tr|B0XPE7|B0XPE7_ASPFC TBP associated factor (Mot1). putative OS=Neosartorya fumigata (strain CEA10 / CBS 144.89 / FGSC A1163) OX=451804 GN=AFUB_006220 PE=4 SV=1	AFUB_006220	210.21	0	20031	0	0	0	0	0	0	0	0	0	0	0	0	0	0	0	0	0	0	5	5	3.6	8	8	6.2	0	0	0	0	0	0
tr|B0XPF1|B0XPF1_ASPFC	>tr|B0XPF1|B0XPF1_ASPFC Inositol phospholipid biosynthesis protein Scs3. putative OS=Neosartorya fumigata (strain CEA10 / CBS 144.89 / FGSC A1163) OX=451804 GN=AFUB_006260 PE=4 SV=1	AFUB_006260	34836	0	11631	1	1	7.8	0	0	0	1	1	8.7	1	1	8.7	0	0	0	0	0	0	1	1	7.8	1	1	7.8	0	0	0	0	0	0
tr|B0XPF4|B0XPF4_ASPFC	>tr|B0XPF4|B0XPF4_ASPFC DnaJ and TPR domain protein OS=Neosartorya fumigata (strain CEA10 / CBS 144.89 / FGSC A1163) OX=451804 GN=AFUB_006290 PE=4 SV=1	AFUB_006290	76147	0	27778	11	11	18	0	0	0	9	9	14.6	6	6	9.2	0	0	0	0	0	0	7	7	10.7	6	6	9.4	2	2	2.5	0	0	0
tr|B0XPF7|B0XPF7_ASPFC	>tr|B0XPF7|B0XPF7_ASPFC Serine/threonine protein kinase. putative OS=Neosartorya fumigata (strain CEA10 / CBS 144.89 / FGSC A1163) OX=451804 GN=AFUB_006320 PE=4 SV=1	AFUB_006320	110.42	0	32.49	7	7	11	0	0	0	1	1	0.8	1	1	0.8	0	0	0	0	0	0	0	0	0	0	0	0	0	0	0	0	0	0
tr|B0XPG1|B0XPG1_ASPFC	>tr|B0XPG1|B0XPG1_ASPFC Ubiquitin ligase complex F-box protein GRR1. putative OS=Neosartorya fumigata (strain CEA10 / CBS 144.89 / FGSC A1163) OX=451804 GN=AFUB_006360 PE=4 SV=1	AFUB_006360	65015	0	25909	0	0	0	0	0	0	0	0	0	0	0	0	0	0	0	0	0	0	5	5	11.4	7	7	17.4	0	0	0	0	0	0
tr|B0XPG3|B0XPG3_ASPFC	>tr|B0XPG3|B0XPG3_ASPFC Ribosomal protein L16a OS=Neosartorya fumigata (strain CEA10 / CBS 144.89 / FGSC A1163) OX=451804 GN=AFUB_006380 PE=3 SV=1	AFUB_006380	23097	0	56936	18	18	63.9	0	0	0	12	12	43.1	12	12	46.5	6	6	26.7	4	4	16.8	23	23	64.9	20	20	59.4	13	13	42.1	14	14	46
tr|B0XPG6|B0XPG6_ASPFC	>tr|B0XPG6|B0XPG6_ASPFC AP-1 complex subunit gamma OS=Neosartorya fumigata (strain CEA10 / CBS 144.89 / FGSC A1163) OX=451804 GN=AFUB_006410 PE=3 SV=1	AFUB_006410	88037	0	96103	4	4	7.3	0	0	0	4	4	5.7	4	4	6.1	0	0	0	0	0	0	1	1	1.4	1	1	1.4	0	0	0	0	0	0
tr|B0XPG8|B0XPG8_ASPFC	>tr|B0XPG8|B0XPG8_ASPFC Integral membrane protein OS=Neosartorya fumigata (strain CEA10 / CBS 144.89 / FGSC A1163) OX=451804 GN=AFUB_006430 PE=4 SV=1	AFUB_006430	48322	0.00039841	36961	1	1	2.8	0	0	0	1	1	2.8	1	1	2.8	0	0	0	0	0	0	0	0	0	0	0	0	0	0	0	0	0	0
tr|B0XPH0|B0XPH0_ASPFC	>tr|B0XPH0|B0XPH0_ASPFC LMBR1 domain protein OS=Neosartorya fumigata (strain CEA10 / CBS 144.89 / FGSC A1163) OX=451804 GN=AFUB_006450 PE=4 SV=1	AFUB_006450	76019	0	29277	0	0	0	0	0	0	0	0	0	0	0	0	0	0	0	0	0	0	4	4	11.5	3	3	8.8	0	0	0	0	0	0
tr|B0XPH1|B0XPH1_ASPFC	>tr|B0XPH1|B0XPH1_ASPFC BAG domain protein OS=Neosartorya fumigata (strain CEA10 / CBS 144.89 / FGSC A1163) OX=451804 GN=AFUB_006460 PE=4 SV=1	AFUB_006460	42595	0	68194	7	7	30.3	0	0	0	1	1	3.3	2	2	5.9	0	0	0	0	0	0	0	0	0	0	0	0	0	0	0	0	0	0
tr|B0XPH2|B0XPH2_ASPFC	>tr|B0XPH2|B0XPH2_ASPFC Uncharacterized protein OS=Neosartorya fumigata (strain CEA10 / CBS 144.89 / FGSC A1163) OX=451804 GN=AFUB_006470 PE=4 SV=1	AFUB_006470	60976	0	31494	10	10	24.5	0	0	0	5	5	12.1	2	2	3.6	0	0	0	0	0	0	0	0	0	0	0	0	0	0	0	0	0	0
tr|B0XPH3|B0XPH3_ASPFC	>tr|B0XPH3|B0XPH3_ASPFC Glutaredoxin. putative OS=Neosartorya fumigata (strain CEA10 / CBS 144.89 / FGSC A1163) OX=451804 GN=AFUB_006480 PE=4 SV=1	AFUB_006480	11177	0	13151	5	5	47.1	0	0	0	2	2	18.6	1	1	8.8	0	0	0	0	0	0	1	1	8.8	1	1	8.8	0	0	0	0	0	0
tr|B0XPH4|B0XPH4_ASPFC	>tr|B0XPH4|B0XPH4_ASPFC Chalcone_isomerase domain-containing protein OS=Neosartorya fumigata (strain CEA10 / CBS 144.89 / FGSC A1163) OX=451804 GN=AFUB_006490 PE=4 SV=1	AFUB_006490	46296	0	55602	2	2	8.9	0	0	0	0	0	0	0	0	0	0	0	0	0	0	0	0	0	0	0	0	0	0	0	0	0	0	0
tr|B0XPI0|B0XPI0_ASPFC	>tr|B0XPI0|B0XPI0_ASPFC Proteasome regulatory particle subunit Rpt5. putative OS=Neosartorya fumigata (strain CEA10 / CBS 144.89 / FGSC A1163) OX=451804 GN=AFUB_006550 PE=3 SV=1	AFUB_006550	51702	0	214.54	23	23	55.8	0	0	0	6	6	17.5	5	5	14.2	0	0	0	1	1	2.4	16	16	45.3	16	16	44.6	1	1	2.4	0	0	0
tr|B0XPI1|B0XPI1_ASPFC	>tr|B0XPI1|B0XPI1_ASPFC Trimethyllysine dioxygenase. putative OS=Neosartorya fumigata (strain CEA10 / CBS 144.89 / FGSC A1163) OX=451804 GN=AFUB_006560 PE=4 SV=1	AFUB_006560	33389	0.0020675	19346	1	1	3.4	0	0	0	1	1	3.4	1	1	3.4	0	0	0	0	0	0	0	0	0	0	0	0	0	0	0	0	0	0
tr|B0XPI2|B0XPI2_ASPFC	>tr|B0XPI2|B0XPI2_ASPFC Histone H4 arginine methyltransferase RmtA OS=Neosartorya fumigata (strain CEA10 / CBS 144.89 / FGSC A1163) OX=451804 GN=AFUB_006570 PE=3 SV=1	AFUB_006570	40.18	0	64986	6	6	21	0	0	0	5	5	14.5	6	6	15.9	0	0	0	0	0	0	7	7	26.1	8	8	28.1	1	1	2	2	2	4.3
tr|B0XPI3|B0XPI3_ASPFC	>tr|B0XPI3|B0XPI3_ASPFC Post-GPI attachment to proteins factor 3 OS=Neosartorya fumigata (strain CEA10 / CBS 144.89 / FGSC A1163) OX=451804 GN=AFUB_006580 PE=3 SV=1	AFUB_006580	38654	0.00040225	39064	2	2	5.7	0	0	0	1	1	2.4	0	0	0	0	0	0	0	0	0	0	0	0	0	0	0	0	0	0	0	0	0
tr|B0XPI4|B0XPI4_ASPFC	>tr|B0XPI4|B0XPI4_ASPFC Phosphoacetylglucosamine mutase OS=Neosartorya fumigata (strain CEA10 / CBS 144.89 / FGSC A1163) OX=451804 GN=AFUB_006590 PE=1 SV=1	AFUB_006590	61578	0	214.16	14	14	30.2	0	0	0	12	12	28.1	10	10	24.7	0	0	0	0	0	0	6	6	14	5	5	11.7	0	0	0	0	0	0
tr|B0XPI5|B0XPI5_ASPFC	>tr|B0XPI5|B0XPI5_ASPFC ATP-dependent RNA helicase. putative OS=Neosartorya fumigata (strain CEA10 / CBS 144.89 / FGSC A1163) OX=451804 GN=AFUB_006600 PE=3 SV=1	AFUB_006600	52342	0	64811	0	0	0	0	0	0	0	0	0	0	0	0	0	0	0	0	0	0	1	1	3.6	1	1	3.6	0	0	0	0	0	0
tr|B0XPI6|B0XPI6_ASPFC	>tr|B0XPI6|B0XPI6_ASPFC Ribosome biogenesis protein Ssf2. putative OS=Neosartorya fumigata (strain CEA10 / CBS 144.89 / FGSC A1163) OX=451804 GN=AFUB_006610 PE=4 SV=1	AFUB_006610	50207	0	14283	1	1	3.4	0	0	0	0	0	0	0	0	0	0	0	0	0	0	0	0	0	0	0	0	0	0	0	0	0	0	0
tr|B0XPI7|B0XPI7_ASPFC	>tr|B0XPI7|B0XPI7_ASPFC Riboflavin synthase. alpha subunit OS=Neosartorya fumigata (strain CEA10 / CBS 144.89 / FGSC A1163) OX=451804 GN=AFUB_006620 PE=4 SV=1	AFUB_006620	25251	0	24541	3	3	16.7	0	0	0	2	2	4.3	2	2	4.3	0	0	0	0	0	0	2	2	12	3	3	15.9	0	0	0	0	0	0
tr|B0XPJ3|B0XPJ3_ASPFC	>tr|B0XPJ3|B0XPJ3_ASPFC Proteasome regulatory particle subunit (RpnF). putative OS=Neosartorya fumigata (strain CEA10 / CBS 144.89 / FGSC A1163) OX=451804 GN=AFUB_006680 PE=4 SV=1	AFUB_006680	52914	0	44.49	7	7	14	0	0	0	8	8	17.4	6	6	12.3	0	0	0	0	0	0	5	5	11	7	7	16.3	0	0	0	0	0	0
tr|B0XPJ4|B0XPJ4_ASPFC	>tr|B0XPJ4|B0XPJ4_ASPFC SWI-SNF complex subunit (BAF60b). putative OS=Neosartorya fumigata (strain CEA10 / CBS 144.89 / FGSC A1163) OX=451804 GN=AFUB_006690 PE=4 SV=1	AFUB_006690	56952	0	10082	3	3	10.2	1	1	2.2	3	3	10.2	2	2	4.5	0	0	0	0	0	0	2	2	3.7	3	3	5.9	0	0	0	0	0	0
tr|B0XPJ5|B0XPJ5_ASPFC	>tr|B0XPJ5|B0XPJ5_ASPFC DUF887 domain protein OS=Neosartorya fumigata (strain CEA10 / CBS 144.89 / FGSC A1163) OX=451804 GN=AFUB_006700 PE=4 SV=1	AFUB_006700	43919	0	12483	3	3	9	0	0	0	2	2	9	2	2	5.4	0	0	0	0	0	0	2	2	6.7	2	2	6.7	0	0	0	0	0	0
tr|B0XPJ6|B0XPJ6_ASPFC	>tr|B0XPJ6|B0XPJ6_ASPFC Uncharacterized protein OS=Neosartorya fumigata (strain CEA10 / CBS 144.89 / FGSC A1163) OX=451804 GN=AFUB_006710 PE=4 SV=1	AFUB_006710	227.78	0.0021008	21005	0	0	0	0	0	0	1	1	0.6	1	1	0.6	0	0	0	0	0	0	0	0	0	0	0	0	0	0	0	0	0	0
tr|B0XPJ7|B0XPJ7_ASPFC	>tr|B0XPJ7|B0XPJ7_ASPFC 60S ribosomal protein L27e OS=Neosartorya fumigata (strain CEA10 / CBS 144.89 / FGSC A1163) OX=451804 GN=AFUB_006720 PE=4 SV=1	AFUB_006720	23115	0	277.33	14	14	43.3	1	1	6	8	8	36.8	6	6	27.9	5	5	18.4	3	3	15.4	11	11	40.8	10	10	38.8	4	4	16.4	4	4	16.4
tr|B0XPK0|B0XPK0_ASPFC	>tr|B0XPK0|B0XPK0_ASPFC Ankyrin repeat protein OS=Neosartorya fumigata (strain CEA10 / CBS 144.89 / FGSC A1163) OX=451804 GN=AFUB_006750 PE=4 SV=1	AFUB_006750	19262	0	18.13	4	4	29.8	0	0	0	1	1	5.3	1	1	5.3	0	0	0	0	0	0	1	1	4.7	1	1	4.7	0	0	0	0	0	0
tr|B0XPK2|B0XPK2_ASPFC	>tr|B0XPK2|B0XPK2_ASPFC Elongation factor 1-alpha OS=Neosartorya fumigata (strain CEA10 / CBS 144.89 / FGSC A1163) OX=451804 GN=AFUB_006770 PE=3 SV=1	AFUB_006770	53842	0	323.31	30	30	70.6	1	1	1.6	21	21	58.7	18	18	42.5	3	3	7.1	2	2	7.5	18	18	48.8	17	17	47.2	5	5	8.5	4	4	7.1
tr|B0XPK3|B0XPK3_ASPFC	>tr|B0XPK3|B0XPK3_ASPFC Non-specific serine/threonine protein kinase OS=Neosartorya fumigata (strain CEA10 / CBS 144.89 / FGSC A1163) OX=451804 GN=AFUB_006780 PE=4 SV=1	AFUB_006780	96604	0	18476	6	6	6.9	0	0	0	2	2	2.5	1	1	1.4	0	0	0	0	0	0	2	2	2.5	2	2	2.5	0	0	0	0	0	0
tr|B0XPK4|B0XPK4_ASPFC	>tr|B0XPK4|B0XPK4_ASPFC Nuclear localization protein NPL6. putative OS=Neosartorya fumigata (strain CEA10 / CBS 144.89 / FGSC A1163) OX=451804 GN=AFUB_006790 PE=4 SV=1	AFUB_006790	63328	0.0037187	17929	0	0	0	0	0	0	0	0	0	0	0	0	0	0	0	0	0	0	0	0	0	1	1	2.3	0	0	0	0	0	0
tr|B0XPK5|B0XPK5_ASPFC	>tr|B0XPK5|B0XPK5_ASPFC SNF7 family protein OS=Neosartorya fumigata (strain CEA10 / CBS 144.89 / FGSC A1163) OX=451804 GN=AFUB_006800 PE=4 SV=1	AFUB_006800	27.08	0.0020994	20969	2	2	8.3	0	0	0	1	1	2.9	0	0	0	0	0	0	0	0	0	1	1	2.9	1	1	2.9	0	0	0	0	0	0
tr|B0XPM3|B0XPM3_ASPFC	>tr|B0XPM3|B0XPM3_ASPFC Uncharacterized protein OS=Neosartorya fumigata (strain CEA10 / CBS 144.89 / FGSC A1163) OX=451804 GN=AFUB_006890 PE=4 SV=1	AFUB_006890	31232	0.0021038	21372	1	1	7.9	0	0	0	0	0	0	0	0	0	0	0	0	0	0	0	0	0	0	0	0	0	0	0	0	0	0	0
tr|B0XPM4|B0XPM4_ASPFC	>tr|B0XPM4|B0XPM4_ASPFC Mitochondrial translation initiation factor. putative OS=Neosartorya fumigata (strain CEA10 / CBS 144.89 / FGSC A1163) OX=451804 GN=AFUB_006900 PE=3 SV=1	AFUB_006900	109.09	0.001124	28035	2	2	2.8	0	0	0	0	0	0	1	1	1.2	0	0	0	0	0	0	0	0	0	0	0	0	0	0	0	0	0	0
tr|B0XPM5|B0XPM5_ASPFC	>tr|B0XPM5|B0XPM5_ASPFC Mitochondrial carrier protein (Ymc1). putative OS=Neosartorya fumigata (strain CEA10 / CBS 144.89 / FGSC A1163) OX=451804 GN=AFUB_006910 PE=3 SV=1	AFUB_006910	32896	0	77153	2	2	6	0	0	0	2	2	6	2	2	5.7	0	0	0	0	0	0	2	2	6.7	1	1	4	0	0	0	0	0	0
tr|B0XPM9|B0XPM9_ASPFC	>tr|B0XPM9|B0XPM9_ASPFC 40S ribosomal protein S2. putative OS=Neosartorya fumigata (strain CEA10 / CBS 144.89 / FGSC A1163) OX=451804 GN=AFUB_006950 PE=3 SV=1	AFUB_006950	37961	0	122.71	4	4	14	0	0	0	5	5	17.7	3	3	12.5	0	0	0	1	1	2.3	6	6	20.9	6	6	20.9	0	0	0	2	2	5.5
tr|B0XPN0|B0XPN0_ASPFC	>tr|B0XPN0|B0XPN0_ASPFC High expression lethality protein Hel10. putative OS=Neosartorya fumigata (strain CEA10 / CBS 144.89 / FGSC A1163) OX=451804 GN=AFUB_006960 PE=4 SV=1	AFUB_006960	21809	0	43118	3	3	20.3	0	0	0	2	2	19.8	1	1	8.7	0	0	0	0	0	0	1	1	8.7	0	0	0	0	0	0	0	0	0
tr|B0XPN2|B0XPN2_ASPFC	>tr|B0XPN2|B0XPN2_ASPFC 60S ribosome biogenesis protein Rrp14. putative OS=Neosartorya fumigata (strain CEA10 / CBS 144.89 / FGSC A1163) OX=451804 GN=AFUB_006980 PE=4 SV=1	AFUB_006980	58705	0.0020654	19243	1	1	2.5	0	0	0	0	0	0	0	0	0	0	0	0	0	0	0	0	0	0	0	0	0	0	0	0	0	0	0
tr|B0XPN3|B0XPN3_ASPFC	>tr|B0XPN3|B0XPN3_ASPFC NADH-quinone oxidoreductase. 23 kDa subunit. putative OS=Neosartorya fumigata (strain CEA10 / CBS 144.89 / FGSC A1163) OX=451804 GN=AFUB_006990 PE=3 SV=1	AFUB_006990	25752	0	48	5	5	22.8	0	0	0	4	4	20.6	2	2	12.7	0	0	0	0	0	0	4	4	15.4	4	4	15.4	0	0	0	0	0	0
tr|B0XPN5|B0XPN5_ASPFC	>tr|B0XPN5|B0XPN5_ASPFC Golgi phosphoprotein 3 (GPP34) domain containing protein OS=Neosartorya fumigata (strain CEA10 / CBS 144.89 / FGSC A1163) OX=451804 GN=AFUB_007010 PE=4 SV=1	AFUB_007010	39411	0	11556	2	2	11.3	0	0	0	1	1	4.8	1	1	4.8	0	0	0	0	0	0	1	1	4.8	1	1	4.8	0	0	0	0	0	0
tr|B0XPN9|B0XPN9_ASPFC	>tr|B0XPN9|B0XPN9_ASPFC CBS domain protein OS=Neosartorya fumigata (strain CEA10 / CBS 144.89 / FGSC A1163) OX=451804 GN=AFUB_007050 PE=4 SV=1	AFUB_007050	57863	0	55592	5	5	16.5	0	0	0	2	2	7.4	1	1	2.4	0	0	0	0	0	0	1	1	2.6	1	1	2.6	0	0	0	0	0	0
tr|B0XPP1|B0XPP1_ASPFC	>tr|B0XPP1|B0XPP1_ASPFC VHS domain protein OS=Neosartorya fumigata (strain CEA10 / CBS 144.89 / FGSC A1163) OX=451804 GN=AFUB_007070 PE=4 SV=1	AFUB_007070	70134	0	36993	5	5	12.5	0	0	0	6	6	10.7	3	3	4.8	0	0	0	0	0	0	1	1	0.9	0	0	0	0	0	0	0	0	0
tr|B0XPP2|B0XPP2_ASPFC	>tr|B0XPP2|B0XPP2_ASPFC Ribosome biogenesis protein TSR3 OS=Neosartorya fumigata (strain CEA10 / CBS 144.89 / FGSC A1163) OX=451804 GN=TSR3 PE=3 SV=1	TSR3	41913	0.00039604	36167	2	2	6.7	1	1	2.9	1	1	3.7	1	1	3.7	0	0	0	0	0	0	1	1	2.9	1	1	2.9	0	0	0	0	0	0
tr|B0XPP4|B0XPP4_ASPFC	>tr|B0XPP4|B0XPP4_ASPFC T-complex protein 1 subunit eta OS=Neosartorya fumigata (strain CEA10 / CBS 144.89 / FGSC A1163) OX=451804 GN=AFUB_007100 PE=3 SV=1	AFUB_007100	61031	0	204.23	14	14	31.4	0	0	0	17	17	34.4	13	13	26.2	0	0	0	0	0	0	16	16	33.2	18	18	39	0	0	0	0	0	0
tr|B0XPP9|B0XPP9_ASPFC	>tr|B0XPP9|B0XPP9_ASPFC 40S ribosomal protein S26 OS=Neosartorya fumigata (strain CEA10 / CBS 144.89 / FGSC A1163) OX=451804 GN=AFUB_007150 PE=3 SV=1	AFUB_007150	13469	0	97087	6	6	37.8	2	2	14.3	4	4	25.2	3	3	17.6	3	3	30.3	2	2	20.2	6	6	43.7	6	6	43.7	3	3	15.1	3	3	15.1
tr|B0XPQ0|B0XPQ0_ASPFC	>tr|B0XPQ0|B0XPQ0_ASPFC CBS and PB1 domain protein OS=Neosartorya fumigata (strain CEA10 / CBS 144.89 / FGSC A1163) OX=451804 GN=AFUB_007160 PE=4 SV=1	AFUB_007160	71796	0	68845	4	4	9.2	0	0	0	1	1	2.3	3	3	7.1	0	0	0	0	0	0	6	6	15.1	6	6	16.8	0	0	0	0	0	0
tr|B0XPQ1|B0XPQ1_ASPFC	>tr|B0XPQ1|B0XPQ1_ASPFC Importin beta-3 subunit. putative OS=Neosartorya fumigata (strain CEA10 / CBS 144.89 / FGSC A1163) OX=451804 GN=AFUB_007170 PE=4 SV=1	AFUB_007170	121.43	0	187.66	19	19	25.1	2	2	1.9	13	13	15.3	10	10	10.5	0	0	0	0	0	0	16	16	20.2	18	18	24.6	2	2	1.7	2	2	2.1
tr|B0XPQ3|B0XPQ3_ASPFC	>tr|B0XPQ3|B0XPQ3_ASPFC Aconitate hydratase. mitochondrial OS=Neosartorya fumigata (strain CEA10 / CBS 144.89 / FGSC A1163) OX=451804 GN=AFUB_007190 PE=3 SV=1	AFUB_007190	85.1	0	16523	3	3	7.5	0	0	0	2	1	3.3	3	2	5	0	0	0	0	0	0	3	3	4.8	3	3	4.8	0	0	0	0	0	0
tr|B0XPQ4|B0XPQ4_ASPFC	>tr|B0XPQ4|B0XPQ4_ASPFC Uncharacterized protein OS=Neosartorya fumigata (strain CEA10 / CBS 144.89 / FGSC A1163) OX=451804 GN=AFUB_007200 PE=4 SV=1	AFUB_007200	44152	0	14572	1	1	1.8	0	0	0	1	1	4.9	1	1	4.9	0	0	0	0	0	0	1	1	2.6	0	0	0	0	0	0	0	0	0
tr|B0XPQ5|B0XPQ5_ASPFC	>tr|B0XPQ5|B0XPQ5_ASPFC 60S acidic ribosomal protein P1 OS=Neosartorya fumigata (strain CEA10 / CBS 144.89 / FGSC A1163) OX=451804 GN=AFUB_007210 PE=3 SV=1	AFUB_007210	11128	0	323.31	6	6	78.4	0	0	0	4	4	55.9	4	4	55.9	3	3	43.2	4	4	43.2	9	9	82.9	8	8	79.3	1	1	8.1	1	1	8.1
tr|B0XPQ7|B0XPQ7_ASPFC	>tr|B0XPQ7|B0XPQ7_ASPFC Nulp1-pending protein OS=Neosartorya fumigata (strain CEA10 / CBS 144.89 / FGSC A1163) OX=451804 GN=AFUB_007230 PE=4 SV=1	AFUB_007230	82.72	0	44571	2	2	2.5	0	0	0	0	0	0	0	0	0	0	0	0	0	0	0	2	2	2.6	0	0	0	0	0	0	0	0	0
tr|B0XPQ8|B0XPQ8_ASPFC	>tr|B0XPQ8|B0XPQ8_ASPFC Protein phophatase 2C family protein OS=Neosartorya fumigata (strain CEA10 / CBS 144.89 / FGSC A1163) OX=451804 GN=AFUB_007240 PE=4 SV=1	AFUB_007240	66502	0	17.25	3	3	7.3	0	0	0	0	0	0	0	0	0	0	0	0	0	0	0	2	2	6	2	2	5.1	0	0	0	0	0	0
tr|B0XPR1|B0XPR1_ASPFC	>tr|B0XPR1|B0XPR1_ASPFC Alpha-1.2-mannosyltransferase (Alg11). putative OS=Neosartorya fumigata (strain CEA10 / CBS 144.89 / FGSC A1163) OX=451804 GN=AFUB_007270 PE=4 SV=1	AFUB_007270	62503	0	44716	2	2	7.3	0	0	0	0	0	0	0	0	0	0	0	0	0	0	0	0	0	0	0	0	0	0	0	0	0	0	0
tr|B0XPR4|B0XPR4_ASPFC	>tr|B0XPR4|B0XPR4_ASPFC Serine/threonine protein kinase. putative OS=Neosartorya fumigata (strain CEA10 / CBS 144.89 / FGSC A1163) OX=451804 GN=AFUB_007300 PE=4 SV=1	AFUB_007300	136.24	0	13624	3	3	4.6	0	0	0	0	0	0	0	0	0	0	0	0	0	0	0	1	1	1.6	0	0	0	0	0	0	0	0	0
tr|B0XPR6|B0XPR6_ASPFC	>tr|B0XPR6|B0XPR6_ASPFC Chorismate synthase OS=Neosartorya fumigata (strain CEA10 / CBS 144.89 / FGSC A1163) OX=451804 GN=AFUB_007320 PE=3 SV=1	AFUB_007320	44185	0	147.71	13	13	46.4	0	0	0	10	10	31.3	6	6	15.8	0	0	0	0	0	0	2	2	9.7	4	4	14.1	0	0	0	0	0	0
tr|B0XPR8|B0XPR8_ASPFC	>tr|B0XPR8|B0XPR8_ASPFC Pyruvate dehydrogenase E1 component subunit alpha OS=Neosartorya fumigata (strain CEA10 / CBS 144.89 / FGSC A1163) OX=451804 GN=AFUB_007340 PE=4 SV=1	AFUB_007340	41463	0	81.83	16	16	45.9	0	0	0	3	3	9.2	3	3	7.6	0	0	0	0	0	0	4	4	9.2	5	5	13	0	0	0	0	0	0
tr|B0XPS0|B0XPS0_ASPFC	>tr|B0XPS0|B0XPS0_ASPFC 30S ribosomal subunit S4. putative OS=Neosartorya fumigata (strain CEA10 / CBS 144.89 / FGSC A1163) OX=451804 GN=AFUB_007360 PE=4 SV=1	AFUB_007360	52967	0	190.09	8	8	31.1	0	0	0	2	2	4.5	3	3	6.4	0	0	0	1	1	2.8	16	16	46.9	17	17	54.6	1	1	1.9	2	2	3.6
tr|B0XPS2|B0XPS2_ASPFC	>tr|B0XPS2|B0XPS2_ASPFC Phosphatidate cytidylyltransferase OS=Neosartorya fumigata (strain CEA10 / CBS 144.89 / FGSC A1163) OX=451804 GN=AFUB_007380 PE=3 SV=1	AFUB_007380	49.31	0	46584	1	1	2.1	0	0	0	2	2	5.3	2	2	5.3	0	0	0	0	0	0	0	0	0	0	0	0	0	0	0	0	0	0
tr|B0XPS5|B0XPS5_ASPFC	>tr|B0XPS5|B0XPS5_ASPFC Fructosamine-3-kinase. putative OS=Neosartorya fumigata (strain CEA10 / CBS 144.89 / FGSC A1163) OX=451804 GN=AFUB_007410 PE=4 SV=1	AFUB_007410	38596	0.0037175	17891	1	1	4	0	0	0	0	0	0	0	0	0	0	0	0	0	0	0	0	0	0	0	0	0	0	0	0	0	0	0
tr|B0XPS6|B0XPS6_ASPFC	>tr|B0XPS6|B0XPS6_ASPFC Armadillo repeat protein OS=Neosartorya fumigata (strain CEA10 / CBS 144.89 / FGSC A1163) OX=451804 GN=AFUB_007420 PE=4 SV=1	AFUB_007420	108.12	0	58423	0	0	0	0	0	0	0	0	0	1	1	0.6	0	0	0	0	0	0	5	5	7.3	7	7	9.5	0	0	0	0	0	0
tr|B0XPS9|B0XPS9_ASPFC	>tr|B0XPS9|B0XPS9_ASPFC Uncharacterized protein OS=Neosartorya fumigata (strain CEA10 / CBS 144.89 / FGSC A1163) OX=451804 GN=AFUB_007450 PE=4 SV=1	AFUB_007450	164.4	0	58739	7	7	7.4	0	0	0	1	1	0.6	3	3	2.4	0	0	0	0	0	0	4	4	3.7	3	3	3.4	0	0	0	0	0	0
tr|B0XPT0|B0XPT0_ASPFC	>tr|B0XPT0|B0XPT0_ASPFC Uncharacterized protein OS=Neosartorya fumigata (strain CEA10 / CBS 144.89 / FGSC A1163) OX=451804 GN=AFUB_007460 PE=4 SV=1	AFUB_007460	19657	0.0020942	20711	0	0	0	0	0	0	1	1	6.8	1	1	6.8	0	0	0	0	0	0	0	0	0	1	1	6.8	0	0	0	0	0	0
tr|B0XPT1|B0XPT1_ASPFC	>tr|B0XPT1|B0XPT1_ASPFC Export control protein CHS7-like. putative OS=Neosartorya fumigata (strain CEA10 / CBS 144.89 / FGSC A1163) OX=451804 GN=AFUB_007470 PE=4 SV=1	AFUB_007470	32952	0	13237	1	1	4.4	0	0	0	2	2	16.1	1	1	4.4	0	0	0	0	0	0	1	1	4.4	1	1	4.4	0	0	0	0	0	0
tr|B0XPT3|B0XPT3_ASPFC	>tr|B0XPT3|B0XPT3_ASPFC C-24(28) sterol reductase OS=Neosartorya fumigata (strain CEA10 / CBS 144.89 / FGSC A1163) OX=451804 GN=AFUB_007490 PE=4 SV=1	AFUB_007490	63873	0	42518	2	2	5.6	0	0	0	1	1	2	2	2	4.1	0	0	0	0	0	0	2	2	5.6	1	1	2	0	0	0	0	0	0
tr|B0XPT5|B0XPT5_ASPFC	>tr|B0XPT5|B0XPT5_ASPFC Ubiquitin carboxyl-terminal hydrolase OS=Neosartorya fumigata (strain CEA10 / CBS 144.89 / FGSC A1163) OX=451804 GN=AFUB_007510 PE=3 SV=1	AFUB_007510	95464	0.0004	38033	2	2	3.6	0	0	0	1	1	1.4	1	1	1.4	0	0	0	0	0	0	0	0	0	1	1	1.4	0	0	0	0	0	0
tr|B0XPU0|B0XPU0_ASPFC	>tr|B0XPU0|B0XPU0_ASPFC Mitochondrial cytochrome b2. putative OS=Neosartorya fumigata (strain CEA10 / CBS 144.89 / FGSC A1163) OX=451804 GN=AFUB_007560 PE=3 SV=1	AFUB_007560	50876	0.0014425	24012	0	0	0	0	0	0	1	1	3.4	1	1	3.4	0	0	0	0	0	0	0	0	0	0	0	0	0	0	0	0	0	0
tr|B0XPU2|B0XPU2_ASPFC	>tr|B0XPU2|B0XPU2_ASPFC 6-phosphofructo-2-kinase 1 OS=Neosartorya fumigata (strain CEA10 / CBS 144.89 / FGSC A1163) OX=451804 GN=AFUB_007580 PE=4 SV=1	AFUB_007580	79249	0	11.47	3	3	5.1	0	0	0	0	0	0	0	0	0	0	0	0	0	0	0	2	2	3.8	3	3	4.8	0	0	0	0	0	0
tr|B0XPU5|B0XPU5_ASPFC	>tr|B0XPU5|B0XPU5_ASPFC SPX domain protein OS=Neosartorya fumigata (strain CEA10 / CBS 144.89 / FGSC A1163) OX=451804 GN=AFUB_007610 PE=4 SV=1	AFUB_007610	87155	0	73476	2	2	3.5	0	0	0	0	0	0	0	0	0	0	0	0	0	0	0	0	0	0	0	0	0	0	0	0	0	0	0
tr|B0XPU8|B0XPU8_ASPFC	>tr|B0XPU8|B0XPU8_ASPFC Uncharacterized protein OS=Neosartorya fumigata (strain CEA10 / CBS 144.89 / FGSC A1163) OX=451804 GN=AFUB_007640 PE=4 SV=1	AFUB_007640	46515	0	98016	13	13	41	0	0	0	3	3	8.6	4	4	10.9	0	0	0	0	0	0	2	2	5.2	2	2	5.2	0	0	0	0	0	0
tr|B0XPV3|B0XPV3_ASPFC	>tr|B0XPV3|B0XPV3_ASPFC Cytochrome P450. putative OS=Neosartorya fumigata (strain CEA10 / CBS 144.89 / FGSC A1163) OX=451804 GN=AFUB_007690 PE=3 SV=1	AFUB_007690	62743	0	64174	2	2	3.8	0	0	0	0	0	0	0	0	0	0	0	0	0	0	0	2	2	3.8	3	3	8	0	0	0	0	0	0
tr|B0XPV5|B0XPV5_ASPFC	>tr|B0XPV5|B0XPV5_ASPFC Uncharacterized protein OS=Neosartorya fumigata (strain CEA10 / CBS 144.89 / FGSC A1163) OX=451804 GN=AFUB_007710 PE=4 SV=1	AFUB_007710	25348	0.0014281	23004	1	1	7	0	0	0	0	0	0	0	0	0	0	0	0	0	0	0	0	0	0	0	0	0	0	0	0	0	0	0
tr|B0XPV7|B0XPV7_ASPFC	>tr|B0XPV7|B0XPV7_ASPFC Glutamate synthase Glt1. putative OS=Neosartorya fumigata (strain CEA10 / CBS 144.89 / FGSC A1163) OX=451804 GN=AFUB_007730 PE=4 SV=1	AFUB_007730	234.29	0	323.31	38	38	25.1	0	0	0	31	31	18.6	27	27	15.1	0	0	0	0	0	0	37	37	23.5	38	38	24.4	1	1	0.6	0	0	0
tr|B0XPV8|B0XPV8_ASPFC	>tr|B0XPV8|B0XPV8_ASPFC Uncharacterized protein OS=Neosartorya fumigata (strain CEA10 / CBS 144.89 / FGSC A1163) OX=451804 GN=AFUB_007740 PE=4 SV=1	AFUB_007740	41707	0	47225	0	0	0	0	0	0	0	0	0	0	0	0	0	0	0	0	0	0	0	0	0	2	2	7.1	0	0	0	0	0	0
tr|B0XPW0|B0XPW0_ASPFC	>tr|B0XPW0|B0XPW0_ASPFC CHZ domain-containing protein OS=Neosartorya fumigata (strain CEA10 / CBS 144.89 / FGSC A1163) OX=451804 GN=AFUB_007760 PE=4 SV=1	AFUB_007760	22108	0.0020833	20236	1	1	5.1	0	0	0	0	0	0	0	0	0	0	0	0	0	0	0	0	0	0	0	0	0	0	0	0	0	0	0
tr|B0XPW1|B0XPW1_ASPFC	>tr|B0XPW1|B0XPW1_ASPFC Molecular chaperone Hsp70 OS=Neosartorya fumigata (strain CEA10 / CBS 144.89 / FGSC A1163) OX=451804 GN=AFUB_007770 PE=3 SV=1	AFUB_007770	69659	0	323.31	55	50	77.4	4	4	7.1	41	37	62.9	32	30	44.7	5	5	8.3	5	5	8.3	33	30	64.9	28	24	53.1	3	2	4.1	5	4	9.2
tr|B0XPW2|B0XPW2_ASPFC	>tr|B0XPW2|B0XPW2_ASPFC Mitochondrial GTP/GDP transporter Ggc1. putative OS=Neosartorya fumigata (strain CEA10 / CBS 144.89 / FGSC A1163) OX=451804 GN=AFUB_007780 PE=3 SV=1	AFUB_007780	33407	0	55852	6	6	19.1	0	0	0	10	10	39.5	11	11	42.1	0	0	0	0	0	0	5	5	22	9	9	35	2	2	8.1	2	2	7.1
tr|B0XPW3|B0XPW3_ASPFC	>tr|B0XPW3|B0XPW3_ASPFC Autophagy-related protein OS=Neosartorya fumigata (strain CEA10 / CBS 144.89 / FGSC A1163) OX=451804 GN=AFUB_007790 PE=3 SV=1	AFUB_007790	13738	0	29534	5	5	30.5	0	0	0	3	3	31.4	3	3	16.9	0	0	0	0	0	0	0	0	0	0	0	0	0	0	0	0	0	0
tr|B0XPW4|B0XPW4_ASPFC	>tr|B0XPW4|B0XPW4_ASPFC Coproporphyrinogen III oxidase. putative OS=Neosartorya fumigata (strain CEA10 / CBS 144.89 / FGSC A1163) OX=451804 GN=AFUB_007800 PE=4 SV=1	AFUB_007800	50239	0	85022	18	18	40.9	0	0	0	14	14	38.6	12	12	35.5	0	0	0	0	0	0	8	8	24.3	7	7	19.5	1	1	2	0	0	0
tr|B0XPW5|B0XPW5_ASPFC	>tr|B0XPW5|B0XPW5_ASPFC Microtubule binding protein HOOK3. putative OS=Neosartorya fumigata (strain CEA10 / CBS 144.89 / FGSC A1163) OX=451804 GN=AFUB_007810 PE=4 SV=1	AFUB_007810	93045	0	13549	7	7	11.2	0	0	0	0	0	0	0	0	0	0	0	0	0	0	0	0	0	0	0	0	0	0	0	0	0	0	0
tr|B0XPW6|B0XPW6_ASPFC	>tr|B0XPW6|B0XPW6_ASPFC Uncharacterized protein OS=Neosartorya fumigata (strain CEA10 / CBS 144.89 / FGSC A1163) OX=451804 GN=AFUB_007820 PE=4 SV=1	AFUB_007820	10265	0	4529	1	1	21.1	0	0	0	0	0	0	0	0	0	0	0	0	0	0	0	0	0	0	1	1	21.1	0	0	0	0	0	0
tr|B0XPW8|B0XPW8_ASPFC	>tr|B0XPW8|B0XPW8_ASPFC Dimeric dihydrodiol dehydrogenase. putative OS=Neosartorya fumigata (strain CEA10 / CBS 144.89 / FGSC A1163) OX=451804 GN=AFUB_007840 PE=4 SV=1	AFUB_007840	42641	0	25342	4	4	15.3	0	0	0	2	2	7.8	2	2	7.8	0	0	0	0	0	0	2	2	7.8	2	2	7.8	0	0	0	0	0	0
tr|B0XPX0|B0XPX0_ASPFC	>tr|B0XPX0|B0XPX0_ASPFC 26S proteasome regulatory particle subunit Rpn8. putative OS=Neosartorya fumigata (strain CEA10 / CBS 144.89 / FGSC A1163) OX=451804 GN=AFUB_007860 PE=4 SV=1	AFUB_007860	38995	0	115.33	13	13	59.7	0	0	0	2	2	8.9	3	3	15.7	0	0	0	0	0	0	4	4	19.1	6	6	27.4	0	0	0	0	0	0
tr|B0XPX5|B0XPX5_ASPFC	>tr|B0XPX5|B0XPX5_ASPFC Cell polarity protein (Alp11). putative OS=Neosartorya fumigata (strain CEA10 / CBS 144.89 / FGSC A1163) OX=451804 GN=AFUB_007900 PE=4 SV=1	AFUB_007900	30155	0.0011232	27983	2	2	7.7	0	0	0	1	1	3.3	0	0	0	0	0	0	0	0	0	0	0	0	0	0	0	0	0	0	0	0	0
tr|B0XPY1|B0XPY1_ASPFC	>tr|B0XPY1|B0XPY1_ASPFC Zinc knuckle domain protein (Byr3). putative OS=Neosartorya fumigata (strain CEA10 / CBS 144.89 / FGSC A1163) OX=451804 GN=AFUB_007960 PE=4 SV=1	AFUB_007960	19873	0	43785	6	6	40.5	0	0	0	5	5	39.5	5	5	39.5	0	0	0	0	0	0	3	3	14.7	4	4	25.3	0	0	0	0	0	0
tr|B0XPY2|B0XPY2_ASPFC	>tr|B0XPY2|B0XPY2_ASPFC YdiU domain protein OS=Neosartorya fumigata (strain CEA10 / CBS 144.89 / FGSC A1163) OX=451804 GN=AFUB_007970 PE=4 SV=1	AFUB_007970	69036	0.00078064	33858	1	1	1.6	0	0	0	0	0	0	0	0	0	0	0	0	0	0	0	2	2	3.3	2	2	3.3	0	0	0	0	0	0
tr|B0XPY7|B0XPY7_ASPFC	>tr|B0XPY7|B0XPY7_ASPFC Protein O-mannosyl transferase OS=Neosartorya fumigata (strain CEA10 / CBS 144.89 / FGSC A1163) OX=451804 GN=AFUB_008020 PE=4 SV=1	AFUB_008020	86755	0	32492	6	6	9.7	0	0	0	9	9	12.6	8	8	10.9	0	0	0	0	0	0	1	1	0.9	1	1	0.9	0	0	0	0	0	0
tr|B0XPZ0|B0XPZ0_ASPFC	>tr|B0XPZ0|B0XPZ0_ASPFC Transcription elongation complex subunit (Cdc68) OS=Neosartorya fumigata (strain CEA10 / CBS 144.89 / FGSC A1163) OX=451804 GN=AFUB_008050 PE=4 SV=1	AFUB_008050	115.25	0	66347	1	1	1.7	0	0	0	0	0	0	1	1	1.1	0	0	0	0	0	0	1	1	1	2	2	2.4	0	0	0	0	0	0
tr|B0XPZ2|B0XPZ2_ASPFC	>tr|B0XPZ2|B0XPZ2_ASPFC LEM3/CDC50 family protein OS=Neosartorya fumigata (strain CEA10 / CBS 144.89 / FGSC A1163) OX=451804 GN=AFUB_008070 PE=3 SV=1	AFUB_008070	44854	0	110.32	13	13	33	0	0	0	11	11	29	9	9	22.2	0	0	0	0	0	0	6	6	16.8	4	4	10	0	0	0	1	1	2.2
tr|B0XPZ5|B0XPZ5_ASPFC	>tr|B0XPZ5|B0XPZ5_ASPFC Delta-aminolevulinic acid dehydratase OS=Neosartorya fumigata (strain CEA10 / CBS 144.89 / FGSC A1163) OX=451804 GN=AFUB_008100 PE=3 SV=1	AFUB_008100	40651	0	34567	3	3	9.1	0	0	0	7	7	18.2	6	6	15	0	0	0	0	0	0	2	2	8.3	2	2	8.3	0	0	0	0	0	0
tr|B0XPZ6|B0XPZ6_ASPFC	>tr|B0XPZ6|B0XPZ6_ASPFC Acetyltransferase. putative OS=Neosartorya fumigata (strain CEA10 / CBS 144.89 / FGSC A1163) OX=451804 GN=AFUB_008110 PE=4 SV=1	AFUB_008110	27223	0.002408	19193	0	0	0	0	0	0	0	0	0	0	0	0	0	0	0	0	0	0	1	1	5.6	1	1	5.6	0	0	0	0	0	0
tr|B0XPZ8|B0XPZ8_ASPFC	>tr|B0XPZ8|B0XPZ8_ASPFC Exportin KapK OS=Neosartorya fumigata (strain CEA10 / CBS 144.89 / FGSC A1163) OX=451804 GN=AFUB_008130 PE=4 SV=1	AFUB_008130	126.96	0	23735	3	3	3.1	0	0	0	6	6	6.5	5	5	5.9	0	0	0	0	0	0	5	5	6.1	7	7	7.8	0	0	0	0	0	0
tr|B0XQ02|B0XQ02_ASPFC	>tr|B0XQ02|B0XQ02_ASPFC Glycerol-3-phosphate dehydrogenase OS=Neosartorya fumigata (strain CEA10 / CBS 144.89 / FGSC A1163) OX=451804 GN=AFUB_008170 PE=3 SV=1	AFUB_008170	76829	0	243.94	21	21	48.5	0	0	0	17	17	37.7	17	17	35.6	0	0	0	0	0	0	14	14	26.8	15	15	28.8	1	1	2	3	3	5
tr|B0XQ03|B0XQ03_ASPFC	>tr|B0XQ03|B0XQ03_ASPFC DUF814 domain protein. putative OS=Neosartorya fumigata (strain CEA10 / CBS 144.89 / FGSC A1163) OX=451804 GN=AFUB_008230 PE=4 SV=1	AFUB_008230	24507	0	14086	3	3	22.9	0	0	0	0	0	0	0	0	0	0	0	0	0	0	0	0	0	0	0	0	0	0	0	0	0	0	0
tr|B0XQ04|B0XQ04_ASPFC	>tr|B0XQ04|B0XQ04_ASPFC Golgi matrix protein. putative OS=Neosartorya fumigata (strain CEA10 / CBS 144.89 / FGSC A1163) OX=451804 GN=AFUB_008240 PE=4 SV=1	AFUB_008240	46583	0	7169	2	2	6.1	0	0	0	0	0	0	1	1	2.9	0	0	0	0	0	0	0	0	0	3	3	9.1	0	0	0	0	0	0
tr|B0XQ05|B0XQ05_ASPFC	>tr|B0XQ05|B0XQ05_ASPFC Guanylate kinase OS=Neosartorya fumigata (strain CEA10 / CBS 144.89 / FGSC A1163) OX=451804 GN=AFUB_008250 PE=3 SV=1	AFUB_008250	25539	0	75095	16	16	64.9	0	0	0	7	7	28.5	8	8	34.2	0	0	0	0	0	0	3	3	15.8	3	3	15.8	0	0	0	0	0	0
tr|B0XQ06|B0XQ06_ASPFC	>tr|B0XQ06|B0XQ06_ASPFC Septin OS=Neosartorya fumigata (strain CEA10 / CBS 144.89 / FGSC A1163) OX=451804 GN=AFUB_008260 PE=3 SV=1	AFUB_008260	39231	0	252.39	27	27	72.8	0	0	0	16	16	54.9	13	13	45.1	0	0	0	0	0	0	12	12	42.2	10	10	32.9	0	0	0	0	0	0
tr|B0XQ08|B0XQ08_ASPFC	>tr|B0XQ08|B0XQ08_ASPFC Meiotic recombination protein Ski8/Rec14. putative OS=Neosartorya fumigata (strain CEA10 / CBS 144.89 / FGSC A1163) OX=451804 GN=AFUB_008280 PE=4 SV=1	AFUB_008280	22209	0.00075273	2899	0	0	0	0	0	0	0	0	0	0	0	0	0	0	0	0	0	0	1	1	5.7	2	2	9.1	0	0	0	0	0	0
tr|B0XQ10|B0XQ10_ASPFC	>tr|B0XQ10|B0XQ10_ASPFC Heavy metal ion transporter. putative OS=Neosartorya fumigata (strain CEA10 / CBS 144.89 / FGSC A1163) OX=451804 GN=AFUB_008300 PE=4 SV=1	AFUB_008300	84585	0	20384	2	2	58.2	0	0	0	0	0	0	0	0	0	0	0	0	0	0	0	2	2	38	0	0	0	0	0	0	0	0	0
tr|B0XQ12|B0XQ12_ASPFC	>tr|B0XQ12|B0XQ12_ASPFC CHY and RING finger domain protein. putative OS=Neosartorya fumigata (strain CEA10 / CBS 144.89 / FGSC A1163) OX=451804 GN=AFUB_008320 PE=4 SV=1	AFUB_008320	81.59	0	72142	1	1	1.9	0	0	0	0	0	0	0	0	0	0	0	0	0	0	0	3	3	4.7	1	1	0.9	0	0	0	0	0	0
tr|B0XQ17|B0XQ17_ASPFC	>tr|B0XQ17|B0XQ17_ASPFC DUF431 domain protein OS=Neosartorya fumigata (strain CEA10 / CBS 144.89 / FGSC A1163) OX=451804 GN=AFUB_008370 PE=4 SV=1	AFUB_008370	23152	0	11.67	1	1	4.8	0	0	0	0	0	0	1	1	4.8	0	0	0	0	0	0	1	1	13	2	2	17.8	0	0	0	0	0	0
tr|B0XQ18|B0XQ18_ASPFC	>tr|B0XQ18|B0XQ18_ASPFC mRNA stability protein OS=Neosartorya fumigata (strain CEA10 / CBS 144.89 / FGSC A1163) OX=451804 GN=AFUB_008380 PE=3 SV=1	AFUB_008380	17668	0	10305	3	3	28.1	0	0	0	2	2	16.2	2	2	16.2	0	0	0	0	0	0	1	1	7.2	0	0	0	0	0	0	0	0	0
tr|B0XQ20|B0XQ20_ASPFC	>tr|B0XQ20|B0XQ20_ASPFC UPF0160 domain protein MYG1. putative OS=Neosartorya fumigata (strain CEA10 / CBS 144.89 / FGSC A1163) OX=451804 GN=AFUB_008400 PE=4 SV=1	AFUB_008400	40026	0	36083	8	8	23.6	0	0	0	3	3	8.2	1	1	3.3	0	0	0	0	0	0	4	4	14.3	3	3	11	0	0	0	0	0	0
tr|B0XQ23|B0XQ23_ASPFC	>tr|B0XQ23|B0XQ23_ASPFC Methionyl-tRNA synthetase OS=Neosartorya fumigata (strain CEA10 / CBS 144.89 / FGSC A1163) OX=451804 GN=AFUB_008430 PE=3 SV=1	AFUB_008430	72.91	0	204.67	17	17	31.3	2	2	3.4	16	16	28.7	16	16	31.5	0	0	0	0	0	0	16	16	34.3	17	17	38.6	0	0	0	0	0	0
tr|B0XQ24|B0XQ24_ASPFC	>tr|B0XQ24|B0XQ24_ASPFC Nuclear pore complex protein (SonA). putative OS=Neosartorya fumigata (strain CEA10 / CBS 144.89 / FGSC A1163) OX=451804 GN=AFUB_008440 PE=4 SV=1	AFUB_008440	39.78	0	44923	2	2	6.9	0	0	0	1	1	3.3	0	0	0	0	0	0	0	0	0	0	0	0	1	1	3.6	0	0	0	0	0	0
tr|B0XQ25|B0XQ25_ASPFC	>tr|B0XQ25|B0XQ25_ASPFC Uncharacterized protein OS=Neosartorya fumigata (strain CEA10 / CBS 144.89 / FGSC A1163) OX=451804 GN=AFUB_008450 PE=4 SV=1	AFUB_008450	16186	0	33967	5	5	39.6	0	0	0	2	2	18.1	2	2	18.1	0	0	0	0	0	0	1	1	4.9	1	1	4.9	1	1	4.9	1	1	4.9
tr|B0XQ28|B0XQ28_ASPFC	>tr|B0XQ28|B0XQ28_ASPFC RXT2_N domain-containing protein OS=Neosartorya fumigata (strain CEA10 / CBS 144.89 / FGSC A1163) OX=451804 GN=AFUB_008480 PE=4 SV=1	AFUB_008480	56826	0	43551	0	0	0	0	0	0	0	0	0	0	0	0	0	0	0	0	0	0	1	1	1.6	2	2	4.3	0	0	0	0	0	0
tr|B0XQ29|B0XQ29_ASPFC	>tr|B0XQ29|B0XQ29_ASPFC Uncharacterized protein OS=Neosartorya fumigata (strain CEA10 / CBS 144.89 / FGSC A1163) OX=451804 GN=AFUB_008490 PE=4 SV=1	AFUB_008490	122.72	0	43471	1	1	1	0	0	0	0	0	0	1	1	1.7	0	0	0	0	0	0	1	1	1	2	2	1.8	0	0	0	0	0	0
tr|B0XQ31|B0XQ31_ASPFC	>tr|B0XQ31|B0XQ31_ASPFC Glutaredoxin domain protein OS=Neosartorya fumigata (strain CEA10 / CBS 144.89 / FGSC A1163) OX=451804 GN=AFUB_008510 PE=4 SV=1	AFUB_008510	24.7	0	97332	1	1	4.4	0	0	0	2	2	10.6	1	1	6.2	0	0	0	0	0	0	3	3	20.4	3	3	20.4	0	0	0	0	0	0
tr|B0XQ32|B0XQ32_ASPFC	>tr|B0XQ32|B0XQ32_ASPFC 60S ribosomal protein L9. putative OS=Neosartorya fumigata (strain CEA10 / CBS 144.89 / FGSC A1163) OX=451804 GN=AFUB_008520 PE=4 SV=1	AFUB_008520	21843	0	211.8	13	13	72.9	0	0	0	12	12	66.1	10	10	52.6	2	2	10.4	4	4	37	15	15	76	11	11	69.3	2	2	8.3	2	2	8.3
tr|B0XQ35|B0XQ35_ASPFC	>tr|B0XQ35|B0XQ35_ASPFC Uncharacterized protein OS=Neosartorya fumigata (strain CEA10 / CBS 144.89 / FGSC A1163) OX=451804 GN=AFUB_008550 PE=4 SV=1	AFUB_008550	76549	0	323.31	24	24	49	1	1	1.2	24	24	45.6	21	21	35.4	0	0	0	0	0	0	14	14	29.4	11	11	20.6	0	0	0	0	0	0
tr|B0XQ39|B0XQ39_ASPFC	>tr|B0XQ39|B0XQ39_ASPFC Protein kinase activator (Mob2). putative OS=Neosartorya fumigata (strain CEA10 / CBS 144.89 / FGSC A1163) OX=451804 GN=AFUB_008590 PE=4 SV=1	AFUB_008590	43376	0	19256	1	1	8.4	0	0	0	1	1	4.3	1	1	4.3	0	0	0	0	0	0	3	3	13.8	2	2	11	0	0	0	0	0	0
tr|B0XQ43|B0XQ43_ASPFC	>tr|B0XQ43|B0XQ43_ASPFC AAA family ATPase/60S ribosome export protein Rix7. putative OS=Neosartorya fumigata (strain CEA10 / CBS 144.89 / FGSC A1163) OX=451804 GN=AFUB_008630 PE=4 SV=1	AFUB_008630	86525	0	4087	1	1	2.2	0	0	0	1	1	2.3	1	1	2.3	0	0	0	0	0	0	1	1	2	2	2	2.9	0	0	0	0	0	0
tr|B0XQ47|B0XQ47_ASPFC	>tr|B0XQ47|B0XQ47_ASPFC CUE domain protein. putative OS=Neosartorya fumigata (strain CEA10 / CBS 144.89 / FGSC A1163) OX=451804 GN=AFUB_008670 PE=4 SV=1	AFUB_008670	44252	0	114.73	14	14	41.7	0	0	0	7	7	23.9	7	7	23.9	0	0	0	0	0	0	3	3	9	1	1	3.5	0	0	0	0	0	0
tr|B0XQ50|B0XQ50_ASPFC	>tr|B0XQ50|B0XQ50_ASPFC Protein phosphatase 2C. putative OS=Neosartorya fumigata (strain CEA10 / CBS 144.89 / FGSC A1163) OX=451804 GN=AFUB_008700 PE=3 SV=1	AFUB_008700	46.59	0	68486	12	12	38	0	0	0	4	4	11.9	4	4	11.9	0	0	0	0	0	0	4	4	16.6	3	3	12.1	0	0	0	0	0	0
tr|B0XQ51|B0XQ51_ASPFC	>tr|B0XQ51|B0XQ51_ASPFC Cholinephosphate cytidylyltransferase OS=Neosartorya fumigata (strain CEA10 / CBS 144.89 / FGSC A1163) OX=451804 GN=AFUB_008710 PE=4 SV=1	AFUB_008710	52662	0	36966	6	6	16.1	0	0	0	1	1	1.2	2	2	5.4	0	0	0	0	0	0	3	3	6.6	2	2	4.1	0	0	0	0	0	0
tr|B0XQ62|B0XQ62_ASPFC	>tr|B0XQ62|B0XQ62_ASPFC R3H domain protein. putative OS=Neosartorya fumigata (strain CEA10 / CBS 144.89 / FGSC A1163) OX=451804 GN=AFUB_008850 PE=4 SV=1	AFUB_008850	83447	0.0014472	24153	2	2	4.6	0	0	0	0	0	0	0	0	0	0	0	0	0	0	0	0	0	0	0	0	0	0	0	0	0	0	0
tr|B0XQ66|B0XQ66_ASPFC	>tr|B0XQ66|B0XQ66_ASPFC Ribosomal protein S23 (S12) OS=Neosartorya fumigata (strain CEA10 / CBS 144.89 / FGSC A1163) OX=451804 GN=AFUB_008890 PE=3 SV=1	AFUB_008890	15.9	0	68382	9	9	51	0	0	0	6	6	31	5	5	23.4	4	4	37.2	3	3	31	8	8	51	7	7	46.2	1	1	4.8	2	2	12.4
tr|B0XQ67|B0XQ67_ASPFC	>tr|B0XQ67|B0XQ67_ASPFC Translation regulator GCD7 OS=Neosartorya fumigata (strain CEA10 / CBS 144.89 / FGSC A1163) OX=451804 GN=AFUB_008900 PE=3 SV=1	AFUB_008900	47606	0	20019	3	3	9.8	0	0	0	3	3	8.9	3	3	8.9	0	0	0	0	0	0	3	3	9.1	4	4	11.2	0	0	0	0	0	0
tr|B0XQ68|B0XQ68_ASPFC	>tr|B0XQ68|B0XQ68_ASPFC NIF domain protein OS=Neosartorya fumigata (strain CEA10 / CBS 144.89 / FGSC A1163) OX=451804 GN=AFUB_008910 PE=4 SV=1	AFUB_008910	57467	0	44771	1	1	3.1	0	0	0	0	0	0	0	0	0	0	0	0	0	0	0	0	0	0	1	1	1.2	0	0	0	0	0	0
tr|B0XQ69|B0XQ69_ASPFC	>tr|B0XQ69|B0XQ69_ASPFC Aminotransferase. class V. putative OS=Neosartorya fumigata (strain CEA10 / CBS 144.89 / FGSC A1163) OX=451804 GN=AFUB_008920 PE=3 SV=1	AFUB_008920	41.85	0	78827	4	4	10.1	0	0	0	2	2	7	1	1	4.4	0	0	0	0	0	0	0	0	0	0	0	0	0	0	0	0	0	0
tr|B0XQ70|B0XQ70_ASPFC	>tr|B0XQ70|B0XQ70_ASPFC Vacuolar protein sorting-associated protein 29 OS=Neosartorya fumigata (strain CEA10 / CBS 144.89 / FGSC A1163) OX=451804 GN=AFUB_008930 PE=3 SV=1	AFUB_008930	21446	0	53191	2	2	16.9	0	0	0	1	1	6.7	0	0	0	0	0	0	0	0	0	2	2	12.3	2	2	11.8	0	0	0	0	0	0
tr|B0XQ76|B0XQ76_ASPFC	>tr|B0XQ76|B0XQ76_ASPFC Vacuolar transporter chaperon Vtc1. putative OS=Neosartorya fumigata (strain CEA10 / CBS 144.89 / FGSC A1163) OX=451804 GN=AFUB_008990 PE=4 SV=1	AFUB_008990	13583	0	47168	2	2	18.7	0	0	0	3	3	18.7	1	1	4.9	0	0	0	0	0	0	1	1	10.6	1	1	10.6	0	0	0	0	0	0
tr|B0XQ77|B0XQ77_ASPFC	>tr|B0XQ77|B0XQ77_ASPFC Dynein light chain (Tctex1). putative OS=Neosartorya fumigata (strain CEA10 / CBS 144.89 / FGSC A1163) OX=451804 GN=AFUB_009000 PE=4 SV=1	AFUB_009000	15325	0	174.86	9	9	62.2	0	0	0	4	4	34.3	3	3	29.4	0	0	0	0	0	0	5	5	42.7	5	5	42.7	1	1	12.6	0	0	0
tr|B0XQ78|B0XQ78_ASPFC	>tr|B0XQ78|B0XQ78_ASPFC Protein transport protein (LST8). putative OS=Neosartorya fumigata (strain CEA10 / CBS 144.89 / FGSC A1163) OX=451804 GN=AFUB_009010 PE=4 SV=1	AFUB_009010	45283	0	14572	6	6	21.2	0	0	0	1	1	2.7	0	0	0	0	0	0	0	0	0	0	0	0	1	1	2.7	0	0	0	0	0	0
tr|B0XQ80|B0XQ80_ASPFC	>tr|B0XQ80|B0XQ80_ASPFC Uncharacterized protein OS=Neosartorya fumigata (strain CEA10 / CBS 144.89 / FGSC A1163) OX=451804 GN=AFUB_009030 PE=4 SV=1	AFUB_009030	35517	0	56377	4	4	9.1	0	0	0	4	4	9.1	3	3	6.2	0	0	0	0	0	0	1	1	3.8	0	0	0	0	0	0	0	0	0
tr|B0XQ82|B0XQ82_ASPFC	>tr|B0XQ82|B0XQ82_ASPFC N-acetyltransferase complex ARD1 subunit. putative OS=Neosartorya fumigata (strain CEA10 / CBS 144.89 / FGSC A1163) OX=451804 GN=AFUB_009050 PE=4 SV=1	AFUB_009050	28552	0	10021	2	2	11.4	0	0	0	2	2	11.4	1	1	7.9	0	0	0	0	0	0	0	0	0	2	2	11	0	0	0	0	0	0
tr|B0XQ85|B0XQ85_ASPFC	>tr|B0XQ85|B0XQ85_ASPFC PAB1 binding protein (Pbp1). putative OS=Neosartorya fumigata (strain CEA10 / CBS 144.89 / FGSC A1163) OX=451804 GN=AFUB_009080 PE=4 SV=1	AFUB_009080	106.62	0	11052	6	6	8.6	0	0	0	0	0	0	1	1	1	0	0	0	0	0	0	2	2	3.1	0	0	0	0	0	0	0	0	0
tr|B0XQ86|B0XQ86_ASPFC	>tr|B0XQ86|B0XQ86_ASPFC Actin-interacting protein (Bud6/Aip3). putative OS=Neosartorya fumigata (strain CEA10 / CBS 144.89 / FGSC A1163) OX=451804 GN=AFUB_009090 PE=4 SV=1	AFUB_009090	114.73	0	12234	7	7	10	0	0	0	0	0	0	0	0	0	0	0	0	0	0	0	0	0	0	0	0	0	0	0	0	0	0	0
tr|B0XQ88|B0XQ88_ASPFC	>tr|B0XQ88|B0XQ88_ASPFC Mitochondrial 2-oxodicarboxylate carrier protein. putative OS=Neosartorya fumigata (strain CEA10 / CBS 144.89 / FGSC A1163) OX=451804 GN=AFUB_009110 PE=3 SV=1	AFUB_009110	33.2	0	45008	4	4	21.6	0	0	0	1	1	3.9	1	1	3.6	0	0	0	0	0	0	5	5	29.5	5	5	29.5	0	0	0	0	0	0
tr|B0XQ90|B0XQ90_ASPFC	>tr|B0XQ90|B0XQ90_ASPFC Protein transport protein SFT2 OS=Neosartorya fumigata (strain CEA10 / CBS 144.89 / FGSC A1163) OX=451804 GN=AFUB_009130 PE=3 SV=1	AFUB_009130	24001	0	90095	0	0	0	0	0	0	1	1	7.4	1	1	7.4	0	0	0	0	0	0	2	2	12	3	3	19.4	0	0	0	0	0	0
tr|B0XQ91|B0XQ91_ASPFC	>tr|B0XQ91|B0XQ91_ASPFC tRNA ligase OS=Neosartorya fumigata (strain CEA10 / CBS 144.89 / FGSC A1163) OX=451804 GN=AFUB_009140 PE=3 SV=1	AFUB_009140	94213	0	90367	3	3	5.9	0	0	0	0	0	0	0	0	0	0	0	0	0	0	0	2	2	2.8	2	2	3	0	0	0	0	0	0
tr|B0XQ92|B0XQ92_ASPFC	>tr|B0XQ92|B0XQ92_ASPFC Ankyrin repeat protein OS=Neosartorya fumigata (strain CEA10 / CBS 144.89 / FGSC A1163) OX=451804 GN=AFUB_009150 PE=4 SV=1	AFUB_009150	23678	0	13855	3	3	26.5	0	0	0	1	1	5.9	0	0	0	0	0	0	0	0	0	1	1	9.6	1	1	9.6	0	0	0	0	0	0
tr|B0XQ96|B0XQ96_ASPFC	>tr|B0XQ96|B0XQ96_ASPFC Aldehyde reductase (AKR1). putative OS=Neosartorya fumigata (strain CEA10 / CBS 144.89 / FGSC A1163) OX=451804 GN=AFUB_009190 PE=4 SV=1	AFUB_009190	34866	0.00075614	29537	2	2	7.1	0	0	0	0	0	0	0	0	0	0	0	0	0	0	0	0	0	0	0	0	0	0	0	0	0	0	0
tr|B0XQA0|B0XQA0_ASPFC	>tr|B0XQA0|B0XQA0_ASPFC La domain family OS=Neosartorya fumigata (strain CEA10 / CBS 144.89 / FGSC A1163) OX=451804 GN=AFUB_009220 PE=4 SV=1	AFUB_009220	83725	0	161.6	14	14	26.7	0	0	0	6	6	11.3	5	5	8.5	0	0	0	0	0	0	4	4	8.9	4	4	8.9	0	0	0	0	0	0
tr|B0XQA1|B0XQA1_ASPFC	>tr|B0XQA1|B0XQA1_ASPFC Stomatin family protein OS=Neosartorya fumigata (strain CEA10 / CBS 144.89 / FGSC A1163) OX=451804 GN=AFUB_009230 PE=4 SV=1	AFUB_009230	47286	0	63963	10	10	30.1	1	1	2.3	5	5	15.5	4	4	13.2	0	0	0	0	0	0	7	7	21.6	8	8	26.2	0	0	0	0	0	0
tr|B0XQA3|B0XQA3_ASPFC	>tr|B0XQA3|B0XQA3_ASPFC Obg-like ATPase 1 OS=Neosartorya fumigata (strain CEA10 / CBS 144.89 / FGSC A1163) OX=451804 GN=AFUB_009250 PE=3 SV=1	AFUB_009250	43478	0	196.6	20	20	57.1	0	0	0	19	19	56.6	15	15	43.4	1	1	2.8	0	0	0	13	13	41.9	14	14	46.2	0	0	0	1	1	2.3
tr|B0XQA4|B0XQA4_ASPFC	>tr|B0XQA4|B0XQA4_ASPFC Translation machinery-associated protein 20 OS=Neosartorya fumigata (strain CEA10 / CBS 144.89 / FGSC A1163) OX=451804 GN=AFUB_009260 PE=3 SV=1	AFUB_009260	19672	0	75657	2	2	14.3	0	0	0	1	1	5.5	1	1	5.5	0	0	0	0	0	0	0	0	0	0	0	0	0	0	0	0	0	0
tr|B0XQA6|B0XQA6_ASPFC	>tr|B0XQA6|B0XQA6_ASPFC Hsc70 cochaperone (SGT). putative OS=Neosartorya fumigata (strain CEA10 / CBS 144.89 / FGSC A1163) OX=451804 GN=AFUB_009280 PE=4 SV=1	AFUB_009280	35744	0	82622	9	9	37	0	0	0	5	5	25.8	3	3	12.6	0	0	0	0	0	0	5	5	24.3	3	3	12.9	0	0	0	0	0	0
tr|B0XQA7|B0XQA7_ASPFC	>tr|B0XQA7|B0XQA7_ASPFC Mitochondrial import inner membrane translocase subunit TIM44 OS=Neosartorya fumigata (strain CEA10 / CBS 144.89 / FGSC A1163) OX=451804 GN=AFUB_009290 PE=3 SV=1	AFUB_009290	58688	0	16729	4	4	10.3	0	0	0	4	4	9.9	3	3	7.5	0	0	0	0	0	0	2	2	4.6	3	3	7.5	0	0	0	0	0	0
tr|B0XQA8|B0XQA8_ASPFC	>tr|B0XQA8|B0XQA8_ASPFC 37S ribosomal protein S11. putative OS=Neosartorya fumigata (strain CEA10 / CBS 144.89 / FGSC A1163) OX=451804 GN=AFUB_009300 PE=3 SV=1	AFUB_009300	23033	0	5854	1	1	9.8	0	0	0	0	0	0	0	0	0	0	0	0	0	0	0	0	0	0	1	1	3.9	0	0	0	0	0	0
tr|B0XQB1|B0XQB1_ASPFC	>tr|B0XQB1|B0XQB1_ASPFC Uncharacterized protein OS=Neosartorya fumigata (strain CEA10 / CBS 144.89 / FGSC A1163) OX=451804 GN=AFUB_009330 PE=4 SV=1	AFUB_009330	91633	0.00078003	33733	2	2	17.3	0	0	0	1	1	16	1	1	16	0	0	0	0	0	0	0	0	0	0	0	0	0	0	0	0	0	0
tr|B0XQB5|B0XQB5_ASPFC	>tr|B0XQB5|B0XQB5_ASPFC Glycerol dehydrogenase Gcy1. putative OS=Neosartorya fumigata (strain CEA10 / CBS 144.89 / FGSC A1163) OX=451804 GN=AFUB_009370 PE=4 SV=1	AFUB_009370	33493	0	21116	5	5	19.1	0	0	0	2	2	6	2	2	6	0	0	0	0	0	0	2	2	9.4	2	2	9.4	0	0	0	0	0	0
tr|B0XQC4|B0XQC4_ASPFC	>tr|B0XQC4|B0XQC4_ASPFC HMG box protein. putative OS=Neosartorya fumigata (strain CEA10 / CBS 144.89 / FGSC A1163) OX=451804 GN=AFUB_009460 PE=4 SV=1	AFUB_009460	45178	0.00077101	32443	1	1	3.5	0	0	0	0	0	0	1	1	1.8	0	0	0	0	0	0	0	0	0	0	0	0	0	0	0	0	0	0
tr|B0XQC5|B0XQC5_ASPFC	>tr|B0XQC5|B0XQC5_ASPFC DEAD/DEAH box RNA helicase OS=Neosartorya fumigata (strain CEA10 / CBS 144.89 / FGSC A1163) OX=451804 GN=AFUB_009470 PE=4 SV=1	AFUB_009470	133.74	0.0033921	18151	1	1	1.4	0	0	0	0	0	0	0	0	0	0	0	0	0	0	0	0	0	0	0	0	0	0	0	0	0	0	0
tr|B0XQC6|B0XQC6_ASPFC	>tr|B0XQC6|B0XQC6_ASPFC Uncharacterized protein OS=Neosartorya fumigata (strain CEA10 / CBS 144.89 / FGSC A1163) OX=451804 GN=AFUB_009480 PE=4 SV=1	AFUB_009480	16004	0	61713	2	2	19	0	0	0	2	2	19	2	2	19	0	0	0	0	0	0	1	1	9.8	1	1	9.8	0	0	0	0	0	0
tr|B0XQD2|B0XQD2_ASPFC	>tr|B0XQD2|B0XQD2_ASPFC Adenosylhomocysteinase OS=Neosartorya fumigata (strain CEA10 / CBS 144.89 / FGSC A1163) OX=451804 GN=AFUB_009540 PE=3 SV=1	AFUB_009540	48.49	0	261.16	33	33	68.4	1	1	1.8	22	22	46.6	18	18	33.9	0	0	0	0	0	0	19	19	52.9	21	21	54.3	4	4	8.3	4	4	8.3
tr|B0XQD9|B0XQD9_ASPFC	>tr|B0XQD9|B0XQD9_ASPFC Cell cycle control protein (Cwf4). putative OS=Neosartorya fumigata (strain CEA10 / CBS 144.89 / FGSC A1163) OX=451804 GN=AFUB_009610 PE=4 SV=1	AFUB_009610	81909	0	13974	1	1	1.9	0	0	0	0	0	0	0	0	0	0	0	0	0	0	0	7	7	13	7	7	13	0	0	0	0	0	0
tr|B0XQE6|B0XQE6_ASPFC	>tr|B0XQE6|B0XQE6_ASPFC Pyridoxal reductase (AKR8). putative OS=Neosartorya fumigata (strain CEA10 / CBS 144.89 / FGSC A1163) OX=451804 GN=AFUB_009680 PE=4 SV=1	AFUB_009680	34992	0	6839	2	2	10.3	0	0	0	1	1	4	1	1	4	0	0	0	0	0	0	0	0	0	0	0	0	0	0	0	0	0	0
tr|B0XQF0|B0XQF0_ASPFC	>tr|B0XQF0|B0XQF0_ASPFC RNase L inhibitor of the ABC superfamily. putative OS=Neosartorya fumigata (strain CEA10 / CBS 144.89 / FGSC A1163) OX=451804 GN=AFUB_009720 PE=4 SV=1	AFUB_009720	79466	0	99766	13	13	21.8	0	0	0	4	4	5.3	2	2	2.7	0	0	0	0	0	0	14	14	23.6	15	15	24.9	1	1	1.4	0	0	0
tr|B0XQF2|B0XQF2_ASPFC	>tr|B0XQF2|B0XQF2_ASPFC Uncharacterized protein OS=Neosartorya fumigata (strain CEA10 / CBS 144.89 / FGSC A1163) OX=451804 GN=AFUB_009740 PE=4 SV=1	AFUB_009740	59607	0	47502	0	0	0	0	0	0	0	0	0	0	0	0	0	0	0	0	0	0	0	0	0	1	1	3.5	0	0	0	0	0	0
tr|B0XQF4|B0XQF4_ASPFC	>tr|B0XQF4|B0XQF4_ASPFC Phosphoglycerate kinase OS=Neosartorya fumigata (strain CEA10 / CBS 144.89 / FGSC A1163) OX=451804 GN=AFUB_009760 PE=3 SV=1	AFUB_009760	44761	0	323.31	34	34	78.7	0	0	0	27	27	72.9	25	25	65.5	0	0	0	0	0	0	22	22	63.1	22	22	59.2	4	4	9.8	5	5	13.9
tr|B0XQF8|B0XQF8_ASPFC	>tr|B0XQF8|B0XQF8_ASPFC Nonribosomal peptide synthase Pes1 OS=Neosartorya fumigata (strain CEA10 / CBS 144.89 / FGSC A1163) OX=451804 GN=AFUB_009800 PE=4 SV=1	AFUB_009800	697.39	0	323.31	37	37	9	0	0	0	10	10	2.2	6	6	1.3	0	0	0	0	0	0	44	44	9.7	39	39	8.9	1	1	0.3	1	1	0.3
tr|B0XQF9|B0XQF9_ASPFC	>tr|B0XQF9|B0XQF9_ASPFC ABC multidrug transporter. putative OS=Neosartorya fumigata (strain CEA10 / CBS 144.89 / FGSC A1163) OX=451804 GN=AFUB_009810 PE=4 SV=1	AFUB_009810	160.87	0.00076394	30867	2	2	2.1	0	0	0	1	1	1	0	0	0	0	0	0	0	0	0	0	0	0	0	0	0	0	0	0	0	0	0
tr|B0XQG4|B0XQG4_ASPFC	>tr|B0XQG4|B0XQG4_ASPFC PUM-HD domain-containing protein OS=Neosartorya fumigata (strain CEA10 / CBS 144.89 / FGSC A1163) OX=451804 GN=AFUB_009860 PE=4 SV=1	AFUB_009860	79028	0	14551	3	3	5.4	0	0	0	4	4	6.9	3	3	4.7	0	0	0	0	0	0	4	4	6.6	4	4	6.6	0	0	0	0	0	0
tr|B0XQG5|B0XQG5_ASPFC	>tr|B0XQG5|B0XQG5_ASPFC Uncharacterized protein OS=Neosartorya fumigata (strain CEA10 / CBS 144.89 / FGSC A1163) OX=451804 GN=AFUB_009870 PE=4 SV=1	AFUB_009870	92387	0	26482	8	8	13.8	0	0	0	1	1	1.5	0	0	0	0	0	0	0	0	0	2	2	3.2	0	0	0	0	0	0	0	0	0
tr|B0XQG6|B0XQG6_ASPFC	>tr|B0XQG6|B0XQG6_ASPFC Uncharacterized protein OS=Neosartorya fumigata (strain CEA10 / CBS 144.89 / FGSC A1163) OX=451804 GN=AFUB_009880 PE=4 SV=1	AFUB_009880	26035	0.0011119	26984	0	0	0	0	0	0	0	0	0	1	1	9.1	0	0	0	0	0	0	1	1	9.1	1	1	9.1	0	0	0	0	0	0
tr|B0XQH0|B0XQH0_ASPFC	>tr|B0XQH0|B0XQH0_ASPFC Golgi SNAP receptor complex member 1 OS=Neosartorya fumigata (strain CEA10 / CBS 144.89 / FGSC A1163) OX=451804 GN=AFUB_009930 PE=3 SV=1	AFUB_009930	25547	0.00077131	32475	0	0	0	0	0	0	0	0	0	0	0	0	0	0	0	0	0	0	3	3	14.5	1	1	4.4	0	0	0	0	0	0
tr|B0XQH1|B0XQH1_ASPFC	>tr|B0XQH1|B0XQH1_ASPFC 60S ribosomal protein L35 OS=Neosartorya fumigata (strain CEA10 / CBS 144.89 / FGSC A1163) OX=451804 GN=AFUB_009940 PE=3 SV=1	AFUB_009940	23152	0	47896	11	11	29.6	0	0	0	6	6	20.2	5	5	19.7	4	4	16.3	2	2	8.4	11	11	33	9	9	29.6	5	5	20.2	6	6	23.6
tr|B0XQH2|B0XQH2_ASPFC	>tr|B0XQH2|B0XQH2_ASPFC Mediator of RNA polymerase II transcription subunit 16 OS=Neosartorya fumigata (strain CEA10 / CBS 144.89 / FGSC A1163) OX=451804 GN=MED16 PE=3 SV=1	MED16	104.78	0.0011115	26954	0	0	0	0	0	0	0	0	0	0	0	0	0	0	0	0	0	0	2	2	2.5	1	1	1.5	0	0	0	0	0	0
tr|B0XQH4|B0XQH4_ASPFC	>tr|B0XQH4|B0XQH4_ASPFC CBF/NF-Y family transcription factor. putative OS=Neosartorya fumigata (strain CEA10 / CBS 144.89 / FGSC A1163) OX=451804 GN=AFUB_009970 PE=4 SV=1	AFUB_009970	30981	0.0020826	20215	1	1	7.8	0	0	0	0	0	0	0	0	0	0	0	0	0	0	0	0	0	0	0	0	0	0	0	0	0	0	0
tr|B0XQH5|B0XQH5_ASPFC	>tr|B0XQH5|B0XQH5_ASPFC GTP binding protein. putative OS=Neosartorya fumigata (strain CEA10 / CBS 144.89 / FGSC A1163) OX=451804 GN=AFUB_009980 PE=4 SV=1	AFUB_009980	50285	0.0011103	26901	0	0	0	0	0	0	0	0	0	0	0	0	0	0	0	0	0	0	1	1	2.2	2	2	6.3	1	1	4.1	0	0	0
tr|B0XQH6|B0XQH6_ASPFC	>tr|B0XQH6|B0XQH6_ASPFC Glycerol-3-phosphate phosphatase (GppA). putative OS=Neosartorya fumigata (strain CEA10 / CBS 144.89 / FGSC A1163) OX=451804 GN=AFUB_009990 PE=4 SV=1	AFUB_009990	25665	0	132.73	5	5	30	0	0	0	1	1	5.9	0	0	0	0	0	0	0	0	0	1	1	5.5	3	3	14.8	0	0	0	0	0	0
tr|B0XQI2|B0XQI2_ASPFC	>tr|B0XQI2|B0XQI2_ASPFC S-adenosylmethionine synthase OS=Neosartorya fumigata (strain CEA10 / CBS 144.89 / FGSC A1163) OX=451804 GN=AFUB_010050 PE=3 SV=1	AFUB_010050	42195	0	323.31	27	27	80.6	2	2	6.7	15	15	49.4	14	14	39.5	0	0	0	0	0	0	9	9	35.9	7	7	23	1	1	2.6	0	0	0
tr|B0XQI3|B0XQI3_ASPFC	>tr|B0XQI3|B0XQI3_ASPFC GPN-loop GTPase 3 OS=Neosartorya fumigata (strain CEA10 / CBS 144.89 / FGSC A1163) OX=451804 GN=AFUB_010060 PE=3 SV=1	AFUB_010060	32888	0.0098103	14728	0	0	0	0	0	0	0	0	0	0	0	0	0	0	0	0	0	0	0	0	0	1	1	5.1	0	0	0	0	0	0
tr|B0XQI7|B0XQI7_ASPFC	>tr|B0XQI7|B0XQI7_ASPFC V-type proton ATPase subunit H OS=Neosartorya fumigata (strain CEA10 / CBS 144.89 / FGSC A1163) OX=451804 GN=AFUB_010100 PE=3 SV=1	AFUB_010100	53168	0	62943	11	11	26.7	0	0	0	11	11	27.6	4	4	9.4	0	0	0	0	0	0	6	6	15.2	4	4	10.9	1	1	2.3	1	1	2.3
tr|B0XQI9|B0XQI9_ASPFC	>tr|B0XQI9|B0XQI9_ASPFC Proteasome regulatory particle subunit (Nas6). putative OS=Neosartorya fumigata (strain CEA10 / CBS 144.89 / FGSC A1163) OX=451804 GN=AFUB_010120 PE=4 SV=1	AFUB_010120	26151	0	18011	5	5	23	0	0	0	1	1	5.3	3	3	14	0	0	0	0	0	0	1	1	4.5	1	1	4.5	0	0	0	0	0	0
tr|B0XQJ0|B0XQJ0_ASPFC	>tr|B0XQJ0|B0XQJ0_ASPFC mRNA splicing protein (Prp5). putative OS=Neosartorya fumigata (strain CEA10 / CBS 144.89 / FGSC A1163) OX=451804 GN=AFUB_010130 PE=4 SV=1	AFUB_010130	49448	0	96579	0	0	0	0	0	0	0	0	0	0	0	0	0	0	0	0	0	0	4	4	11	5	5	12.8	1	1	1.8	0	0	0
tr|B0XQJ1|B0XQJ1_ASPFC	>tr|B0XQJ1|B0XQJ1_ASPFC Origin recognition complex subunit 1 OS=Neosartorya fumigata (strain CEA10 / CBS 144.89 / FGSC A1163) OX=451804 GN=AFUB_010140 PE=3 SV=1	AFUB_010140	87354	0	43713	0	0	0	0	0	0	0	0	0	0	0	0	0	0	0	0	0	0	2	2	3.4	2	2	3.4	0	0	0	0	0	0
tr|B0XQJ5|B0XQJ5_ASPFC	>tr|B0XQJ5|B0XQJ5_ASPFC CCAAT-box-binding transcription factor OS=Neosartorya fumigata (strain CEA10 / CBS 144.89 / FGSC A1163) OX=451804 GN=AFUB_010180 PE=4 SV=1	AFUB_010180	123.99	0	6406	1	1	1	0	0	0	0	0	0	3	3	3	0	0	0	0	0	0	2	2	1.9	2	2	1.9	0	0	0	1	1	1
tr|B0XQJ6|B0XQJ6_ASPFC	>tr|B0XQJ6|B0XQJ6_ASPFC Neutral amino acid permease. putative OS=Neosartorya fumigata (strain CEA10 / CBS 144.89 / FGSC A1163) OX=451804 GN=AFUB_010190 PE=4 SV=1	AFUB_010190	54664	0.0021164	22071	0	0	0	0	0	0	1	1	2.2	1	1	2.2	0	0	0	0	0	0	0	0	0	0	0	0	0	0	0	0	0	0
tr|B0XQJ7|B0XQJ7_ASPFC	>tr|B0XQJ7|B0XQJ7_ASPFC Aminomethyltransferase OS=Neosartorya fumigata (strain CEA10 / CBS 144.89 / FGSC A1163) OX=451804 GN=AFUB_010200 PE=3 SV=1	AFUB_010200	51671	0	66315	2	2	12.4	0	0	0	0	0	0	0	0	0	0	0	0	0	0	0	0	0	0	0	0	0	0	0	0	0	0	0
tr|B0XQK0|B0XQK0_ASPFC	>tr|B0XQK0|B0XQK0_ASPFC V-type proton ATPase subunit C OS=Neosartorya fumigata (strain CEA10 / CBS 144.89 / FGSC A1163) OX=451804 GN=AFUB_010230 PE=3 SV=1	AFUB_010230	44152	0	170.41	13	13	43	1	1	3.1	10	10	30.4	7	7	21	0	0	0	0	0	0	7	7	21.5	10	10	30.7	2	2	4.6	0	0	0
tr|B0XQK1|B0XQK1_ASPFC	>tr|B0XQK1|B0XQK1_ASPFC Adenylyl-sulfate kinase OS=Neosartorya fumigata (strain CEA10 / CBS 144.89 / FGSC A1163) OX=451804 GN=AFUB_010240 PE=3 SV=1	AFUB_010240	23597	0	45501	5	5	37.9	0	0	0	0	0	0	0	0	0	0	0	0	0	0	0	0	0	0	1	1	6.2	0	0	0	0	0	0
tr|B0XQK4|B0XQK4_ASPFC	>tr|B0XQK4|B0XQK4_ASPFC Ubiquitin-like modifier SUMO. putative OS=Neosartorya fumigata (strain CEA10 / CBS 144.89 / FGSC A1163) OX=451804 GN=AFUB_010270 PE=4 SV=1	AFUB_010270	10.4	0	13054	3	3	48.4	0	0	0	1	1	11.8	0	0	0	0	0	0	0	0	0	2	2	19.4	2	2	19.4	0	0	0	0	0	0
tr|B0XQK5|B0XQK5_ASPFC	>tr|B0XQK5|B0XQK5_ASPFC Nuclear pore complex protein OS=Neosartorya fumigata (strain CEA10 / CBS 144.89 / FGSC A1163) OX=451804 GN=AFUB_010280 PE=3 SV=1	AFUB_010280	121.78	0	13.81	0	0	0	0	0	0	0	0	0	1	1	2.1	0	0	0	0	0	0	0	0	0	2	2	3.6	0	0	0	0	0	0
tr|B0XQK7|B0XQK7_ASPFC	>tr|B0XQK7|B0XQK7_ASPFC Calcium-transporting ATPase OS=Neosartorya fumigata (strain CEA10 / CBS 144.89 / FGSC A1163) OX=451804 GN=AFUB_010300 PE=3 SV=1	AFUB_010300	155.01	0	67357	20	20	22.3	0	0	0	4	4	3.9	2	2	1.7	0	0	0	0	0	0	2	2	1.6	2	2	1.5	0	0	0	0	0	0
tr|B0XQL0|B0XQL0_ASPFC	>tr|B0XQL0|B0XQL0_ASPFC Tubulin beta chain OS=Neosartorya fumigata (strain CEA10 / CBS 144.89 / FGSC A1163) OX=451804 GN=AFUB_010330 PE=3 SV=1	AFUB_010330	51793	0	323.31	19	13	61.4	1	1	3.2	13	8	42.7	7	3	20.4	0	0	0	1	1	3.2	15	12	47.4	15	12	47.4	0	0	0	0	0	0
tr|B0XQL3|B0XQL3_ASPFC	>tr|B0XQL3|B0XQL3_ASPFC MAP kinase kinase kinase OS=Neosartorya fumigata (strain CEA10 / CBS 144.89 / FGSC A1163) OX=451804 GN=AFUB_010360 PE=3 SV=1	AFUB_010360	160.5	0	14057	3	3	2.7	0	0	0	0	0	0	1	1	0.7	0	0	0	0	0	0	1	1	0.6	3	3	2.6	0	0	0	0	0	0
tr|B0XQL5|B0XQL5_ASPFC	>tr|B0XQL5|B0XQL5_ASPFC Mago nashi domain protein OS=Neosartorya fumigata (strain CEA10 / CBS 144.89 / FGSC A1163) OX=451804 GN=AFUB_010380 PE=4 SV=1	AFUB_010380	17904	0	12922	4	4	32.5	0	0	0	1	1	5.2	0	0	0	0	0	0	0	0	0	0	0	0	1	1	6.5	0	0	0	0	0	0
tr|B0XQL6|B0XQL6_ASPFC	>tr|B0XQL6|B0XQL6_ASPFC Coatomer subunit beta OS=Neosartorya fumigata (strain CEA10 / CBS 144.89 / FGSC A1163) OX=451804 GN=AFUB_010390 PE=4 SV=1	AFUB_010390	106.56	0	214.99	18	18	22.9	0	0	0	10	10	13.2	7	7	8.9	0	0	0	0	0	0	13	13	19.2	11	11	14	0	0	0	0	0	0
tr|B0XQL7|B0XQL7_ASPFC	>tr|B0XQL7|B0XQL7_ASPFC Sphingosine kinase (SphK). putative OS=Neosartorya fumigata (strain CEA10 / CBS 144.89 / FGSC A1163) OX=451804 GN=AFUB_010400 PE=4 SV=1	AFUB_010400	52539	0	13924	4	4	9.5	0	0	0	2	2	4.3	2	2	4.3	0	0	0	0	0	0	1	1	2.5	2	2	4.3	0	0	0	0	0	0
tr|B0XQL8|B0XQL8_ASPFC	>tr|B0XQL8|B0XQL8_ASPFC Ribosomal RNA processing protein. putative OS=Neosartorya fumigata (strain CEA10 / CBS 144.89 / FGSC A1163) OX=451804 GN=AFUB_010410 PE=4 SV=1	AFUB_010410	37655	0	36786	1	1	4.6	0	0	0	1	1	3.1	2	2	6.8	0	0	0	0	0	0	8	8	24	8	8	24	0	0	0	1	1	4.6
tr|B0XQM5|B0XQM5_ASPFC	>tr|B0XQM5|B0XQM5_ASPFC Ubiquitin domain protein. putative OS=Neosartorya fumigata (strain CEA10 / CBS 144.89 / FGSC A1163) OX=451804 GN=AFUB_010490 PE=4 SV=1	AFUB_010490	37859	0.0053583	16755	1	1	3.5	0	0	0	0	0	0	0	0	0	0	0	0	0	0	0	0	0	0	0	0	0	0	0	0	0	0	0
tr|B0XQM7|B0XQM7_ASPFC	>tr|B0XQM7|B0XQM7_ASPFC Non-specific serine/threonine protein kinase OS=Neosartorya fumigata (strain CEA10 / CBS 144.89 / FGSC A1163) OX=451804 GN=AFUB_010510 PE=4 SV=1	AFUB_010510	118.88	0	88568	19	19	27.1	1	1	0.8	6	6	7.8	3	3	3.4	0	0	0	0	0	0	2	2	2.5	2	2	2.5	0	0	0	0	0	0
tr|B0XQN1|B0XQN1_ASPFC	>tr|B0XQN1|B0XQN1_ASPFC RPN13_C domain-containing protein OS=Neosartorya fumigata (strain CEA10 / CBS 144.89 / FGSC A1163) OX=451804 GN=AFUB_010550 PE=4 SV=1	AFUB_010550	34722	0	19097	2	2	12.9	0	0	0	0	0	0	0	0	0	0	0	0	0	0	0	0	0	0	0	0	0	0	0	0	0	0	0
tr|B0XQN2|B0XQN2_ASPFC	>tr|B0XQN2|B0XQN2_ASPFC 60S ribosomal protein L6 OS=Neosartorya fumigata (strain CEA10 / CBS 144.89 / FGSC A1163) OX=451804 GN=AFUB_010560 PE=4 SV=1	AFUB_010560	22453	0	213.91	13	13	58.5	0	0	0	13	13	50.5	12	12	49.5	7	7	29	6	6	28.5	17	17	62.5	15	15	61	9	9	37.5	9	9	32.5
tr|B0XQN4|B0XQN4_ASPFC	>tr|B0XQN4|B0XQN4_ASPFC 3-ketosphinganine reductase (Tsc10). putative OS=Neosartorya fumigata (strain CEA10 / CBS 144.89 / FGSC A1163) OX=451804 GN=AFUB_010580 PE=4 SV=1	AFUB_010580	39694	0	44741	8	8	30.2	0	0	0	6	6	18.8	5	5	16.3	0	0	0	0	0	0	3	3	9.5	3	3	9.3	0	0	0	0	0	0
tr|B0XQN7|B0XQN7_ASPFC	>tr|B0XQN7|B0XQN7_ASPFC Heat shock protein/chaperonin HSP78. putative OS=Neosartorya fumigata (strain CEA10 / CBS 144.89 / FGSC A1163) OX=451804 GN=AFUB_010610 PE=3 SV=1	AFUB_010610	88383	0	31465	5	5	8.4	0	0	0	2	2	2.1	2	2	2.1	0	0	0	0	0	0	2	2	3.4	3	3	6.1	0	0	0	0	0	0
tr|B0XQN8|B0XQN8_ASPFC	>tr|B0XQN8|B0XQN8_ASPFC Eukaryotic translation elongation factor 1 subunit Eef1-beta. putative OS=Neosartorya fumigata (strain CEA10 / CBS 144.89 / FGSC A1163) OX=451804 GN=AFUB_010620 PE=3 SV=1	AFUB_010620	25245	0	323.31	13	13	77.1	2	2	15	9	9	56.8	7	7	39.6	4	4	30	2	2	15	7	7	42.3	7	7	49.8	2	2	11.5	1	1	7.5
tr|B0XQN9|B0XQN9_ASPFC	>tr|B0XQN9|B0XQN9_ASPFC Uncharacterized protein OS=Neosartorya fumigata (strain CEA10 / CBS 144.89 / FGSC A1163) OX=451804 GN=AFUB_010630 PE=4 SV=1	AFUB_010630	22071	0	84078	1	1	4.7	0	0	0	1	1	7.8	2	2	11.5	0	0	0	0	0	0	0	0	0	1	1	4.7	0	0	0	0	0	0
tr|B0XQQ8|B0XQQ8_ASPFC	>tr|B0XQQ8|B0XQQ8_ASPFC Cytochrome P450. putative OS=Neosartorya fumigata (strain CEA10 / CBS 144.89 / FGSC A1163) OX=451804 GN=AFUB_010820 PE=4 SV=1	AFUB_010820	60917	0	51244	3	3	7.1	0	0	0	0	0	0	0	0	0	0	0	0	0	0	0	0	0	0	0	0	0	0	0	0	0	0	0
tr|B0XQR1|B0XQR1_ASPFC	>tr|B0XQR1|B0XQR1_ASPFC Cell wall biogenesis protein phosphatase Ssd1. putative OS=Neosartorya fumigata (strain CEA10 / CBS 144.89 / FGSC A1163) OX=451804 GN=AFUB_010850 PE=4 SV=1	AFUB_010850	152.34	0	86935	17	17	17.2	0	0	0	8	8	7.6	5	5	4.3	0	0	0	0	0	0	7	7	6	7	7	6.3	0	0	0	0	0	0
tr|B0XQR4|B0XQR4_ASPFC	>tr|B0XQR4|B0XQR4_ASPFC Myosin class II heavy chain (MHC). putative OS=Neosartorya fumigata (strain CEA10 / CBS 144.89 / FGSC A1163) OX=451804 GN=AFUB_010880 PE=4 SV=1	AFUB_010880	230.21	0	82409	11	11	6.8	0	0	0	2	2	0.8	4	4	2.1	0	0	0	0	0	0	13	13	7.3	20	20	11	0	0	0	0	0	0
tr|B0XQR5|B0XQR5_ASPFC	>tr|B0XQR5|B0XQR5_ASPFC 1.3-beta-glucanosyltransferase Bgt1 OS=Neosartorya fumigata (strain CEA10 / CBS 144.89 / FGSC A1163) OX=451804 GN=AFUB_010890 PE=3 SV=1	AFUB_010890	33084	0.00039857	36967	2	2	6.9	0	0	0	1	1	3.6	0	0	0	0	0	0	0	0	0	2	2	6.9	2	2	6.9	0	0	0	0	0	0
tr|B0XQR6|B0XQR6_ASPFC	>tr|B0XQR6|B0XQR6_ASPFC Endosomal cargo receptor (P24). putative OS=Neosartorya fumigata (strain CEA10 / CBS 144.89 / FGSC A1163) OX=451804 GN=AFUB_010900 PE=3 SV=1	AFUB_010900	25056	0	141.44	8	8	28.9	0	0	0	7	7	27.5	5	5	12.8	0	0	0	0	0	0	4	4	27.5	3	3	22.9	0	0	0	0	0	0
tr|B0XQR7|B0XQR7_ASPFC	>tr|B0XQR7|B0XQR7_ASPFC Uncharacterized protein OS=Neosartorya fumigata (strain CEA10 / CBS 144.89 / FGSC A1163) OX=451804 GN=AFUB_010910 PE=4 SV=1	AFUB_010910	20488	0.0014461	24112	2	2	8.6	0	0	0	2	2	8.6	1	1	3.7	0	0	0	0	0	0	0	0	0	0	0	0	0	0	0	0	0	0
tr|B0XQS4|B0XQS4_ASPFC	>tr|B0XQS4|B0XQS4_ASPFC CORD and CS domain protein OS=Neosartorya fumigata (strain CEA10 / CBS 144.89 / FGSC A1163) OX=451804 GN=AFUB_010980 PE=4 SV=1	AFUB_010980	34609	0	27806	8	8	33.4	0	0	0	2	2	6.4	3	3	8.9	0	0	0	0	0	0	0	0	0	1	1	2.5	0	0	0	0	0	0
tr|B0XQS5|B0XQS5_ASPFC	>tr|B0XQS5|B0XQS5_ASPFC Ethanolamine kinase. putative OS=Neosartorya fumigata (strain CEA10 / CBS 144.89 / FGSC A1163) OX=451804 GN=AFUB_010990 PE=4 SV=1	AFUB_010990	48672	0	11515	2	2	5.2	0	0	0	0	0	0	1	1	3.1	0	0	0	0	0	0	1	1	3.1	3	3	8.5	0	0	0	0	0	0
tr|B0XQT6|B0XQT6_ASPFC	>tr|B0XQT6|B0XQT6_ASPFC Uncharacterized protein OS=Neosartorya fumigata (strain CEA10 / CBS 144.89 / FGSC A1163) OX=451804 GN=AFUB_011100 PE=4 SV=1	AFUB_011100	92528	0	38366	6	6	8.1	0	0	0	5	5	7.9	6	6	9	0	0	0	0	0	0	5	5	7.4	6	6	9.8	0	0	0	0	0	0
tr|B0XQT7|B0XQT7_ASPFC	>tr|B0XQT7|B0XQT7_ASPFC U6 snRNA-associated Sm-like protein LSm8 OS=Neosartorya fumigata (strain CEA10 / CBS 144.89 / FGSC A1163) OX=451804 GN=LSM8 PE=3 SV=1	LSM8	10844	0.0053655	17055	1	1	9.2	0	0	0	0	0	0	0	0	0	0	0	0	0	0	0	1	1	23.5	1	1	9.2	0	0	0	0	0	0
tr|B0XQT8|B0XQT8_ASPFC	>tr|B0XQT8|B0XQT8_ASPFC Conserved proline-rich protein OS=Neosartorya fumigata (strain CEA10 / CBS 144.89 / FGSC A1163) OX=451804 GN=AFUB_011120 PE=4 SV=1	AFUB_011120	45004	0	83755	5	5	16.9	0	0	0	0	0	0	1	1	2.2	0	0	0	0	0	0	0	0	0	0	0	0	0	0	0	0	0	0
tr|B0XQT9|B0XQT9_ASPFC	>tr|B0XQT9|B0XQT9_ASPFC Uncharacterized protein OS=Neosartorya fumigata (strain CEA10 / CBS 144.89 / FGSC A1163) OX=451804 GN=AFUB_011130 PE=4 SV=1	AFUB_011130	47177	0.0050386	17178	1	1	4	0	0	0	0	0	0	0	0	0	0	0	0	0	0	0	0	0	0	0	0	0	0	0	0	0	0	0
tr|B0XQU0|B0XQU0_ASPFC	>tr|B0XQU0|B0XQU0_ASPFC Ribosomal protein OS=Neosartorya fumigata (strain CEA10 / CBS 144.89 / FGSC A1163) OX=451804 GN=AFUB_011140 PE=3 SV=1	AFUB_011140	24252	0	323.31	10	10	39.6	1	1	3.7	11	11	42.4	9	9	39.6	7	7	26.3	5	5	20.3	18	18	63.6	17	17	63.6	7	7	31.8	8	8	35.9
tr|B0XQU3|B0XQU3_ASPFC	>tr|B0XQU3|B0XQU3_ASPFC ADP-ribosylation factor. putative OS=Neosartorya fumigata (strain CEA10 / CBS 144.89 / FGSC A1163) OX=451804 GN=AFUB_011170 PE=3 SV=1	AFUB_011170	21003	0	99.04	9	8	59	0	0	0	5	4	35	4	4	29.5	0	0	0	0	0	0	4	3	37.2	4	3	37.2	0	0	0	0	0	0
tr|B0XQU7|B0XQU7_ASPFC	>tr|B0XQU7|B0XQU7_ASPFC COPII-coated vesicle protein SurF4/Erv29. putative OS=Neosartorya fumigata (strain CEA10 / CBS 144.89 / FGSC A1163) OX=451804 GN=AFUB_011210 PE=4 SV=1	AFUB_011210	34147	0	185.62	2	2	10.6	1	1	4.6	4	4	21.1	5	5	25.7	0	0	0	0	0	0	1	1	4.6	2	2	6.3	1	1	4.6	0	0	0
tr|B0XQU8|B0XQU8_ASPFC	>tr|B0XQU8|B0XQU8_ASPFC Uncharacterized protein OS=Neosartorya fumigata (strain CEA10 / CBS 144.89 / FGSC A1163) OX=451804 GN=AFUB_011220 PE=4 SV=1	AFUB_011220	43215	0	35131	11	11	30.7	0	0	0	3	3	9.5	4	4	11	0	0	0	0	0	0	1	1	3.2	1	1	3.2	0	0	0	0	0	0
tr|B0XQU9|B0XQU9_ASPFC	>tr|B0XQU9|B0XQU9_ASPFC Nucleoside hydrolase. putative OS=Neosartorya fumigata (strain CEA10 / CBS 144.89 / FGSC A1163) OX=451804 GN=AFUB_011230 PE=4 SV=1	AFUB_011230	58424	0	10034	4	4	11.1	0	0	0	2	2	4.6	1	1	2.9	0	0	0	0	0	0	1	1	5.9	0	0	0	0	0	0	0	0	0
tr|B0XQV6|B0XQV6_ASPFC	>tr|B0XQV6|B0XQV6_ASPFC Mitochondrial import receptor subunit tom22 OS=Neosartorya fumigata (strain CEA10 / CBS 144.89 / FGSC A1163) OX=451804 GN=AFUB_011310 PE=4 SV=1	AFUB_011310	16119	0.00039667	36307	2	2	19.6	0	0	0	0	0	0	0	0	0	0	0	0	0	0	0	0	0	0	0	0	0	0	0	0	0	0	0
tr|B0XQV7|B0XQV7_ASPFC	>tr|B0XQV7|B0XQV7_ASPFC Mitochondrial processing peptidase alpha subunit. putative OS=Neosartorya fumigata (strain CEA10 / CBS 144.89 / FGSC A1163) OX=451804 GN=AFUB_011320 PE=3 SV=1	AFUB_011320	63651	0	12217	1	1	1.7	0	0	0	1	1	3.4	2	2	5.2	0	0	0	0	0	0	0	0	0	1	1	3.6	0	0	0	0	0	0
tr|B0XQV8|B0XQV8_ASPFC	>tr|B0XQV8|B0XQV8_ASPFC Acetoacetyl-CoA synthase OS=Neosartorya fumigata (strain CEA10 / CBS 144.89 / FGSC A1163) OX=451804 GN=AFUB_011330 PE=4 SV=1	AFUB_011330	77484	0.00040258	39093	0	0	0	0	0	0	0	0	0	0	0	0	0	0	0	0	0	0	2	2	3	2	2	3	0	0	0	0	0	0
tr|B0XQV9|B0XQV9_ASPFC	>tr|B0XQV9|B0XQV9_ASPFC Serine palmitoyltransferase 2. putative OS=Neosartorya fumigata (strain CEA10 / CBS 144.89 / FGSC A1163) OX=451804 GN=AFUB_011340 PE=4 SV=1	AFUB_011340	74707	0	65101	0	0	0	0	0	0	1	1	2.5	1	1	2.5	0	0	0	0	0	0	0	0	0	1	1	2.2	0	0	0	0	0	0
tr|B0XQW2|B0XQW2_ASPFC	>tr|B0XQW2|B0XQW2_ASPFC SH3 domain protein. putative OS=Neosartorya fumigata (strain CEA10 / CBS 144.89 / FGSC A1163) OX=451804 GN=AFUB_011370 PE=4 SV=1	AFUB_011370	84307	0	31719	9	9	21.1	0	0	0	1	1	2	2	2	3.4	0	0	0	0	0	0	1	1	1.8	1	1	1.8	0	0	0	0	0	0
tr|B0XQW4|B0XQW4_ASPFC	>tr|B0XQW4|B0XQW4_ASPFC 50S ribosomal subunit protein L15 OS=Neosartorya fumigata (strain CEA10 / CBS 144.89 / FGSC A1163) OX=451804 GN=AFUB_011390 PE=3 SV=1	AFUB_011390	34774	0	22877	4	4	15.6	0	0	0	1	1	3.5	1	1	3.5	0	0	0	0	0	0	4	4	17.5	3	3	14	0	0	0	0	0	0
tr|B0XQW6|B0XQW6_ASPFC	>tr|B0XQW6|B0XQW6_ASPFC Alternative NADH-dehydrogenase OS=Neosartorya fumigata (strain CEA10 / CBS 144.89 / FGSC A1163) OX=451804 GN=AFUB_011410 PE=4 SV=1	AFUB_011410	68224	0	19901	6	6	10.8	0	0	0	4	4	7.1	4	4	7.8	0	0	0	0	0	0	3	3	4.1	2	2	2.5	0	0	0	0	0	0
tr|B0XQX0|B0XQX0_ASPFC	>tr|B0XQX0|B0XQX0_ASPFC Nuclear and cytoplasmic polyadenylated RNA-binding protein pub1 OS=Neosartorya fumigata (strain CEA10 / CBS 144.89 / FGSC A1163) OX=451804 GN=AFUB_011450 PE=4 SV=1	AFUB_011450	54.05	0.00075216	28818	3	3	5.1	0	0	0	1	1	1.4	1	1	1.4	0	0	0	0	0	0	0	0	0	0	0	0	0	0	0	0	0	0
tr|B0XQX5|B0XQX5_ASPFC	>tr|B0XQX5|B0XQX5_ASPFC Chitin biosynthesis protein (Chs7). putative OS=Neosartorya fumigata (strain CEA10 / CBS 144.89 / FGSC A1163) OX=451804 GN=AFUB_011500 PE=4 SV=1	AFUB_011500	36842	0	11856	3	3	14.5	0	0	0	3	3	14.5	3	3	14.5	0	0	0	0	0	0	1	1	8.5	1	1	8.5	0	0	0	0	0	0
tr|B0XQX8|B0XQX8_ASPFC	>tr|B0XQX8|B0XQX8_ASPFC 37S ribosomal protein Mrp17 OS=Neosartorya fumigata (strain CEA10 / CBS 144.89 / FGSC A1163) OX=451804 GN=AFUB_011530 PE=4 SV=1	AFUB_011530	13692	0	98326	4	4	29.8	0	0	0	2	2	12.4	1	1	6.6	1	1	9.9	1	1	9.9	8	8	52.9	7	7	46.3	1	1	9.9	4	4	29.8
tr|B0XQX9|B0XQX9_ASPFC	>tr|B0XQX9|B0XQX9_ASPFC Glycine cleavage system H protein OS=Neosartorya fumigata (strain CEA10 / CBS 144.89 / FGSC A1163) OX=451804 GN=AFUB_011540 PE=3 SV=1	AFUB_011540	18627	0	68934	2	2	18.3	0	0	0	1	1	7.4	0	0	0	0	0	0	0	0	0	1	1	7.4	2	2	16	0	0	0	0	0	0
tr|B0XQY0|B0XQY0_ASPFC	>tr|B0XQY0|B0XQY0_ASPFC RING finger ubiquitin ligase (Tul1). putative OS=Neosartorya fumigata (strain CEA10 / CBS 144.89 / FGSC A1163) OX=451804 GN=AFUB_011550 PE=4 SV=1	AFUB_011550	90.12	0	85861	0	0	0	0	0	0	0	0	0	0	0	0	0	0	0	0	0	0	3	3	5.9	3	3	5.9	0	0	0	0	0	0
tr|B0XQY1|B0XQY1_ASPFC	>tr|B0XQY1|B0XQY1_ASPFC Cation efflux family protein family OS=Neosartorya fumigata (strain CEA10 / CBS 144.89 / FGSC A1163) OX=451804 GN=AFUB_011560 PE=4 SV=1	AFUB_011560	50743	0	6802	0	0	0	0	0	0	1	1	3.2	1	1	3.2	0	0	0	0	0	0	1	1	3.2	2	2	5.4	0	0	0	0	0	0
tr|B0XQY7|B0XQY7_ASPFC	>tr|B0XQY7|B0XQY7_ASPFC Nucleoside diphosphatase Gda1 OS=Neosartorya fumigata (strain CEA10 / CBS 144.89 / FGSC A1163) OX=451804 GN=AFUB_011620 PE=3 SV=1	AFUB_011620	55.25	0	203.26	19	19	40.6	0	0	0	16	16	38.6	11	11	26.6	0	0	0	0	0	0	12	12	32.6	13	13	32.6	2	2	3	1	1	1.8
tr|B0XQY9|B0XQY9_ASPFC	>tr|B0XQY9|B0XQY9_ASPFC Elongation factor Tu OS=Neosartorya fumigata (strain CEA10 / CBS 144.89 / FGSC A1163) OX=451804 GN=AFUB_011640 PE=3 SV=1	AFUB_011640	48285	0	323.31	20	20	47.5	0	0	0	13	13	31.4	10	10	26.4	0	0	0	0	0	0	11	11	32.5	13	13	34.8	2	2	4.3	2	2	4.3
tr|B0XQZ7|B0XQZ7_ASPFC	>tr|B0XQZ7|B0XQZ7_ASPFC Mitochondrial hypoxia responsive domain protein OS=Neosartorya fumigata (strain CEA10 / CBS 144.89 / FGSC A1163) OX=451804 GN=AFUB_011720 PE=4 SV=1	AFUB_011720	29522	0	112.75	11	11	51.1	0	0	0	7	7	31	7	7	31	0	0	0	0	0	0	5	5	24.3	4	4	17.2	0	0	0	0	0	0
tr|B0XQZ9|B0XQZ9_ASPFC	>tr|B0XQZ9|B0XQZ9_ASPFC Uncharacterized protein OS=Neosartorya fumigata (strain CEA10 / CBS 144.89 / FGSC A1163) OX=451804 GN=AFUB_011740 PE=4 SV=1	AFUB_011740	84779	0	81272	2	2	19	0	0	0	0	0	0	1	1	12.7	0	0	0	0	0	0	1	1	19	1	1	19	0	0	0	0	0	0
tr|B0XR01|B0XR01_ASPFC	>tr|B0XR01|B0XR01_ASPFC NADH-ubiquinone oxidoreductase OS=Neosartorya fumigata (strain CEA10 / CBS 144.89 / FGSC A1163) OX=451804 GN=AFUB_011760 PE=3 SV=1	AFUB_011760	15873	0	53387	6	6	55.3	0	0	0	6	6	61.7	4	4	38.3	0	0	0	0	0	0	3	3	28.4	3	3	32.6	1	1	5.7	1	1	5.7
tr|B0XR03|B0XR03_ASPFC	>tr|B0XR03|B0XR03_ASPFC GABA permease. putative OS=Neosartorya fumigata (strain CEA10 / CBS 144.89 / FGSC A1163) OX=451804 GN=AFUB_011780 PE=4 SV=1	AFUB_011780	56639	0.006008	16481	1	1	3.2	0	0	0	0	0	0	1	1	3.2	0	0	0	0	0	0	0	0	0	0	0	0	0	0	0	0	0	0
tr|B0XR05|B0XR05_ASPFC	>tr|B0XR05|B0XR05_ASPFC Jumonji family transcription factor. putative OS=Neosartorya fumigata (strain CEA10 / CBS 144.89 / FGSC A1163) OX=451804 GN=AFUB_011800 PE=4 SV=1	AFUB_011800	159.1	0.00076775	31482	0	0	0	0	0	0	0	0	0	0	0	0	0	0	0	0	0	0	0	0	0	1	1	0.7	0	0	0	0	0	0
tr|B0XR06|B0XR06_ASPFC	>tr|B0XR06|B0XR06_ASPFC Carnitine acetyl transferase OS=Neosartorya fumigata (strain CEA10 / CBS 144.89 / FGSC A1163) OX=451804 GN=AFUB_011810 PE=4 SV=1	AFUB_011810	91.37	0	33334	5	5	6.5	0	0	0	11	11	15.6	5	5	6.2	0	0	0	0	0	0	1	1	1.3	2	2	2.9	0	0	0	0	0	0
tr|B0XR09|B0XR09_ASPFC	>tr|B0XR09|B0XR09_ASPFC DUF255 domain protein OS=Neosartorya fumigata (strain CEA10 / CBS 144.89 / FGSC A1163) OX=451804 GN=AFUB_011840 PE=4 SV=1	AFUB_011840	89537	0	10555	3	3	4.8	0	0	0	4	4	6	4	4	6	0	0	0	0	0	0	1	1	1.5	2	2	2.9	0	0	0	0	0	0
tr|B0XR10|B0XR10_ASPFC	>tr|B0XR10|B0XR10_ASPFC WD repeat protein OS=Neosartorya fumigata (strain CEA10 / CBS 144.89 / FGSC A1163) OX=451804 GN=AFUB_011850 PE=4 SV=1	AFUB_011850	41738	0	10127	4	4	12	0	0	0	0	0	0	0	0	0	0	0	0	0	0	0	0	0	0	1	1	4.3	0	0	0	0	0	0
tr|B0XR11|B0XR11_ASPFC	>tr|B0XR11|B0XR11_ASPFC G2/M phase checkpoint control protein Sum2. putative OS=Neosartorya fumigata (strain CEA10 / CBS 144.89 / FGSC A1163) OX=451804 GN=AFUB_011860 PE=4 SV=1	AFUB_011860	61.51	0	60578	8	8	25.3	0	0	0	4	4	12.4	2	2	7.1	0	0	0	0	0	0	4	4	15.5	1	1	4.9	0	0	0	0	0	0
tr|B0XR25|B0XR25_ASPFC	>tr|B0XR25|B0XR25_ASPFC Oleate delta-12 desaturase OS=Neosartorya fumigata (strain CEA10 / CBS 144.89 / FGSC A1163) OX=451804 GN=AFUB_012000 PE=4 SV=1	AFUB_012000	52715	0	15419	4	4	11.3	1	1	1.5	6	6	13	6	6	12.4	0	0	0	0	0	0	0	0	0	0	0	0	0	0	0	0	0	0
tr|B0XR26|B0XR26_ASPFC	>tr|B0XR26|B0XR26_ASPFC TMEM1 family protein. putative OS=Neosartorya fumigata (strain CEA10 / CBS 144.89 / FGSC A1163) OX=451804 GN=AFUB_012010 PE=4 SV=1	AFUB_012010	160.17	0	40816	0	0	0	0	0	0	0	0	0	0	0	0	0	0	0	0	0	0	1	1	0.8	2	2	1.7	0	0	0	0	0	0
tr|B0XR29|B0XR29_ASPFC	>tr|B0XR29|B0XR29_ASPFC RNA binding protein Ligatin/Tma64. putative OS=Neosartorya fumigata (strain CEA10 / CBS 144.89 / FGSC A1163) OX=451804 GN=AFUB_012040 PE=4 SV=1	AFUB_012040	71594	0	17347	5	5	16.1	0	0	0	1	1	2.6	0	0	0	0	0	0	0	0	0	0	0	0	0	0	0	0	0	0	0	0	0
tr|B0XR30|B0XR30_ASPFC	>tr|B0XR30|B0XR30_ASPFC Stress-response A/B barrel domain-containing protein OS=Neosartorya fumigata (strain CEA10 / CBS 144.89 / FGSC A1163) OX=451804 GN=AFUB_012050 PE=4 SV=1	AFUB_012050	72373	0.0014519	2447	2	2	27.1	0	0	0	0	0	0	0	0	0	0	0	0	0	0	0	0	0	0	0	0	0	0	0	0	0	0	0
tr|B0XR31|B0XR31_ASPFC	>tr|B0XR31|B0XR31_ASPFC RNA-binding La domain protein OS=Neosartorya fumigata (strain CEA10 / CBS 144.89 / FGSC A1163) OX=451804 GN=AFUB_012060 PE=4 SV=1	AFUB_012060	44554	0	17822	6	6	23.6	0	0	0	2	2	8.8	3	3	10.3	0	0	0	0	0	0	1	1	3	1	1	3	0	0	0	0	0	0
tr|B0XR33|B0XR33_ASPFC	>tr|B0XR33|B0XR33_ASPFC Hsp70 chaperone Hsp88 OS=Neosartorya fumigata (strain CEA10 / CBS 144.89 / FGSC A1163) OX=451804 GN=AFUB_012080 PE=3 SV=1	AFUB_012080	80072	0	323.31	39	39	58.1	1	1	1.8	27	27	39.1	22	22	30.7	1	1	1.8	1	1	1.8	19	19	33.8	16	16	29.3	2	2	2.8	0	0	0
tr|B0XR34|B0XR34_ASPFC	>tr|B0XR34|B0XR34_ASPFC MFS toxin efflux pump (AflT). putative OS=Neosartorya fumigata (strain CEA10 / CBS 144.89 / FGSC A1163) OX=451804 GN=AFUB_012090 PE=4 SV=1	AFUB_012090	58788	0	60359	2	2	5.3	0	0	0	2	2	3.4	1	1	2.2	0	0	0	0	0	0	1	1	2.2	0	0	0	0	0	0	0	0	0
tr|B0XR37|B0XR37_ASPFC	>tr|B0XR37|B0XR37_ASPFC 3-ketoacyl-CoA ketothiolase (Kat1). putative OS=Neosartorya fumigata (strain CEA10 / CBS 144.89 / FGSC A1163) OX=451804 GN=AFUB_012120 PE=3 SV=1	AFUB_012120	44188	0	45389	3	3	9.8	0	0	0	1	1	2.6	1	1	2.6	0	0	0	0	0	0	0	0	0	0	0	0	0	0	0	0	0	0
tr|B0XR40|B0XR40_ASPFC	>tr|B0XR40|B0XR40_ASPFC Rho GTPase activator Rga. putative OS=Neosartorya fumigata (strain CEA10 / CBS 144.89 / FGSC A1163) OX=451804 GN=AFUB_012150 PE=4 SV=1	AFUB_012150	120.81	0	89757	3	3	3.5	0	0	0	0	0	0	2	2	1.7	0	0	0	0	0	0	1	1	1.2	0	0	0	0	0	0	0	0	0
tr|B0XR45|B0XR45_ASPFC	>tr|B0XR45|B0XR45_ASPFC 60S ribosomal protein L3 OS=Neosartorya fumigata (strain CEA10 / CBS 144.89 / FGSC A1163) OX=451804 GN=AFUB_012200 PE=4 SV=1	AFUB_012200	40067	0	11867	4	4	11.8	0	0	0	3	3	7.4	3	3	7.4	0	0	0	0	0	0	4	4	11.8	5	5	13.5	2	2	5.5	2	2	5.5
tr|B0XR46|B0XR46_ASPFC	>tr|B0XR46|B0XR46_ASPFC Uncharacterized protein OS=Neosartorya fumigata (strain CEA10 / CBS 144.89 / FGSC A1163) OX=451804 GN=AFUB_012210 PE=4 SV=1	AFUB_012210	75296	0	57047	0	0	0	0	0	0	1	1	25	1	1	25	0	0	0	0	0	0	0	0	0	0	0	0	0	0	0	0	0	0
tr|B0XR47|B0XR47_ASPFC	>tr|B0XR47|B0XR47_ASPFC Protein transport protein Sec24. putative OS=Neosartorya fumigata (strain CEA10 / CBS 144.89 / FGSC A1163) OX=451804 GN=AFUB_001900 PE=4 SV=1	AFUB_001900	100.3	0	132.57	9	9	16.2	0	0	0	7	7	11	5	5	7.9	0	0	0	0	0	0	6	6	9.8	6	6	9.8	1	1	1.1	0	0	0
tr|B0XR60|B0XR60_ASPFC	>tr|B0XR60|B0XR60_ASPFC PfkB family carbohydrate kinase (Mak32). putative OS=Neosartorya fumigata (strain CEA10 / CBS 144.89 / FGSC A1163) OX=451804 GN=AFUB_012220 PE=4 SV=1	AFUB_012220	43528	0.0011228	27922	2	2	8.1	0	0	0	0	0	0	0	0	0	0	0	0	0	0	0	1	1	3.8	1	1	3.8	0	0	0	0	0	0
tr|B0XR61|B0XR61_ASPFC	>tr|B0XR61|B0XR61_ASPFC Adenylyl cyclase-associated protein OS=Neosartorya fumigata (strain CEA10 / CBS 144.89 / FGSC A1163) OX=451804 GN=AFUB_012230 PE=3 SV=1	AFUB_012230	56432	0	31808	5	5	17.5	0	0	0	2	2	3.8	2	2	5.1	0	0	0	0	0	0	2	2	5.1	2	2	5.1	0	0	0	0	0	0
tr|B0XR64|B0XR64_ASPFC	>tr|B0XR64|B0XR64_ASPFC Exocyst complex component SEC5 OS=Neosartorya fumigata (strain CEA10 / CBS 144.89 / FGSC A1163) OX=451804 GN=AFUB_012260 PE=3 SV=1	AFUB_012260	114.55	0.0027454	19105	1	1	0.8	0	0	0	0	0	0	0	0	0	0	0	0	0	0	0	1	1	0.9	0	0	0	0	0	0	0	0	0
tr|B0XR65|B0XR65_ASPFC	>tr|B0XR65|B0XR65_ASPFC Isocitrate dehydrogenase [NAD] subunit. mitochondrial OS=Neosartorya fumigata (strain CEA10 / CBS 144.89 / FGSC A1163) OX=451804 GN=AFUB_012270 PE=3 SV=1	AFUB_012270	41727	0	129	13	13	41.8	0	0	0	7	7	21.3	7	7	21.6	0	0	0	0	0	0	7	7	23.1	7	7	23.1	2	2	4.7	1	1	2.6
tr|B0XR69|B0XR69_ASPFC	>tr|B0XR69|B0XR69_ASPFC Nitrite reductase NiiA OS=Neosartorya fumigata (strain CEA10 / CBS 144.89 / FGSC A1163) OX=451804 GN=AFUB_012310 PE=4 SV=1	AFUB_012310	123.14	0.0011194	27645	0	0	0	0	0	0	0	0	0	0	0	0	0	0	0	0	0	0	2	2	2.6	2	2	2.6	0	0	0	0	0	0
tr|B0XR75|B0XR75_ASPFC	>tr|B0XR75|B0XR75_ASPFC 60S ribosomal protein L5. putative OS=Neosartorya fumigata (strain CEA10 / CBS 144.89 / FGSC A1163) OX=451804 GN=AFUB_012370 PE=3 SV=1	AFUB_012370	35483	0	323.31	25	25	66.6	1	1	1.9	13	13	43.2	11	11	42.2	2	2	10.7	3	3	18.5	15	15	50.3	14	14	49.4	1	1	3.9	3	3	11.7
tr|B0XR76|B0XR76_ASPFC	>tr|B0XR76|B0XR76_ASPFC Cell wall biogenesis protein Mhp1. putative OS=Neosartorya fumigata (strain CEA10 / CBS 144.89 / FGSC A1163) OX=451804 GN=AFUB_012380 PE=4 SV=1	AFUB_012380	131.58	0.0020711	19667	0	0	0	0	0	0	0	0	0	0	0	0	0	0	0	0	0	0	2	2	1.6	2	2	1.6	0	0	0	0	0	0
tr|B0XR79|B0XR79_ASPFC	>tr|B0XR79|B0XR79_ASPFC G protein complex alpha subunit GpaB OS=Neosartorya fumigata (strain CEA10 / CBS 144.89 / FGSC A1163) OX=451804 GN=AFUB_012410 PE=4 SV=1	AFUB_012410	41039	0	39	3	2	11	0	0	0	2	1	6.7	2	2	9.3	0	0	0	0	0	0	2	1	5.6	2	1	5.6	0	0	0	0	0	0
tr|B0XR80|B0XR80_ASPFC	>tr|B0XR80|B0XR80_ASPFC Mitogen-activated protein kinase OS=Neosartorya fumigata (strain CEA10 / CBS 144.89 / FGSC A1163) OX=451804 GN=AFUB_012420 PE=3 SV=1	AFUB_012420	41.96	0	37552	6	5	14.5	1	1	3.3	5	4	13.1	5	4	13.4	0	0	0	0	0	0	7	6	20.2	7	7	22.4	0	0	0	0	0	0
tr|B0XR81|B0XR81_ASPFC	>tr|B0XR81|B0XR81_ASPFC Avl9 protein. putative OS=Neosartorya fumigata (strain CEA10 / CBS 144.89 / FGSC A1163) OX=451804 GN=AFUB_012430 PE=4 SV=1	AFUB_012430	82864	0	18175	5	5	10.5	0	0	0	0	0	0	1	1	1.5	0	0	0	0	0	0	3	3	6.5	1	1	2.2	0	0	0	0	0	0
tr|B0XR82|B0XR82_ASPFC	>tr|B0XR82|B0XR82_ASPFC SCF ubiquitin ligase complex subunit CulA. putative OS=Neosartorya fumigata (strain CEA10 / CBS 144.89 / FGSC A1163) OX=451804 GN=AFUB_012440 PE=3 SV=1	AFUB_012440	89333	0	80236	5	5	7.3	0	0	0	5	5	7.3	4	4	6.1	0	0	0	0	0	0	11	11	17.4	14	14	23.7	0	0	0	0	0	0
tr|B0XR84|B0XR84_ASPFC	>tr|B0XR84|B0XR84_ASPFC Uncharacterized protein OS=Neosartorya fumigata (strain CEA10 / CBS 144.89 / FGSC A1163) OX=451804 GN=AFUB_012460 PE=4 SV=1	AFUB_012460	47395	0	91299	1	1	3.8	0	0	0	1	1	3.8	0	0	0	0	0	0	0	0	0	0	0	0	0	0	0	0	0	0	0	0	0
tr|B0XR92|B0XR92_ASPFC	>tr|B0XR92|B0XR92_ASPFC Regulator of nonsense transcripts. putative OS=Neosartorya fumigata (strain CEA10 / CBS 144.89 / FGSC A1163) OX=451804 GN=AFUB_012540 PE=4 SV=1	AFUB_012540	118.66	0	47849	10	10	11.7	0	0	0	3	3	3.2	4	4	4.3	0	0	0	0	0	0	9	9	9.8	13	13	15.2	0	0	0	0	0	0
tr|B0XR95|B0XR95_ASPFC	>tr|B0XR95|B0XR95_ASPFC Multifunctional tryptophan biosynthesis protein OS=Neosartorya fumigata (strain CEA10 / CBS 144.89 / FGSC A1163) OX=451804 GN=AFUB_012570 PE=3 SV=1	AFUB_012570	82.22	0	211.64	19	19	38.1	0	0	0	10	10	20.4	7	7	12.4	0	0	0	0	0	0	16	16	32.6	21	21	40.6	1	1	1.8	0	0	0
tr|B0XR96|B0XR96_ASPFC	>tr|B0XR96|B0XR96_ASPFC Nucleoporin (Nup184). putative OS=Neosartorya fumigata (strain CEA10 / CBS 144.89 / FGSC A1163) OX=451804 GN=AFUB_012580 PE=4 SV=1	AFUB_012580	202.21	0	26339	0	0	0	0	0	0	4	4	2	4	4	2	0	0	0	0	0	0	6	6	3.4	16	16	11.2	0	0	0	0	0	0
tr|B0XR99|B0XR99_ASPFC	>tr|B0XR99|B0XR99_ASPFC Uncharacterized protein OS=Neosartorya fumigata (strain CEA10 / CBS 144.89 / FGSC A1163) OX=451804 GN=AFUB_012610 PE=4 SV=1	AFUB_012610	38061	0.002109	21743	1	1	2.9	0	0	0	0	0	0	0	0	0	0	0	0	0	0	0	1	1	1.7	1	1	1.7	0	0	0	1	1	1.7
tr|B0XRA0|B0XRA0_ASPFC	>tr|B0XRA0|B0XRA0_ASPFC G-protein complex alpha subunit GpaA/FadA OS=Neosartorya fumigata (strain CEA10 / CBS 144.89 / FGSC A1163) OX=451804 GN=AFUB_012620 PE=4 SV=1	AFUB_012620	40769	0	323.31	27	26	71.7	0	0	0	21	20	54.4	16	16	39.1	0	0	0	0	0	0	16	15	53.5	14	13	51	2	2	5.1	2	2	7.1
tr|B0XRA1|B0XRA1_ASPFC	>tr|B0XRA1|B0XRA1_ASPFC Smr domain protein OS=Neosartorya fumigata (strain CEA10 / CBS 144.89 / FGSC A1163) OX=451804 GN=AFUB_012630 PE=4 SV=1	AFUB_012630	28109	0	19635	4	4	22	0	0	0	2	2	11.2	2	2	11.2	0	0	0	0	0	0	1	1	5.6	1	1	5.6	0	0	0	0	0	0
tr|B0XRA6|B0XRA6_ASPFC	>tr|B0XRA6|B0XRA6_ASPFC MICOS complex subunit MIC10 OS=Neosartorya fumigata (strain CEA10 / CBS 144.89 / FGSC A1163) OX=451804 GN=AFUB_012680 PE=3 SV=1	AFUB_012680	10123	0	50269	2	2	23.1	0	0	0	2	2	23.1	2	2	23.1	0	0	0	0	0	0	1	1	11	1	1	11	0	0	0	0	0	0
tr|B0XRA7|B0XRA7_ASPFC	>tr|B0XRA7|B0XRA7_ASPFC Urb2 domain-containing protein OS=Neosartorya fumigata (strain CEA10 / CBS 144.89 / FGSC A1163) OX=451804 GN=AFUB_012690 PE=4 SV=1	AFUB_012690	166.79	0	92554	0	0	0	0	0	0	0	0	0	0	0	0	0	0	0	0	0	0	1	1	1.1	4	4	3.6	0	0	0	0	0	0
tr|B0XRB0|B0XRB0_ASPFC	>tr|B0XRB0|B0XRB0_ASPFC Uncharacterized protein OS=Neosartorya fumigata (strain CEA10 / CBS 144.89 / FGSC A1163) OX=451804 GN=AFUB_012720 PE=4 SV=1	AFUB_012720	102.7	0	263.84	29	29	37.4	0	0	0	24	24	32	12	12	14.2	0	0	0	0	0	0	24	24	29.5	18	18	23.2	0	0	0	3	3	2.8
tr|B0XRB3|B0XRB3_ASPFC	>tr|B0XRB3|B0XRB3_ASPFC Coatomer subunit epsilon OS=Neosartorya fumigata (strain CEA10 / CBS 144.89 / FGSC A1163) OX=451804 GN=AFUB_012750 PE=3 SV=1	AFUB_012750	28996	0	79803	2	2	19.7	0	0	0	0	0	0	0	0	0	0	0	0	0	0	0	2	2	14.5	2	2	14.5	0	0	0	0	0	0
tr|B0XRB5|B0XRB5_ASPFC	>tr|B0XRB5|B0XRB5_ASPFC Mannose-6-phosphate isomerase OS=Neosartorya fumigata (strain CEA10 / CBS 144.89 / FGSC A1163) OX=451804 GN=AFUB_012770 PE=3 SV=1	AFUB_012770	49929	0	53168	8	8	25.8	0	0	0	4	4	8.1	4	4	8.1	0	0	0	0	0	0	3	3	12.3	1	1	7.9	0	0	0	0	0	0
tr|B0XRC0|B0XRC0_ASPFC	>tr|B0XRC0|B0XRC0_ASPFC Actin-related protein 2 OS=Neosartorya fumigata (strain CEA10 / CBS 144.89 / FGSC A1163) OX=451804 GN=AFUB_012820 PE=3 SV=1	AFUB_012820	43674	0	88902	16	16	43	0	0	0	8	8	21.9	6	6	16.5	0	0	0	0	0	0	6	6	20.1	7	7	22.2	0	0	0	0	0	0
tr|B0XRC1|B0XRC1_ASPFC	>tr|B0XRC1|B0XRC1_ASPFC DUF6 domain protein. putative OS=Neosartorya fumigata (strain CEA10 / CBS 144.89 / FGSC A1163) OX=451804 GN=AFUB_012830 PE=4 SV=1	AFUB_012830	49719	0.002095	20712	2	2	4.5	0	0	0	1	1	2.5	1	1	2.5	0	0	0	0	0	0	1	1	2.5	1	1	2.5	0	0	0	0	0	0
tr|B0XRD0|B0XRD0_ASPFC	>tr|B0XRD0|B0XRD0_ASPFC Kinesin-like protein OS=Neosartorya fumigata (strain CEA10 / CBS 144.89 / FGSC A1163) OX=451804 GN=AFUB_002040 PE=3 SV=1	AFUB_002040	50786	0	17234	7	7	20.8	1	1	1.3	0	0	0	0	0	0	0	0	0	0	0	0	3	3	6.8	3	3	6.8	0	0	0	0	0	0
tr|B0XRD4|B0XRD4_ASPFC	>tr|B0XRD4|B0XRD4_ASPFC Branched-chain amino acid aminotransferase OS=Neosartorya fumigata (strain CEA10 / CBS 144.89 / FGSC A1163) OX=451804 GN=AFUB_002080 PE=4 SV=1	AFUB_002080	40872	0	37948	9	9	31.7	0	0	0	1	1	4.7	2	2	9.5	0	0	0	0	0	0	2	2	9.5	2	2	9.5	0	0	0	0	0	0
tr|B0XRD5|B0XRD5_ASPFC	>tr|B0XRD5|B0XRD5_ASPFC Cytochrome P450 alkane hydroxylase. putative OS=Neosartorya fumigata (strain CEA10 / CBS 144.89 / FGSC A1163) OX=451804 GN=AFUB_002090 PE=3 SV=1	AFUB_002090	58176	0	14089	4	4	9.8	0	0	0	4	4	12.7	3	3	8.6	0	0	0	0	0	0	1	1	4.7	2	2	6.8	1	1	2.1	1	1	2.1
tr|B0XRE0|B0XRE0_ASPFC	>tr|B0XRE0|B0XRE0_ASPFC T-complex protein 1. beta subunit. putative OS=Neosartorya fumigata (strain CEA10 / CBS 144.89 / FGSC A1163) OX=451804 GN=AFUB_002140 PE=3 SV=1	AFUB_002140	60286	0	193.63	19	19	44	0	0	0	7	7	16.9	6	6	15.4	0	0	0	0	0	0	8	8	20.8	8	8	21.2	0	0	0	0	0	0
tr|B0XRE2|B0XRE2_ASPFC	>tr|B0XRE2|B0XRE2_ASPFC Integral membrane protein OS=Neosartorya fumigata (strain CEA10 / CBS 144.89 / FGSC A1163) OX=451804 GN=AFUB_002160 PE=4 SV=1	AFUB_002160	30951	0	36357	5	5	24.8	0	0	0	2	2	8.8	2	2	8.8	0	0	0	0	0	0	2	2	8.8	2	2	8.8	0	0	0	0	0	0
tr|B0XRF2|B0XRF2_ASPFC	>tr|B0XRF2|B0XRF2_ASPFC Uncharacterized protein OS=Neosartorya fumigata (strain CEA10 / CBS 144.89 / FGSC A1163) OX=451804 GN=AFUB_002260 PE=4 SV=1	AFUB_002260	27663	0	72751	0	0	0	0	0	0	2	2	10.9	2	2	10.9	0	0	0	0	0	0	0	0	0	0	0	0	0	0	0	0	0	0
tr|B0XRF5|B0XRF5_ASPFC	>tr|B0XRF5|B0XRF5_ASPFC Integral membrane protein OS=Neosartorya fumigata (strain CEA10 / CBS 144.89 / FGSC A1163) OX=451804 GN=AFUB_002290 PE=4 SV=1	AFUB_002290	49174	0.0004029	39195	0	0	0	0	0	0	0	0	0	0	0	0	0	0	0	0	0	0	2	2	4.9	2	2	4.9	0	0	0	0	0	0
tr|B0XRF9|B0XRF9_ASPFC	>tr|B0XRF9|B0XRF9_ASPFC Uncharacterized protein OS=Neosartorya fumigata (strain CEA10 / CBS 144.89 / FGSC A1163) OX=451804 GN=AFUB_002330 PE=4 SV=1	AFUB_002330	14681	0	49039	3	3	30.6	0	0	0	1	1	11.9	0	0	0	0	0	0	0	0	0	0	0	0	0	0	0	0	0	0	0	0	0
tr|B0XRG3|B0XRG3_ASPFC	>tr|B0XRG3|B0XRG3_ASPFC WD repeat protein OS=Neosartorya fumigata (strain CEA10 / CBS 144.89 / FGSC A1163) OX=451804 GN=AFUB_002370 PE=4 SV=1	AFUB_002370	56243	0	45833	2	2	5.6	0	0	0	0	0	0	0	0	0	0	0	0	0	0	0	1	1	1.7	2	2	4.9	0	0	0	0	0	0
tr|B0XRG5|B0XRG5_ASPFC	>tr|B0XRG5|B0XRG5_ASPFC C2H2 finger domain protein. putative OS=Neosartorya fumigata (strain CEA10 / CBS 144.89 / FGSC A1163) OX=451804 GN=AFUB_002390 PE=4 SV=1	AFUB_002390	85907	0	89174	4	4	8	0	0	0	0	0	0	1	1	2.2	0	0	0	0	0	0	0	0	0	0	0	0	0	0	0	0	0	0
tr|B0XRH1|B0XRH1_ASPFC	>tr|B0XRH1|B0XRH1_ASPFC Cytochrome C1/Cyt1. putative OS=Neosartorya fumigata (strain CEA10 / CBS 144.89 / FGSC A1163) OX=451804 GN=AFUB_002450 PE=4 SV=1	AFUB_002450	35125	0	169.62	9	9	35.7	0	0	0	10	10	33.9	8	8	32.3	0	0	0	0	0	0	6	6	25.1	6	6	25.1	2	2	6	2	2	6
tr|B0XRH2|B0XRH2_ASPFC	>tr|B0XRH2|B0XRH2_ASPFC Uncharacterized protein OS=Neosartorya fumigata (strain CEA10 / CBS 144.89 / FGSC A1163) OX=451804 GN=AFUB_002460 PE=4 SV=1	AFUB_002460	43.2	0	80118	2	2	10.5	0	0	0	1	1	3.1	1	1	3.1	0	0	0	0	0	0	1	1	3.6	1	1	3.6	0	0	0	0	0	0
tr|B0XRH3|B0XRH3_ASPFC	>tr|B0XRH3|B0XRH3_ASPFC Quinone oxidoreductase. putative OS=Neosartorya fumigata (strain CEA10 / CBS 144.89 / FGSC A1163) OX=451804 GN=AFUB_002470 PE=4 SV=1	AFUB_002470	31651	0.00039386	35454	0	0	0	0	0	0	2	2	7.9	1	1	4.1	0	0	0	0	0	0	0	0	0	0	0	0	0	0	0	0	0	0
tr|B0XRH5|B0XRH5_ASPFC	>tr|B0XRH5|B0XRH5_ASPFC Phospho-2-dehydro-3-deoxyheptonate aldolase OS=Neosartorya fumigata (strain CEA10 / CBS 144.89 / FGSC A1163) OX=451804 GN=AFUB_002490 PE=3 SV=1	AFUB_002490	40915	0	72984	7	7	29.8	0	0	0	3	3	12.2	1	1	5.1	0	0	0	0	0	0	4	4	19.7	1	1	5.1	0	0	0	0	0	0
tr|B0XRH7|B0XRH7_ASPFC	>tr|B0XRH7|B0XRH7_ASPFC DUF221 domain protein. putative OS=Neosartorya fumigata (strain CEA10 / CBS 144.89 / FGSC A1163) OX=451804 GN=AFUB_002510 PE=4 SV=1	AFUB_002510	95207	0.0010969	25394	0	0	0	0	0	0	1	1	1.6	0	0	0	0	0	0	0	0	0	1	1	1.8	0	0	0	0	0	0	0	0	0
tr|B0XRH8|B0XRH8_ASPFC	>tr|B0XRH8|B0XRH8_ASPFC Glycogen debranching enzyme Gdb1. putative OS=Neosartorya fumigata (strain CEA10 / CBS 144.89 / FGSC A1163) OX=451804 GN=AFUB_002520 PE=4 SV=1	AFUB_002520	181.76	0	17825	0	0	0	0	0	0	0	0	0	0	0	0	0	0	0	0	0	0	5	5	3.9	7	7	5.1	0	0	0	0	0	0
tr|B0XRH9|B0XRH9_ASPFC	>tr|B0XRH9|B0XRH9_ASPFC Glycerol-3-phosphate dehydrogenase [NAD(+)] OS=Neosartorya fumigata (strain CEA10 / CBS 144.89 / FGSC A1163) OX=451804 GN=AFUB_002530 PE=3 SV=1	AFUB_002530	45514	0	162.03	11	11	41.3	1	1	1.9	6	6	19	4	4	12.5	0	0	0	0	0	0	7	7	27.9	11	11	38.9	1	1	2.4	0	0	0
tr|B0XRI3|B0XRI3_ASPFC	>tr|B0XRI3|B0XRI3_ASPFC Ras GTPase Rab11. putative OS=Neosartorya fumigata (strain CEA10 / CBS 144.89 / FGSC A1163) OX=451804 GN=AFUB_002570 PE=4 SV=1	AFUB_002570	22466	0	66526	10	10	45.1	0	0	0	9	9	43.6	6	6	27.5	0	0	0	0	0	0	6	6	32.4	8	8	39.2	1	1	3.9	1	1	3.9
tr|B0XRI5|B0XRI5_ASPFC	>tr|B0XRI5|B0XRI5_ASPFC 60S ribosome biogenesis protein Brx1. putative OS=Neosartorya fumigata (strain CEA10 / CBS 144.89 / FGSC A1163) OX=451804 GN=AFUB_002590 PE=4 SV=1	AFUB_002590	41917	0	35321	1	1	1.9	0	0	0	3	3	8	2	2	5.6	0	0	0	0	0	0	5	5	13.3	5	5	15.2	0	0	0	1	1	1.9
tr|B0XRJ4|B0XRJ4_ASPFC	>tr|B0XRJ4|B0XRJ4_ASPFC CVNH domain-containing protein OS=Neosartorya fumigata (strain CEA10 / CBS 144.89 / FGSC A1163) OX=451804 GN=AFUB_002680 PE=4 SV=1	AFUB_002680	11775	0	169.6	3	3	38.7	1	1	9.4	2	2	28.3	2	2	28.3	1	1	9.4	1	1	9.4	3	3	38.7	3	3	38.7	0	0	0	0	0	0
tr|B0XRJ6|B0XRJ6_ASPFC	>tr|B0XRJ6|B0XRJ6_ASPFC Serine/threonine-protein phosphatase 2A activator OS=Neosartorya fumigata (strain CEA10 / CBS 144.89 / FGSC A1163) OX=451804 GN=AFUB_012910 PE=3 SV=1	AFUB_012910	47321	0.0007731	32744	1	1	3.8	0	0	0	1	1	3.8	1	1	3.8	1	1	1.7	1	1	1.7	0	0	0	1	1	3.8	0	0	0	0	0	0
tr|B0XRJ9|B0XRJ9_ASPFC	>tr|B0XRJ9|B0XRJ9_ASPFC Cell wall proline rich protein. putative OS=Neosartorya fumigata (strain CEA10 / CBS 144.89 / FGSC A1163) OX=451804 GN=AFUB_012940 PE=4 SV=1	AFUB_012940	98097	0	47776	13	13	18.3	0	0	0	6	6	7.2	4	4	3.8	0	0	0	0	0	0	2	2	2.9	0	0	0	0	0	0	0	0	0
tr|B0XRK1|B0XRK1_ASPFC	>tr|B0XRK1|B0XRK1_ASPFC Prohibitin complex subunit Phb1. putative OS=Neosartorya fumigata (strain CEA10 / CBS 144.89 / FGSC A1163) OX=451804 GN=AFUB_012960 PE=4 SV=1	AFUB_012960	30994	0	101.25	11	11	43.6	0	0	0	10	10	44.3	5	5	19.6	0	0	0	1	1	4.6	5	5	25	4	4	21.1	0	0	0	0	0	0
tr|B0XRK2|B0XRK2_ASPFC	>tr|B0XRK2|B0XRK2_ASPFC Ubiquinol-cytochrome C reductase complex subunit UcrQ. putative OS=Neosartorya fumigata (strain CEA10 / CBS 144.89 / FGSC A1163) OX=451804 GN=AFUB_012970 PE=4 SV=1	AFUB_012970	9575	0	75975	3	3	32.1	0	0	0	3	3	32.1	2	2	20.2	0	0	0	0	0	0	2	2	23.8	2	2	23.8	0	0	0	1	1	11.9
tr|B0XRK3|B0XRK3_ASPFC	>tr|B0XRK3|B0XRK3_ASPFC Spermidine synthase OS=Neosartorya fumigata (strain CEA10 / CBS 144.89 / FGSC A1163) OX=451804 GN=AFUB_012980 PE=3 SV=1	AFUB_012980	33445	0	84958	14	14	56	0	0	0	11	11	37.5	9	9	28.3	0	0	0	0	0	0	5	5	25.6	3	3	10.9	1	1	3.1	0	0	0
tr|B0XRK4|B0XRK4_ASPFC	>tr|B0XRK4|B0XRK4_ASPFC Transketolase OS=Neosartorya fumigata (strain CEA10 / CBS 144.89 / FGSC A1163) OX=451804 GN=AFUB_012990 PE=3 SV=1	AFUB_012990	74827	0	323.31	41	41	57.7	1	1	2.3	34	34	51.5	26	26	39.9	0	0	0	0	0	0	24	24	39.8	27	27	43.6	3	3	4.7	5	5	7.6
tr|B0XRK8|B0XRK8_ASPFC	>tr|B0XRK8|B0XRK8_ASPFC GTP-binding protein OS=Neosartorya fumigata (strain CEA10 / CBS 144.89 / FGSC A1163) OX=451804 GN=AFUB_013030 PE=4 SV=1	AFUB_013030	49806	0	40387	1	1	3.9	0	0	0	0	0	0	0	0	0	0	0	0	0	0	0	1	1	3.1	1	1	3.1	0	0	0	0	0	0
tr|B0XRK9|B0XRK9_ASPFC	>tr|B0XRK9|B0XRK9_ASPFC Uncharacterized protein OS=Neosartorya fumigata (strain CEA10 / CBS 144.89 / FGSC A1163) OX=451804 GN=AFUB_013040 PE=4 SV=1	AFUB_013040	16911	0	71.78	6	6	67.9	0	0	0	4	4	48.1	3	3	28.4	0	0	0	0	0	0	1	1	19.8	1	1	19.8	0	0	0	0	0	0
tr|B0XRL1|B0XRL1_ASPFC	>tr|B0XRL1|B0XRL1_ASPFC Small nuclear ribonucleoprotein complex protein Nhp2. putative OS=Neosartorya fumigata (strain CEA10 / CBS 144.89 / FGSC A1163) OX=451804 GN=AFUB_013060 PE=4 SV=1	AFUB_013060	35.39	0	13678	1	1	3.4	0	0	0	0	0	0	1	1	6.2	0	0	0	0	0	0	0	0	0	0	0	0	0	0	0	0	0	0
tr|B0XRL3|B0XRL3_ASPFC	>tr|B0XRL3|B0XRL3_ASPFC MHD domain-containing protein OS=Neosartorya fumigata (strain CEA10 / CBS 144.89 / FGSC A1163) OX=451804 GN=AFUB_013080 PE=4 SV=1	AFUB_013080	75304	0	272.25	18	18	31	0	0	0	5	5	9	6	6	10.6	0	0	0	0	0	0	6	6	9	3	3	4.4	0	0	0	0	0	0
tr|B0XRM5|B0XRM5_ASPFC	>tr|B0XRM5|B0XRM5_ASPFC Isoleucyl-tRNA synthetase. cytoplasmic OS=Neosartorya fumigata (strain CEA10 / CBS 144.89 / FGSC A1163) OX=451804 GN=AFUB_013200 PE=3 SV=1	AFUB_013200	122.39	0	206.66	21	21	22	0	0	0	27	27	29.1	23	23	23.3	0	0	0	0	0	0	25	25	24.2	27	27	26.8	1	1	0.8	0	0	0
tr|B0XRM6|B0XRM6_ASPFC	>tr|B0XRM6|B0XRM6_ASPFC Intracellular protein transport protein (UsoA). putative OS=Neosartorya fumigata (strain CEA10 / CBS 144.89 / FGSC A1163) OX=451804 GN=AFUB_013210 PE=4 SV=1	AFUB_013210	119.19	0.00075301	28998	0	0	0	0	0	0	0	0	0	0	0	0	0	0	0	0	0	0	1	1	1.3	2	2	2.6	0	0	0	0	0	0
tr|B0XRN1|B0XRN1_ASPFC	>tr|B0XRN1|B0XRN1_ASPFC Histone H4 OS=Neosartorya fumigata (strain CEA10 / CBS 144.89 / FGSC A1163) OX=451804 GN=AFUB_013260 PE=3 SV=1	AFUB_013260	11.37	0	115.37	14	2	68.9	3	0	31.1	11	1	57.3	11	1	61.2	0	0	0	0	0	0	6	1	51.5	5	1	50.5	3	1	29.1	3	1	29.1
tr|B0XRN2|B0XRN2_ASPFC	>tr|B0XRN2|B0XRN2_ASPFC Histone H3 OS=Neosartorya fumigata (strain CEA10 / CBS 144.89 / FGSC A1163) OX=451804 GN=AFUB_013270 PE=3 SV=1	AFUB_013270	15333	0	10918	3	3	16.2	1	1	5.1	5	5	22.1	3	3	16.9	0	0	0	1	1	5.1	1	1	5.1	1	1	5.1	1	1	5.1	1	1	5.1
tr|B0XRN3|B0XRN3_ASPFC	>tr|B0XRN3|B0XRN3_ASPFC MFS multidrug transporter. putative OS=Neosartorya fumigata (strain CEA10 / CBS 144.89 / FGSC A1163) OX=451804 GN=AFUB_013280 PE=4 SV=1	AFUB_013280	67457	0	115.92	9	9	9.7	0	0	0	7	7	13.8	7	7	13	0	0	0	0	0	0	4	4	6.1	3	3	6.1	0	0	0	0	0	0
tr|B0XRP0|B0XRP0_ASPFC	>tr|B0XRP0|B0XRP0_ASPFC Mannosyltransferase OS=Neosartorya fumigata (strain CEA10 / CBS 144.89 / FGSC A1163) OX=451804 GN=AFUB_013360 PE=3 SV=1	AFUB_013360	70708	0	4.14	1	1	2.8	0	0	0	2	2	4.9	2	2	4.9	0	0	0	0	0	0	1	1	2.8	1	1	2.8	0	0	0	0	0	0
tr|B0XRP1|B0XRP1_ASPFC	>tr|B0XRP1|B0XRP1_ASPFC snoRNP assembly factor Naf1. putative OS=Neosartorya fumigata (strain CEA10 / CBS 144.89 / FGSC A1163) OX=451804 GN=AFUB_013370 PE=4 SV=1	AFUB_013370	73655	0	26337	3	3	6.9	0	0	0	0	0	0	0	0	0	0	0	0	0	0	0	1	1	1.8	1	1	1.8	0	0	0	0	0	0
tr|B0XRP3|B0XRP3_ASPFC	>tr|B0XRP3|B0XRP3_ASPFC DNA-directed RNA polymerase subunit OS=Neosartorya fumigata (strain CEA10 / CBS 144.89 / FGSC A1163) OX=451804 GN=AFUB_013390 PE=3 SV=1	AFUB_013390	186.65	0	131.36	13	12	9.6	1	1	0.9	11	11	8.7	9	9	7.2	0	0	0	0	0	0	13	12	10.3	18	17	13.6	1	0	0.5	0	0	0
tr|B0XRP4|B0XRP4_ASPFC	>tr|B0XRP4|B0XRP4_ASPFC TFIIH complex helicase Rad3. putative OS=Neosartorya fumigata (strain CEA10 / CBS 144.89 / FGSC A1163) OX=451804 GN=AFUB_013400 PE=4 SV=1	AFUB_013400	87.76	0.00372	17953	0	0	0	0	0	0	0	0	0	0	0	0	0	0	0	0	0	0	1	1	1.9	1	1	1.9	0	0	0	0	0	0
tr|B0XRP5|B0XRP5_ASPFC	>tr|B0XRP5|B0XRP5_ASPFC RING zinc finger protein. putative OS=Neosartorya fumigata (strain CEA10 / CBS 144.89 / FGSC A1163) OX=451804 GN=AFUB_013410 PE=4 SV=1	AFUB_013410	182.16	0	12572	2	2	1.6	0	0	0	1	1	0.9	2	2	1.3	0	0	0	0	0	0	5	5	4	5	5	3.7	0	0	0	0	0	0
tr|B0XRP6|B0XRP6_ASPFC	>tr|B0XRP6|B0XRP6_ASPFC Leucine carboxyl methyltransferase 1 OS=Neosartorya fumigata (strain CEA10 / CBS 144.89 / FGSC A1163) OX=451804 GN=AFUB_013420 PE=3 SV=1	AFUB_013420	43369	0	43183	1	1	2.5	0	0	0	0	0	0	0	0	0	0	0	0	0	0	0	1	1	3.3	2	2	6	0	0	0	0	0	0
tr|B0XRQ4|B0XRQ4_ASPFC	>tr|B0XRQ4|B0XRQ4_ASPFC AP complex subunit sigma OS=Neosartorya fumigata (strain CEA10 / CBS 144.89 / FGSC A1163) OX=451804 GN=AFUB_013500 PE=3 SV=1	AFUB_013500	17089	0	4879	2	2	13.8	0	0	0	0	0	0	0	0	0	0	0	0	0	0	0	1	1	6.9	1	1	6.9	0	0	0	0	0	0
tr|B0XRR1|B0XRR1_ASPFC	>tr|B0XRR1|B0XRR1_ASPFC 1-acyl-sn-glycerol-3-phosphate acyltransferase OS=Neosartorya fumigata (strain CEA10 / CBS 144.89 / FGSC A1163) OX=451804 GN=AFUB_024530 PE=3 SV=1	AFUB_024530	32315	0	36886	9	9	30.1	0	0	0	5	5	25.7	4	4	19.9	0	0	0	0	0	0	4	4	18.8	4	4	21.6	0	0	0	0	0	0
tr|B0XRR3|B0XRR3_ASPFC	>tr|B0XRR3|B0XRR3_ASPFC Uncharacterized protein OS=Neosartorya fumigata (strain CEA10 / CBS 144.89 / FGSC A1163) OX=451804 GN=AFUB_024550 PE=4 SV=1	AFUB_024550	31562	0	73553	0	0	0	0	0	0	2	2	11.1	2	2	11.1	0	0	0	0	0	0	0	0	0	0	0	0	0	0	0	0	0	0
tr|B0XRR4|B0XRR4_ASPFC	>tr|B0XRR4|B0XRR4_ASPFC Uncharacterized protein OS=Neosartorya fumigata (strain CEA10 / CBS 144.89 / FGSC A1163) OX=451804 GN=AFUB_024560 PE=4 SV=1	AFUB_024560	118.43	0	51977	12	12	13.1	0	0	0	6	6	6.6	7	7	7.9	0	0	0	0	0	0	4	4	5.1	5	5	6.5	0	0	0	0	0	0
tr|B0XRR6|B0XRR6_ASPFC	>tr|B0XRR6|B0XRR6_ASPFC HeLo domain-containing protein OS=Neosartorya fumigata (strain CEA10 / CBS 144.89 / FGSC A1163) OX=451804 GN=AFUB_024580 PE=4 SV=1	AFUB_024580	141.97	0	41557	0	0	0	0	0	0	0	0	0	0	0	0	0	0	0	0	0	0	0	0	0	2	2	1.7	0	0	0	0	0	0
tr|B0XRR7|B0XRR7_ASPFC	>tr|B0XRR7|B0XRR7_ASPFC Acetyl-CoA carboxylase OS=Neosartorya fumigata (strain CEA10 / CBS 144.89 / FGSC A1163) OX=451804 GN=AFUB_024590 PE=4 SV=1	AFUB_024590	254.95	0	323.31	58	58	29.8	2	2	0.9	69	69	37.1	52	52	25.7	0	0	0	0	0	0	70	70	40.3	68	68	37	6	6	2.6	2	2	0.7
tr|B0XRR9|B0XRR9_ASPFC	>tr|B0XRR9|B0XRR9_ASPFC Nuclear distribution protein NudE OS=Neosartorya fumigata (strain CEA10 / CBS 144.89 / FGSC A1163) OX=451804 GN=AFUB_024610 PE=4 SV=1	AFUB_024610	68762	0.00076278	3054	2	2	4.5	0	0	0	0	0	0	0	0	0	0	0	0	0	0	0	0	0	0	0	0	0	0	0	0	0	0	0
tr|B0XRS1|B0XRS1_ASPFC	>tr|B0XRS1|B0XRS1_ASPFC Trafficking protein particle complex subunit 2/Sedlin. putative OS=Neosartorya fumigata (strain CEA10 / CBS 144.89 / FGSC A1163) OX=451804 GN=AFUB_024630 PE=4 SV=1	AFUB_024630	20416	0	57055	1	1	10.7	0	0	0	0	0	0	0	0	0	0	0	0	0	0	0	0	0	0	0	0	0	0	0	0	0	0	0
tr|B0XRS4|B0XRS4_ASPFC	>tr|B0XRS4|B0XRS4_ASPFC Mitochondrial inner membrane nuclease Nuc1. putative OS=Neosartorya fumigata (strain CEA10 / CBS 144.89 / FGSC A1163) OX=451804 GN=AFUB_024660 PE=4 SV=1	AFUB_024660	36979	0	61601	1	1	2.6	0	0	0	2	2	6.5	1	1	3.8	0	0	0	0	0	0	0	0	0	1	1	4.1	0	0	0	0	0	0
tr|B0XRS7|B0XRS7_ASPFC	>tr|B0XRS7|B0XRS7_ASPFC Guanyl-nucleotide exchange factor. putative OS=Neosartorya fumigata (strain CEA10 / CBS 144.89 / FGSC A1163) OX=451804 GN=AFUB_024690 PE=4 SV=1	AFUB_024690	156.6	0	43426	3	3	3.8	0	0	0	0	0	0	0	0	0	0	0	0	0	0	0	0	0	0	0	0	0	0	0	0	0	0	0
tr|B0XRT4|B0XRT4_ASPFC	>tr|B0XRT4|B0XRT4_ASPFC Phospholipid-transporting ATPase OS=Neosartorya fumigata (strain CEA10 / CBS 144.89 / FGSC A1163) OX=451804 GN=AFUB_024760 PE=3 SV=1	AFUB_024760	152.3	0	64483	6	6	6.5	0	0	0	5	5	5.2	4	4	4.1	0	0	0	0	0	0	10	10	11.1	11	11	11.9	0	0	0	0	0	0
tr|B0XRT7|B0XRT7_ASPFC	>tr|B0XRT7|B0XRT7_ASPFC Uncharacterized protein OS=Neosartorya fumigata (strain CEA10 / CBS 144.89 / FGSC A1163) OX=451804 GN=AFUB_024790 PE=4 SV=1	AFUB_024790	14095	0	57815	1	1	9.4	0	0	0	1	1	9.4	0	0	0	0	0	0	0	0	0	1	1	9.4	2	2	18	0	0	0	0	0	0
tr|B0XRT8|B0XRT8_ASPFC	>tr|B0XRT8|B0XRT8_ASPFC Dihydrofolate reductase. putative OS=Neosartorya fumigata (strain CEA10 / CBS 144.89 / FGSC A1163) OX=451804 GN=AFUB_024800 PE=3 SV=1	AFUB_024800	27538	0	28.65	5	5	25	1	1	3.2	3	3	12.7	2	2	9.5	0	0	0	0	0	0	1	1	6.3	1	1	6.3	0	0	0	0	0	0
tr|B0XRT9|B0XRT9_ASPFC	>tr|B0XRT9|B0XRT9_ASPFC Voltage-gated chloride channel (ClcA). putative OS=Neosartorya fumigata (strain CEA10 / CBS 144.89 / FGSC A1163) OX=451804 GN=AFUB_024810 PE=4 SV=1	AFUB_024810	99952	0.0017718	22436	1	1	1.8	0	0	0	0	0	0	1	1	1.8	0	0	0	0	0	0	0	0	0	0	0	0	0	0	0	0	0	0
tr|B0XRU4|B0XRU4_ASPFC	>tr|B0XRU4|B0XRU4_ASPFC Thiamine biosynthetic bifunctional enzyme. putative OS=Neosartorya fumigata (strain CEA10 / CBS 144.89 / FGSC A1163) OX=451804 GN=AFUB_024860 PE=3 SV=1	AFUB_024860	55141	0	22.36	5	5	14.1	0	0	0	5	5	14.1	3	3	8.1	0	0	0	0	0	0	2	2	5.4	2	2	5.4	0	0	0	0	0	0
tr|B0XRU6|B0XRU6_ASPFC	>tr|B0XRU6|B0XRU6_ASPFC Eukaryotic translation initiation factor 5. putative OS=Neosartorya fumigata (strain CEA10 / CBS 144.89 / FGSC A1163) OX=451804 GN=AFUB_024880 PE=4 SV=1	AFUB_024880	46872	0	22775	7	7	17.1	0	0	0	3	3	6.4	4	4	7.6	0	0	0	0	0	0	3	3	7.6	3	3	7.6	1	1	1.4	0	0	0
tr|B0XRV1|B0XRV1_ASPFC	>tr|B0XRV1|B0XRV1_ASPFC Vacuolar transporter chaperone (Vtc4). putative OS=Neosartorya fumigata (strain CEA10 / CBS 144.89 / FGSC A1163) OX=451804 GN=AFUB_024930 PE=4 SV=1	AFUB_024930	92336	0.0069721	15998	1	1	1.2	0	0	0	0	0	0	1	1	1.2	0	0	0	0	0	0	0	0	0	1	1	1.2	0	0	0	1	1	1.2
tr|B0XRV3|B0XRV3_ASPFC	>tr|B0XRV3|B0XRV3_ASPFC DUF221 domain protein. putative OS=Neosartorya fumigata (strain CEA10 / CBS 144.89 / FGSC A1163) OX=451804 GN=AFUB_024950 PE=4 SV=1	AFUB_024950	136.19	0.0014488	24205	1	1	1.4	0	0	0	0	0	0	1	1	1.4	0	0	0	0	0	0	0	0	0	0	0	0	0	0	0	0	0	0
tr|B0XRV4|B0XRV4_ASPFC	>tr|B0XRV4|B0XRV4_ASPFC Arginine N-methyltransferase 2 OS=Neosartorya fumigata (strain CEA10 / CBS 144.89 / FGSC A1163) OX=451804 GN=AFUB_024960 PE=3 SV=1	AFUB_024960	46983	0	20993	1	1	3.8	0	0	0	1	1	2.1	1	1	2.1	0	0	0	0	0	0	3	3	11.6	4	4	15.3	0	0	0	0	0	0
tr|B0XRV5|B0XRV5_ASPFC	>tr|B0XRV5|B0XRV5_ASPFC Prohibitin. putative OS=Neosartorya fumigata (strain CEA10 / CBS 144.89 / FGSC A1163) OX=451804 GN=AFUB_024970 PE=4 SV=1	AFUB_024970	34.28	0	103.04	12	12	44.4	0	0	0	9	9	28	6	6	18	0	0	0	0	0	0	7	7	25.7	9	9	32.2	0	0	0	2	2	5.8
tr|B0XRV9|B0XRV9_ASPFC	>tr|B0XRV9|B0XRV9_ASPFC NADH-ubiquinone dehydrogenase 24 kDa subunit. putative OS=Neosartorya fumigata (strain CEA10 / CBS 144.89 / FGSC A1163) OX=451804 GN=AFUB_025010 PE=4 SV=1	AFUB_025010	29771	0	62502	10	10	39.2	0	0	0	5	5	19.4	4	4	10.1	0	0	0	0	0	0	7	7	26.9	6	6	24.3	1	1	3.7	1	1	3.7
tr|B0XRW0|B0XRW0_ASPFC	>tr|B0XRW0|B0XRW0_ASPFC Uncharacterized protein OS=Neosartorya fumigata (strain CEA10 / CBS 144.89 / FGSC A1163) OX=451804 GN=AFUB_025020 PE=4 SV=1	AFUB_025020	19026	0	68313	2	2	16.7	0	0	0	0	0	0	1	1	8.6	0	0	0	0	0	0	0	0	0	0	0	0	0	0	0	0	0	0
tr|B0XRW2|B0XRW2_ASPFC	>tr|B0XRW2|B0XRW2_ASPFC Threonylcarbamoyl-AMP synthase OS=Neosartorya fumigata (strain CEA10 / CBS 144.89 / FGSC A1163) OX=451804 GN=AFUB_025040 PE=3 SV=1	AFUB_025040	47246	0	46066	2	2	8.1	0	0	0	0	0	0	0	0	0	0	0	0	0	0	0	0	0	0	0	0	0	0	0	0	0	0	0
tr|B0XRW3|B0XRW3_ASPFC	>tr|B0XRW3|B0XRW3_ASPFC DUF814 domain protein. putative OS=Neosartorya fumigata (strain CEA10 / CBS 144.89 / FGSC A1163) OX=451804 GN=AFUB_025050 PE=4 SV=1	AFUB_025050	122.92	0	15336	3	3	4.6	0	0	0	0	0	0	0	0	0	0	0	0	0	0	0	2	2	2.4	1	1	1.1	0	0	0	0	0	0
tr|B0XRW4|B0XRW4_ASPFC	>tr|B0XRW4|B0XRW4_ASPFC Coatomer subunit zeta. putative OS=Neosartorya fumigata (strain CEA10 / CBS 144.89 / FGSC A1163) OX=451804 GN=AFUB_025060 PE=4 SV=1	AFUB_025060	21929	0	13166	1	1	4.5	0	0	0	2	2	18.4	2	2	18.4	0	0	0	0	0	0	1	1	4	2	2	17.9	0	0	0	0	0	0
tr|B0XRW5|B0XRW5_ASPFC	>tr|B0XRW5|B0XRW5_ASPFC Uncharacterized protein OS=Neosartorya fumigata (strain CEA10 / CBS 144.89 / FGSC A1163) OX=451804 GN=AFUB_025070 PE=4 SV=1	AFUB_025070	71337	0	19123	7	7	15.7	0	0	0	1	1	1.5	1	1	1.5	0	0	0	0	0	0	2	2	2.6	1	1	0.9	0	0	0	0	0	0
tr|B0XRW6|B0XRW6_ASPFC	>tr|B0XRW6|B0XRW6_ASPFC 60S ribosomal protein L30. putative OS=Neosartorya fumigata (strain CEA10 / CBS 144.89 / FGSC A1163) OX=451804 GN=AFUB_025080 PE=4 SV=1	AFUB_025080	11301	0	145.24	10	10	64.2	2	2	17	6	6	53.8	6	6	53.8	4	4	35.8	2	2	17	9	9	80.2	9	9	80.2	2	2	8.5	2	2	8.5
tr|B0XRW7|B0XRW7_ASPFC	>tr|B0XRW7|B0XRW7_ASPFC 60S ribosomal protein L10 OS=Neosartorya fumigata (strain CEA10 / CBS 144.89 / FGSC A1163) OX=451804 GN=AFUB_025090 PE=4 SV=1	AFUB_025090	25586	0	146.1	19	19	65.5	0	0	0	13	13	47.5	11	11	35.9	8	8	27.8	5	5	19.3	17	17	62.3	18	18	66.4	7	7	25.1	10	10	30.9
tr|B0XRX0|B0XRX0_ASPFC	>tr|B0XRX0|B0XRX0_ASPFC F-box protein (Pof7). putative OS=Neosartorya fumigata (strain CEA10 / CBS 144.89 / FGSC A1163) OX=451804 GN=AFUB_025120 PE=4 SV=1	AFUB_025120	62019	0.00040306	39416	1	1	3.6	0	0	0	0	0	0	0	0	0	0	0	0	0	0	0	1	1	5.1	1	1	3.6	0	0	0	0	0	0
tr|B0XRX3|B0XRX3_ASPFC	>tr|B0XRX3|B0XRX3_ASPFC Antigenic mitochondrial protein HSP60. putative OS=Neosartorya fumigata (strain CEA10 / CBS 144.89 / FGSC A1163) OX=451804 GN=AFUB_025150 PE=3 SV=1	AFUB_025150	61949	0	323.31	49	49	75.1	9	9	18.1	45	45	72.2	32	32	56.7	0	0	0	0	0	0	26	26	51.1	30	30	60.5	7	7	11.9	12	12	22
tr|B0XRX5|B0XRX5_ASPFC	>tr|B0XRX5|B0XRX5_ASPFC Mitochondrial ATP synthase epsilon chain domain-containing protein OS=Neosartorya fumigata (strain CEA10 / CBS 144.89 / FGSC A1163) OX=451804 GN=AFUB_025170 PE=4 SV=1	AFUB_025170	78618	0	12483	1	1	19.7	0	0	0	1	1	19.7	1	1	19.7	0	0	0	0	0	0	1	1	19.7	1	1	19.7	0	0	0	0	0	0
tr|B0XRZ1|B0XRZ1_ASPFC	>tr|B0XRZ1|B0XRZ1_ASPFC Protein YOP1 OS=Neosartorya fumigata (strain CEA10 / CBS 144.89 / FGSC A1163) OX=451804 GN=AFUB_025340 PE=3 SV=1	AFUB_025340	36.36	0	18949	5	5	18.6	1	1	2.1	2	2	8.8	2	2	8.8	0	0	0	0	0	0	0	0	0	1	1	4	0	0	0	0	0	0
tr|B0XRZ3|B0XRZ3_ASPFC	>tr|B0XRZ3|B0XRZ3_ASPFC Eukaryotic translation initiation factor subunit eIF-4F. putative OS=Neosartorya fumigata (strain CEA10 / CBS 144.89 / FGSC A1163) OX=451804 GN=AFUB_025360 PE=4 SV=1	AFUB_025360	163.98	0	160.16	35	35	31.3	0	0	0	14	14	12.5	14	14	10.1	0	0	0	0	0	0	6	6	5.9	5	5	5.4	0	0	0	0	0	0
tr|B0XRZ4|B0XRZ4_ASPFC	>tr|B0XRZ4|B0XRZ4_ASPFC Universal stress protein family domain protein OS=Neosartorya fumigata (strain CEA10 / CBS 144.89 / FGSC A1163) OX=451804 GN=AFUB_025370 PE=4 SV=1	AFUB_025370	49.67	0	10835	4	4	15.7	0	0	0	0	0	0	0	0	0	0	0	0	0	0	0	2	2	4.2	0	0	0	0	0	0	0	0	0
tr|B0XRZ7|B0XRZ7_ASPFC	>tr|B0XRZ7|B0XRZ7_ASPFC DUF833 domain protein OS=Neosartorya fumigata (strain CEA10 / CBS 144.89 / FGSC A1163) OX=451804 GN=AFUB_025400 PE=4 SV=1	AFUB_025400	33971	0.0007764	33181	2	2	5.5	0	0	0	1	1	2.9	1	1	2.9	0	0	0	0	0	0	0	0	0	0	0	0	0	0	0	0	0	0
tr|B0XRZ8|B0XRZ8_ASPFC	>tr|B0XRZ8|B0XRZ8_ASPFC Cytochrome P450 family protein. putative OS=Neosartorya fumigata (strain CEA10 / CBS 144.89 / FGSC A1163) OX=451804 GN=AFUB_025410 PE=3 SV=1	AFUB_025410	58715	0	50335	3	3	7.2	0	0	0	1	1	3.1	2	2	5.2	0	0	0	0	0	0	0	0	0	0	0	0	0	0	0	0	0	0
tr|B0XS00|B0XS00_ASPFC	>tr|B0XS00|B0XS00_ASPFC Mitochondrial genome maintenance protein Mgm101. putative OS=Neosartorya fumigata (strain CEA10 / CBS 144.89 / FGSC A1163) OX=451804 GN=AFUB_025430 PE=4 SV=1	AFUB_025430	34388	0	114.35	8	8	39.9	0	0	0	12	12	51.1	11	11	41.8	0	0	0	0	0	0	2	2	10	4	4	18	0	0	0	2	2	11.6
tr|B0XS01|B0XS01_ASPFC	>tr|B0XS01|B0XS01_ASPFC Serine/threonine protein kinase OS=Neosartorya fumigata (strain CEA10 / CBS 144.89 / FGSC A1163) OX=451804 GN=AFUB_025440 PE=4 SV=1	AFUB_025440	105.18	0	129.14	11	11	16.6	1	1	2	11	11	16.6	9	9	13.1	0	0	0	0	0	0	8	8	12.3	5	5	7.5	0	0	0	0	0	0
tr|B0XS07|B0XS07_ASPFC	>tr|B0XS07|B0XS07_ASPFC RING finger domain protein. putative OS=Neosartorya fumigata (strain CEA10 / CBS 144.89 / FGSC A1163) OX=451804 GN=AFUB_025500 PE=4 SV=1	AFUB_025500	59059	0	62065	1	1	2.9	0	0	0	1	1	2.9	1	1	2.9	0	0	0	0	0	0	1	1	2.9	0	0	0	0	0	0	0	0	0
tr|B0XS08|B0XS08_ASPFC	>tr|B0XS08|B0XS08_ASPFC Aspartate transaminase. putative OS=Neosartorya fumigata (strain CEA10 / CBS 144.89 / FGSC A1163) OX=451804 GN=AFUB_025510 PE=4 SV=1	AFUB_025510	51081	0	157.11	14	14	42.5	2	2	5.3	11	10	27.4	11	10	27.4	0	0	0	0	0	0	7	6	20.9	5	4	12.4	0	0	0	0	0	0
tr|B0XS09|B0XS09_ASPFC	>tr|B0XS09|B0XS09_ASPFC SNARE protein (Ufe1). putative OS=Neosartorya fumigata (strain CEA10 / CBS 144.89 / FGSC A1163) OX=451804 GN=AFUB_025520 PE=4 SV=1	AFUB_025520	42836	0	18161	2	2	16.6	0	0	0	0	0	0	0	0	0	0	0	0	0	0	0	0	0	0	0	0	0	0	0	0	0	0	0
tr|B0XS12|B0XS12_ASPFC	>tr|B0XS12|B0XS12_ASPFC Superoxide dismutase copper chaperone Lys7. putative OS=Neosartorya fumigata (strain CEA10 / CBS 144.89 / FGSC A1163) OX=451804 GN=AFUB_025550 PE=4 SV=1	AFUB_025550	26577	0	89954	2	2	15	0	0	0	1	1	6.9	1	1	4.9	0	0	0	0	0	0	0	0	0	0	0	0	0	0	0	0	0	0
tr|B0XS17|B0XS17_ASPFC	>tr|B0XS17|B0XS17_ASPFC Rhodanese domain-containing protein OS=Neosartorya fumigata (strain CEA10 / CBS 144.89 / FGSC A1163) OX=451804 GN=AFUB_025600 PE=4 SV=1	AFUB_025600	14.94	0	27101	2	2	16.9	1	1	5.4	1	1	5.4	1	1	5.4	0	0	0	0	0	0	1	1	5.4	2	2	16.9	0	0	0	0	0	0
tr|B0XS18|B0XS18_ASPFC	>tr|B0XS18|B0XS18_ASPFC Uncharacterized protein OS=Neosartorya fumigata (strain CEA10 / CBS 144.89 / FGSC A1163) OX=451804 GN=AFUB_025610 PE=4 SV=1	AFUB_025610	24684	0	78515	4	4	22.6	0	0	0	2	2	7.8	3	3	13.4	0	0	0	0	0	0	1	1	3.2	2	2	7.4	0	0	0	0	0	0
tr|B0XS19|B0XS19_ASPFC	>tr|B0XS19|B0XS19_ASPFC Uncharacterized protein OS=Neosartorya fumigata (strain CEA10 / CBS 144.89 / FGSC A1163) OX=451804 GN=AFUB_025620 PE=4 SV=1	AFUB_025620	46695	0	26022	3	3	10.1	0	0	0	2	2	4.6	1	1	4.3	0	0	0	0	0	0	1	1	4.3	1	1	4.3	0	0	0	0	0	0
tr|B0XS20|B0XS20_ASPFC	>tr|B0XS20|B0XS20_ASPFC Glucose-6-phosphate isomerase OS=Neosartorya fumigata (strain CEA10 / CBS 144.89 / FGSC A1163) OX=451804 GN=AFUB_025630 PE=3 SV=1	AFUB_025630	61373	0	121.18	18	18	37.3	0	0	0	15	15	37.6	10	10	22.1	0	0	0	0	0	0	7	7	18.1	3	3	8.1	0	0	0	0	0	0
tr|B0XS24|B0XS24_ASPFC	>tr|B0XS24|B0XS24_ASPFC ARF GTPase activator (Glo3). putative OS=Neosartorya fumigata (strain CEA10 / CBS 144.89 / FGSC A1163) OX=451804 GN=AFUB_025670 PE=4 SV=1	AFUB_025670	40779	0	58743	11	11	35	0	0	0	2	2	7	2	2	6	0	0	0	0	0	0	2	2	7.5	0	0	0	0	0	0	0	0	0
tr|B0XS26|B0XS26_ASPFC	>tr|B0XS26|B0XS26_ASPFC Oxidoreductase. 2-nitropropane dioxygenase family. putative OS=Neosartorya fumigata (strain CEA10 / CBS 144.89 / FGSC A1163) OX=451804 GN=AFUB_025690 PE=4 SV=1	AFUB_025690	37702	0	19074	4	4	22	0	0	0	0	0	0	0	0	0	0	0	0	0	0	0	0	0	0	0	0	0	0	0	0	0	0	0
tr|B0XS32|B0XS32_ASPFC	>tr|B0XS32|B0XS32_ASPFC AMP-binding enzyme (Fum16). putative OS=Neosartorya fumigata (strain CEA10 / CBS 144.89 / FGSC A1163) OX=451804 GN=AFUB_025750 PE=4 SV=1	AFUB_025750	76715	0	291.54	29	29	41	0	0	0	18	18	25.3	16	16	25.1	0	0	0	0	0	0	11	11	22.5	9	9	13.3	1	1	1.6	0	0	0
tr|B0XS36|B0XS36_ASPFC	>tr|B0XS36|B0XS36_ASPFC Mitochondrial Hsp70 chaperone (Ssc70). putative OS=Neosartorya fumigata (strain CEA10 / CBS 144.89 / FGSC A1163) OX=451804 GN=AFUB_025800 PE=3 SV=1	AFUB_025800	71975	0	248.02	38	36	49	1	1	1.4	22	20	33.3	19	18	29.2	0	0	0	1	1	1.4	16	15	32.2	17	16	34.3	1	1	1.5	1	1	2.4
tr|B0XS37|B0XS37_ASPFC	>tr|B0XS37|B0XS37_ASPFC DUF2415 domain-containing protein OS=Neosartorya fumigata (strain CEA10 / CBS 144.89 / FGSC A1163) OX=451804 GN=AFUB_025810 PE=4 SV=1	AFUB_025810	83903	0.0014311	23186	0	0	0	0	0	0	0	0	0	0	0	0	0	0	0	0	0	0	1	1	0.8	1	1	0.8	1	1	0.8	1	1	0.8
tr|B0XS38|B0XS38_ASPFC	>tr|B0XS38|B0XS38_ASPFC DEAD/DEAH box RNA helicase (Ski2). putative OS=Neosartorya fumigata (strain CEA10 / CBS 144.89 / FGSC A1163) OX=451804 GN=AFUB_025820 PE=4 SV=1	AFUB_025820	144.86	0	26807	1	1	1.1	0	0	0	0	0	0	0	0	0	0	0	0	0	0	0	5	5	4.7	6	6	7.2	0	0	0	0	0	0
tr|B0XS39|B0XS39_ASPFC	>tr|B0XS39|B0XS39_ASPFC Nonsense-mediated mRNA decay protein (Nmd5). putative OS=Neosartorya fumigata (strain CEA10 / CBS 144.89 / FGSC A1163) OX=451804 GN=AFUB_025830 PE=4 SV=1	AFUB_025830	118.96	0	85956	10	10	13.1	0	0	0	9	9	9.8	6	6	7.3	0	0	0	0	0	0	18	18	19.7	17	17	18.2	1	1	1.2	0	0	0
tr|B0XS40|B0XS40_ASPFC	>tr|B0XS40|B0XS40_ASPFC Uncharacterized protein OS=Neosartorya fumigata (strain CEA10 / CBS 144.89 / FGSC A1163) OX=451804 GN=AFUB_025840 PE=4 SV=1	AFUB_025840	81076	0.0003951	35917	2	2	32.9	1	1	13.7	1	1	13.7	0	0	0	0	0	0	0	0	0	0	0	0	0	0	0	0	0	0	0	0	0
tr|B0XS41|B0XS41_ASPFC	>tr|B0XS41|B0XS41_ASPFC Actin cytoskeleton protein (VIP1). putative OS=Neosartorya fumigata (strain CEA10 / CBS 144.89 / FGSC A1163) OX=451804 GN=AFUB_025850 PE=4 SV=1	AFUB_025850	28279	0	246.95	21	21	77.7	1	1	3	15	15	58.9	11	11	44.2	0	0	0	0	0	0	6	6	34.7	7	7	35.8	2	2	7.9	2	2	7.9
tr|B0XS44|B0XS44_ASPFC	>tr|B0XS44|B0XS44_ASPFC Carbamoyl-phosphate synthase. large subunit OS=Neosartorya fumigata (strain CEA10 / CBS 144.89 / FGSC A1163) OX=451804 GN=AFUB_025880 PE=4 SV=1	AFUB_025880	129.21	0	318.53	24	24	30	0	0	0	27	26	28.3	24	22	21.5	0	0	0	0	0	0	12	11	14.2	16	15	19	1	1	0.6	0	0	0
tr|B0XS46|B0XS46_ASPFC	>tr|B0XS46|B0XS46_ASPFC 40S ribosomal protein S15. putative OS=Neosartorya fumigata (strain CEA10 / CBS 144.89 / FGSC A1163) OX=451804 GN=AFUB_025900 PE=3 SV=1	AFUB_025900	17714	0	323.31	8	8	58.8	0	0	0	5	5	42.5	3	3	28.8	3	3	20.3	3	3	20.3	8	8	54.9	6	6	47.7	1	1	9.2	0	0	0
tr|B0XS47|B0XS47_ASPFC	>tr|B0XS47|B0XS47_ASPFC 60S acidic ribosomal protein P2/allergen Asp F 8 OS=Neosartorya fumigata (strain CEA10 / CBS 144.89 / FGSC A1163) OX=451804 GN=AFUB_025910 PE=3 SV=1	AFUB_025910	11141	0	323.31	8	8	66.7	3	3	52.3	7	7	63.1	5	5	59.5	6	6	62.2	6	6	62.2	8	8	66.7	8	8	66.7	5	5	60.4	6	6	63.1
tr|B0XS49|B0XS49_ASPFC	>tr|B0XS49|B0XS49_ASPFC ATP-dependent (S)-NAD(P)H-hydrate dehydratase OS=Neosartorya fumigata (strain CEA10 / CBS 144.89 / FGSC A1163) OX=451804 GN=AFUB_025930 PE=3 SV=1	AFUB_025930	39383	0	16209	4	4	18.2	0	0	0	2	2	5.2	3	3	5.4	0	0	0	0	0	0	0	0	0	0	0	0	0	0	0	0	0	0
tr|B0XS51|B0XS51_ASPFC	>tr|B0XS51|B0XS51_ASPFC DNA replication licensing factor MCM7 OS=Neosartorya fumigata (strain CEA10 / CBS 144.89 / FGSC A1163) OX=451804 GN=MCM7 PE=3 SV=1	MCM7	95505	0	98924	3	3	4.8	0	0	0	1	1	2.1	0	0	0	0	0	0	0	0	0	2	2	3.4	2	2	3.4	0	0	0	0	0	0
tr|B0XS52|B0XS52_ASPFC	>tr|B0XS52|B0XS52_ASPFC Peroxisome biosynthesis protein (PAS1/Peroxin-1). putative OS=Neosartorya fumigata (strain CEA10 / CBS 144.89 / FGSC A1163) OX=451804 GN=AFUB_025960 PE=4 SV=1	AFUB_025960	130.72	0.00040193	38844	0	0	0	0	0	0	0	0	0	0	0	0	0	0	0	0	0	0	2	2	2.5	2	2	2.5	0	0	0	0	0	0
tr|B0XS58|B0XS58_ASPFC	>tr|B0XS58|B0XS58_ASPFC Glycerol dehydrogenase. putative OS=Neosartorya fumigata (strain CEA10 / CBS 144.89 / FGSC A1163) OX=451804 GN=AFUB_026020 PE=4 SV=1	AFUB_026020	34882	0.0011202	27677	2	2	8	0	0	0	0	0	0	0	0	0	0	0	0	0	0	0	0	0	0	0	0	0	0	0	0	0	0	0
tr|B0XS63|B0XS63_ASPFC	>tr|B0XS63|B0XS63_ASPFC Serine/threonine-protein kinase TOR OS=Neosartorya fumigata (strain CEA10 / CBS 144.89 / FGSC A1163) OX=451804 GN=AFUB_026080 PE=3 SV=1	AFUB_026080	269.58	0	36904	5	5	2.3	0	0	0	1	1	0.6	0	0	0	0	0	0	0	0	0	11	11	4.9	14	14	7	0	0	0	1	1	0.6
tr|B0XS64|B0XS64_ASPFC	>tr|B0XS64|B0XS64_ASPFC Ketoreductase OS=Neosartorya fumigata (strain CEA10 / CBS 144.89 / FGSC A1163) OX=451804 GN=AFUB_026090 PE=4 SV=1	AFUB_026090	39581	0	87366	5	5	12.7	0	0	0	4	4	8.9	3	3	6.6	0	0	0	0	0	0	1	1	3	1	1	3	0	0	0	0	0	0
tr|B0XS65|B0XS65_ASPFC	>tr|B0XS65|B0XS65_ASPFC Uncharacterized protein OS=Neosartorya fumigata (strain CEA10 / CBS 144.89 / FGSC A1163) OX=451804 GN=AFUB_026100 PE=4 SV=1	AFUB_026100	51734	0	155.28	15	15	47.1	1	1	2.8	6	6	15.5	3	3	8.3	0	0	0	2	2	6.6	14	14	45	15	15	48.4	1	1	2.8	6	6	13.6
tr|B0XS66|B0XS66_ASPFC	>tr|B0XS66|B0XS66_ASPFC 40S ribosomal protein S17. putative OS=Neosartorya fumigata (strain CEA10 / CBS 144.89 / FGSC A1163) OX=451804 GN=AFUB_026110 PE=3 SV=1	AFUB_026110	24094	0	245.93	12	12	42	0	0	0	5	5	20.8	2	2	9.4	3	3	17.5	2	2	19.8	13	13	41.5	13	13	41.5	3	3	8	4	4	13.7
tr|B0XS68|B0XS68_ASPFC	>tr|B0XS68|B0XS68_ASPFC SH3 domain protein OS=Neosartorya fumigata (strain CEA10 / CBS 144.89 / FGSC A1163) OX=451804 GN=AFUB_026130 PE=4 SV=1	AFUB_026130	132.32	0	220.07	29	29	33.7	0	0	0	11	11	13.1	10	10	8.8	0	0	0	0	0	0	8	8	7.9	3	3	2.9	0	0	0	0	0	0
tr|B0XS70|B0XS70_ASPFC	>tr|B0XS70|B0XS70_ASPFC AP complex subunit beta OS=Neosartorya fumigata (strain CEA10 / CBS 144.89 / FGSC A1163) OX=451804 GN=AFUB_026150 PE=3 SV=1	AFUB_026150	79539	0	71336	2	2	4.9	0	0	0	1	1	1.4	2	2	3.8	0	0	0	0	0	0	2	2	2.5	2	2	2.8	0	0	0	0	0	0
tr|B0XS71|B0XS71_ASPFC	>tr|B0XS71|B0XS71_ASPFC ER membrane protein complex subunit 4 OS=Neosartorya fumigata (strain CEA10 / CBS 144.89 / FGSC A1163) OX=451804 GN=AFUB_026160 PE=3 SV=1	AFUB_026160	20747	0	15404	2	2	18.6	0	0	0	3	3	21.3	3	3	21.3	0	0	0	0	0	0	1	1	10.6	1	1	10.6	0	0	0	0	0	0
tr|B0XS77|B0XS77_ASPFC	>tr|B0XS77|B0XS77_ASPFC Branched-chain-amino-acid aminotransferase OS=Neosartorya fumigata (strain CEA10 / CBS 144.89 / FGSC A1163) OX=451804 GN=AFUB_026220 PE=3 SV=1	AFUB_026220	44007	0	133.7	13	13	41.1	0	0	0	7	7	24.7	6	6	22.2	0	0	0	0	0	0	13	13	36.3	13	13	36.3	0	0	0	1	1	1.8
tr|B0XS79|B0XS79_ASPFC	>tr|B0XS79|B0XS79_ASPFC 40S ribosomal protein S11 OS=Neosartorya fumigata (strain CEA10 / CBS 144.89 / FGSC A1163) OX=451804 GN=AFUB_026240 PE=3 SV=1	AFUB_026240	15832	0	272.91	12	12	70	0	0	0	7	7	44	4	4	22.7	5	5	32	3	3	29.3	14	14	70.7	13	13	70	6	6	32	7	7	44
tr|B0XS80|B0XS80_ASPFC	>tr|B0XS80|B0XS80_ASPFC Prephenate dehydrogenase [NADP(+)] OS=Neosartorya fumigata (strain CEA10 / CBS 144.89 / FGSC A1163) OX=451804 GN=AFUB_026250 PE=3 SV=1	AFUB_026250	49137	0	30596	4	4	10.6	0	0	0	4	4	10.3	3	3	7.6	0	0	0	0	0	0	10	10	22.1	9	9	22.1	0	0	0	0	0	0
tr|B0XS84|B0XS84_ASPFC	>tr|B0XS84|B0XS84_ASPFC 40S ribosomal protein S9 OS=Neosartorya fumigata (strain CEA10 / CBS 144.89 / FGSC A1163) OX=451804 GN=AFUB_026290 PE=3 SV=1	AFUB_026290	15971	0	163.06	13	13	62.9	3	3	18.2	10	10	59.4	9	9	59.4	6	6	42.7	5	5	37.1	16	16	75.5	15	15	74.8	8	8	46.9	10	10	57.3
tr|B0XS85|B0XS85_ASPFC	>tr|B0XS85|B0XS85_ASPFC 50S ribosomal protein L13 OS=Neosartorya fumigata (strain CEA10 / CBS 144.89 / FGSC A1163) OX=451804 GN=AFUB_026300 PE=3 SV=1	AFUB_026300	19256	0	10865	0	0	0	0	0	0	0	0	0	0	0	0	0	0	0	0	0	0	3	3	18.8	2	2	10.6	0	0	0	0	0	0
tr|B0XS91|B0XS91_ASPFC	>tr|B0XS91|B0XS91_ASPFC Uncharacterized protein OS=Neosartorya fumigata (strain CEA10 / CBS 144.89 / FGSC A1163) OX=451804 GN=AFUB_026360 PE=4 SV=1	AFUB_026360	62911	0	62478	2	2	32.1	0	0	0	2	2	32.1	2	2	32.1	0	0	0	0	0	0	0	0	0	0	0	0	0	0	0	0	0	0
tr|B0XS92|B0XS92_ASPFC	>tr|B0XS92|B0XS92_ASPFC Disulfide isomerase. putative OS=Neosartorya fumigata (strain CEA10 / CBS 144.89 / FGSC A1163) OX=451804 GN=AFUB_026370 PE=4 SV=1	AFUB_026370	82846	0	185.65	24	24	34.1	0	0	0	22	22	33.9	17	17	25.8	0	0	0	0	0	0	20	20	33.2	23	23	36.6	4	4	5	7	7	8.5
tr|B0XS93|B0XS93_ASPFC	>tr|B0XS93|B0XS93_ASPFC NADH-ubiquinone oxidoreductase 299 kDa subunit. putative OS=Neosartorya fumigata (strain CEA10 / CBS 144.89 / FGSC A1163) OX=451804 GN=AFUB_026380 PE=4 SV=1	AFUB_026380	27541	0	147.46	12	12	63.2	1	1	3.3	10	10	55.8	5	5	36.4	0	0	0	1	1	5	7	7	38	6	6	30.2	0	0	0	1	1	4.5
tr|B0XS94|B0XS94_ASPFC	>tr|B0XS94|B0XS94_ASPFC Coatomer subunit beta OS=Neosartorya fumigata (strain CEA10 / CBS 144.89 / FGSC A1163) OX=451804 GN=AFUB_026390 PE=3 SV=1	AFUB_026390	94944	0	191.71	13	13	23.2	1	1	1.3	9	9	12.7	6	6	9.2	0	0	0	0	0	0	15	15	23.7	18	18	27.7	0	0	0	0	0	0
tr|B0XS95|B0XS95_ASPFC	>tr|B0XS95|B0XS95_ASPFC Non-specific serine/threonine protein kinase OS=Neosartorya fumigata (strain CEA10 / CBS 144.89 / FGSC A1163) OX=451804 GN=AFUB_026400 PE=4 SV=1	AFUB_026400	70868	0	57057	8	8	17.1	0	0	0	5	5	8.8	6	6	10.7	0	0	0	0	0	0	5	5	10.2	3	3	7.2	0	0	0	0	0	0
tr|B0XSA2|B0XSA2_ASPFC	>tr|B0XSA2|B0XSA2_ASPFC MFS phosphate transporter. putative OS=Neosartorya fumigata (strain CEA10 / CBS 144.89 / FGSC A1163) OX=451804 GN=AFUB_026470 PE=4 SV=1	AFUB_026470	74947	0	33394	9	9	12.9	0	0	0	6	6	11.3	3	3	6.6	0	0	0	0	0	0	1	1	1.4	1	1	1.4	0	0	0	0	0	0
tr|B0XSA6|B0XSA6_ASPFC	>tr|B0XSA6|B0XSA6_ASPFC DNA polymerase OS=Neosartorya fumigata (strain CEA10 / CBS 144.89 / FGSC A1163) OX=451804 GN=AFUB_026510 PE=3 SV=1	AFUB_026510	166.06	0.00075729	29705	1	1	0.6	1	1	0.6	0	0	0	0	0	0	0	0	0	0	0	0	1	1	0.8	1	1	0.8	0	0	0	0	0	0
tr|B0XSA7|B0XSA7_ASPFC	>tr|B0XSA7|B0XSA7_ASPFC Thiamin biosynthesis protein (Thi-4). putative OS=Neosartorya fumigata (strain CEA10 / CBS 144.89 / FGSC A1163) OX=451804 GN=AFUB_026520 PE=4 SV=1	AFUB_026520	57339	0	34095	3	3	11.8	0	0	0	2	2	7.8	1	1	3.8	0	0	0	0	0	0	3	3	7.6	4	4	13	0	0	0	0	0	0
tr|B0XSA8|B0XSA8_ASPFC	>tr|B0XSA8|B0XSA8_ASPFC RNA helicase (Dbp). putative OS=Neosartorya fumigata (strain CEA10 / CBS 144.89 / FGSC A1163) OX=451804 GN=AFUB_026530 PE=3 SV=1	AFUB_026530	62057	0	104.92	9	8	22.5	0	0	0	8	7	17.2	7	6	13.1	0	0	0	0	0	0	3	2	5.7	5	4	9.2	0	0	0	0	0	0
tr|B0XSB2|B0XSB2_ASPFC	>tr|B0XSB2|B0XSB2_ASPFC Pentatricopeptide repeat protein OS=Neosartorya fumigata (strain CEA10 / CBS 144.89 / FGSC A1163) OX=451804 GN=AFUB_026570 PE=4 SV=1	AFUB_026570	87618	0.0092014	14991	1	1	2.2	0	0	0	0	0	0	0	0	0	0	0	0	0	0	0	0	0	0	0	0	0	0	0	0	0	0	0
tr|B0XSB3|B0XSB3_ASPFC	>tr|B0XSB3|B0XSB3_ASPFC Protein YIP OS=Neosartorya fumigata (strain CEA10 / CBS 144.89 / FGSC A1163) OX=451804 GN=AFUB_026580 PE=3 SV=1	AFUB_026580	32504	0	48648	3	3	12.3	0	0	0	1	1	3.6	1	1	3.6	0	0	0	0	0	0	5	5	19.2	4	4	15.2	0	0	0	0	0	0
tr|B0XSB9|B0XSB9_ASPFC	>tr|B0XSB9|B0XSB9_ASPFC RING finger protein OS=Neosartorya fumigata (strain CEA10 / CBS 144.89 / FGSC A1163) OX=451804 GN=AFUB_026640 PE=3 SV=1	AFUB_026640	24033	0	10953	4	4	21.2	0	0	0	0	0	0	0	0	0	0	0	0	0	0	0	2	2	9.2	1	1	3.7	0	0	0	0	0	0
tr|B0XSC3|B0XSC3_ASPFC	>tr|B0XSC3|B0XSC3_ASPFC VPS9 domain protein. putative OS=Neosartorya fumigata (strain CEA10 / CBS 144.89 / FGSC A1163) OX=451804 GN=AFUB_026680 PE=4 SV=1	AFUB_026680	80044	0.0011078	26742	2	2	3.2	0	0	0	0	0	0	0	0	0	0	0	0	0	0	0	0	0	0	0	0	0	0	0	0	0	0	0
tr|B0XSC4|B0XSC4_ASPFC	>tr|B0XSC4|B0XSC4_ASPFC Autophagy related lipase Atg15. putative OS=Neosartorya fumigata (strain CEA10 / CBS 144.89 / FGSC A1163) OX=451804 GN=AFUB_026690 PE=4 SV=1	AFUB_026690	70017	0.0066556	16254	1	1	1.7	0	0	0	0	0	0	0	0	0	0	0	0	0	0	0	1	1	1.7	1	1	1.7	0	0	0	0	0	0
tr|B0XSC6|B0XSC6_ASPFC	>tr|B0XSC6|B0XSC6_ASPFC Enoyl-CoA hydratase/isomerase family protein OS=Neosartorya fumigata (strain CEA10 / CBS 144.89 / FGSC A1163) OX=451804 GN=AFUB_026710 PE=3 SV=1	AFUB_026710	31586	0	6728	4	4	15.3	0	0	0	0	0	0	0	0	0	0	0	0	0	0	0	0	0	0	0	0	0	0	0	0	0	0	0
tr|B0XSC7|B0XSC7_ASPFC	>tr|B0XSC7|B0XSC7_ASPFC Protein RER1 OS=Neosartorya fumigata (strain CEA10 / CBS 144.89 / FGSC A1163) OX=451804 GN=AFUB_026720 PE=3 SV=1	AFUB_026720	22067	0	18409	2	2	9	0	0	0	3	3	13.3	3	3	13.3	0	0	0	0	0	0	1	1	10.6	1	1	10.6	0	0	0	0	0	0
tr|B0XSD0|B0XSD0_ASPFC	>tr|B0XSD0|B0XSD0_ASPFC ADP-ribosylation factor. putative OS=Neosartorya fumigata (strain CEA10 / CBS 144.89 / FGSC A1163) OX=451804 GN=AFUB_026750 PE=3 SV=1	AFUB_026750	20.18	0.0020725	19671	1	1	5.5	0	0	0	0	0	0	1	1	5.5	0	0	0	0	0	0	1	1	5.5	1	1	5.5	0	0	0	0	0	0
tr|B0XSD3|B0XSD3_ASPFC	>tr|B0XSD3|B0XSD3_ASPFC Dihydroorotate reductase PyrE. putative OS=Neosartorya fumigata (strain CEA10 / CBS 144.89 / FGSC A1163) OX=451804 GN=AFUB_026780 PE=4 SV=1	AFUB_026780	56752	0	98535	5	5	11.7	0	0	0	1	1	1.3	1	1	1.3	0	0	0	0	0	0	2	2	4	1	1	2.4	0	0	0	0	0	0
tr|B0XSD4|B0XSD4_ASPFC	>tr|B0XSD4|B0XSD4_ASPFC Triosephosphate isomerase OS=Neosartorya fumigata (strain CEA10 / CBS 144.89 / FGSC A1163) OX=451804 GN=AFUB_026790 PE=3 SV=1	AFUB_026790	30475	0.0021023	21215	0	0	0	0	0	0	2	2	11.5	1	1	3.1	0	0	0	0	0	0	0	0	0	0	0	0	0	0	0	0	0	0
tr|B0XSD7|B0XSD7_ASPFC	>tr|B0XSD7|B0XSD7_ASPFC Acyl CoA binding protein family OS=Neosartorya fumigata (strain CEA10 / CBS 144.89 / FGSC A1163) OX=451804 GN=AFUB_026820 PE=4 SV=1	AFUB_026820	17309	0	138.53	10	10	65.2	0	0	0	7	7	55.7	7	7	56.3	0	0	0	0	0	0	5	5	37.3	5	5	43	1	1	8.9	1	1	8.9
tr|B0XSE1|B0XSE1_ASPFC	>tr|B0XSE1|B0XSE1_ASPFC AMFR protein. putative OS=Neosartorya fumigata (strain CEA10 / CBS 144.89 / FGSC A1163) OX=451804 GN=AFUB_026860 PE=4 SV=1	AFUB_026860	21959	0	83763	4	4	29.5	0	0	0	1	1	7.5	2	2	11.5	0	0	0	0	0	0	1	1	7.5	1	1	7.5	0	0	0	0	0	0
tr|B0XSE2|B0XSE2_ASPFC	>tr|B0XSE2|B0XSE2_ASPFC Structural maintenance of chromosomes protein OS=Neosartorya fumigata (strain CEA10 / CBS 144.89 / FGSC A1163) OX=451804 GN=AFUB_026870 PE=3 SV=1	AFUB_026870	133.05	0	74924	3	3	3.7	0	0	0	0	0	0	1	1	1.3	0	0	0	0	0	0	7	7	7	9	9	9.7	0	0	0	0	0	0
tr|B0XSE4|B0XSE4_ASPFC	>tr|B0XSE4|B0XSE4_ASPFC NOT2 family protein OS=Neosartorya fumigata (strain CEA10 / CBS 144.89 / FGSC A1163) OX=451804 GN=AFUB_026890 PE=4 SV=1	AFUB_026890	60488	0	87612	2	2	3.4	0	0	0	0	0	0	1	1	2.2	0	0	0	0	0	0	3	3	6.3	3	3	6.3	0	0	0	0	0	0
tr|B0XSE5|B0XSE5_ASPFC	>tr|B0XSE5|B0XSE5_ASPFC 50S ribosomal protein L4 OS=Neosartorya fumigata (strain CEA10 / CBS 144.89 / FGSC A1163) OX=451804 GN=AFUB_026900 PE=4 SV=1	AFUB_026900	25263	0	99379	2	2	11.5	0	0	0	2	2	11.5	1	1	6.5	0	0	0	0	0	0	1	1	3.7	1	1	3.7	0	0	0	0	0	0
tr|B0XSE6|B0XSE6_ASPFC	>tr|B0XSE6|B0XSE6_ASPFC Rab GDP dissociation inhibitor OS=Neosartorya fumigata (strain CEA10 / CBS 144.89 / FGSC A1163) OX=451804 GN=AFUB_026910 PE=3 SV=1	AFUB_026910	52.28	0	233.12	19	19	53	1	1	1.5	13	13	37.4	11	11	28	0	0	0	0	0	0	9	9	31	6	6	19.9	0	0	0	0	0	0
tr|B0XSE9|B0XSE9_ASPFC	>tr|B0XSE9|B0XSE9_ASPFC Developmental regulator FlbA OS=Neosartorya fumigata (strain CEA10 / CBS 144.89 / FGSC A1163) OX=451804 GN=AFUB_026940 PE=4 SV=1	AFUB_026940	78756	0	39766	13	13	22.1	0	0	0	2	2	2.7	5	5	7	0	0	0	0	0	0	4	4	6	3	3	4.8	0	0	0	0	0	0
tr|B0XSF0|B0XSF0_ASPFC	>tr|B0XSF0|B0XSF0_ASPFC Pol II transcription elongation factor subunit Cdc73. putative OS=Neosartorya fumigata (strain CEA10 / CBS 144.89 / FGSC A1163) OX=451804 GN=AFUB_026950 PE=4 SV=1	AFUB_026950	51017	0.0007728	32737	1	1	4.7	0	0	0	1	1	4.7	1	1	4.7	0	0	0	0	0	0	0	0	0	0	0	0	0	0	0	0	0	0
tr|B0XSF3|B0XSF3_ASPFC	>tr|B0XSF3|B0XSF3_ASPFC Nuclear pore protein (SEH1). putative OS=Neosartorya fumigata (strain CEA10 / CBS 144.89 / FGSC A1163) OX=451804 GN=AFUB_026990 PE=3 SV=1	AFUB_026990	42382	0	75072	1	1	4.5	0	0	0	0	0	0	0	0	0	0	0	0	0	0	0	1	1	3.7	2	2	6.9	0	0	0	0	0	0
tr|B0XSF6|B0XSF6_ASPFC	>tr|B0XSF6|B0XSF6_ASPFC 3-isopropylmalate dehydratase OS=Neosartorya fumigata (strain CEA10 / CBS 144.89 / FGSC A1163) OX=451804 GN=AFUB_027020 PE=3 SV=1	AFUB_027020	84079	0	67.07	11	11	16.7	0	0	0	6	6	9.1	5	5	7.3	0	0	0	0	0	0	15	15	24.8	16	16	26.5	1	1	1.4	1	1	2.3
tr|B0XSF9|B0XSF9_ASPFC	>tr|B0XSF9|B0XSF9_ASPFC Orotate phosphoribosyltransferase OS=Neosartorya fumigata (strain CEA10 / CBS 144.89 / FGSC A1163) OX=451804 GN=AFUB_027050 PE=3 SV=1	AFUB_027050	26062	0	84705	12	12	56.1	0	0	0	2	2	10.6	4	4	19.9	0	0	0	0	0	0	6	6	29.3	6	6	29.3	2	2	9.3	1	1	3.7
tr|B0XSG0|B0XSG0_ASPFC	>tr|B0XSG0|B0XSG0_ASPFC Methylenetetrahydrofolate reductase OS=Neosartorya fumigata (strain CEA10 / CBS 144.89 / FGSC A1163) OX=451804 GN=AFUB_027060 PE=3 SV=1	AFUB_027060	69294	0	15273	2	2	4.6	1	1	2.3	5	5	12.5	3	3	8	0	0	0	0	0	0	4	4	6.2	2	2	3.4	0	0	0	0	0	0
tr|B0XSG2|B0XSG2_ASPFC	>tr|B0XSG2|B0XSG2_ASPFC Uncharacterized protein OS=Neosartorya fumigata (strain CEA10 / CBS 144.89 / FGSC A1163) OX=451804 GN=AFUB_027080 PE=4 SV=1	AFUB_027080	50247	0	95314	1	1	4.3	0	0	0	1	1	2	1	1	2	0	0	0	0	0	0	1	1	2.9	2	2	7.2	0	0	0	0	0	0
tr|B0XSG3|B0XSG3_ASPFC	>tr|B0XSG3|B0XSG3_ASPFC V-type proton ATPase subunit F OS=Neosartorya fumigata (strain CEA10 / CBS 144.89 / FGSC A1163) OX=451804 GN=AFUB_027090 PE=3 SV=1	AFUB_027090	13806	0	50147	6	6	58.1	0	0	0	5	5	41.9	1	1	6.5	0	0	0	0	0	0	3	3	20.2	3	3	20.2	1	1	7.3	1	1	6.5
tr|B0XSG4|B0XSG4_ASPFC	>tr|B0XSG4|B0XSG4_ASPFC ML domain protein. putative OS=Neosartorya fumigata (strain CEA10 / CBS 144.89 / FGSC A1163) OX=451804 GN=AFUB_027100 PE=4 SV=1	AFUB_027100	27.29	0	84318	4	4	19	1	1	6.9	2	2	8.1	0	0	0	0	0	0	0	0	0	1	1	3.2	1	1	3.2	0	0	0	0	0	0
tr|B0XSG8|B0XSG8_ASPFC	>tr|B0XSG8|B0XSG8_ASPFC KRR1 small subunit processome component OS=Neosartorya fumigata (strain CEA10 / CBS 144.89 / FGSC A1163) OX=451804 GN=AFUB_027140 PE=3 SV=1	AFUB_027140	41549	0.0021045	21414	1	1	2.5	0	0	0	0	0	0	1	1	2.5	0	0	0	0	0	0	0	0	0	1	1	3.4	0	0	0	0	0	0
tr|B0XSH1|B0XSH1_ASPFC	>tr|B0XSH1|B0XSH1_ASPFC Spindle pole body component OS=Neosartorya fumigata (strain CEA10 / CBS 144.89 / FGSC A1163) OX=451804 GN=AFUB_027170 PE=3 SV=1	AFUB_027170	101	0.0027341	1873	0	0	0	0	0	0	0	0	0	0	0	0	0	0	0	0	0	0	0	0	0	1	1	1.9	0	0	0	0	0	0
tr|B0XSH2|B0XSH2_ASPFC	>tr|B0XSH2|B0XSH2_ASPFC Proteasome endopeptidase complex OS=Neosartorya fumigata (strain CEA10 / CBS 144.89 / FGSC A1163) OX=451804 GN=AFUB_027180 PE=3 SV=1	AFUB_027180	27328	0	323.31	20	20	92	6	6	31.2	17	17	86.8	12	12	62.4	1	1	3.6	1	1	3.6	9	9	52	10	10	54.8	0	0	0	5	5	22
tr|B0XSH5|B0XSH5_ASPFC	>tr|B0XSH5|B0XSH5_ASPFC Uncharacterized protein OS=Neosartorya fumigata (strain CEA10 / CBS 144.89 / FGSC A1163) OX=451804 GN=AFUB_027210 PE=4 SV=1	AFUB_027210	50353	0.0021246	22321	2	2	6	0	0	0	0	0	0	0	0	0	0	0	0	0	0	0	0	0	0	0	0	0	0	0	0	0	0	0
tr|B0XSH6|B0XSH6_ASPFC	>tr|B0XSH6|B0XSH6_ASPFC BAR domain-containing protein OS=Neosartorya fumigata (strain CEA10 / CBS 144.89 / FGSC A1163) OX=451804 GN=AFUB_027220 PE=4 SV=1	AFUB_027220	33562	0	96982	10	10	45.2	0	0	0	9	9	44.6	4	4	16.7	0	0	0	0	0	0	5	5	26.9	3	3	17.4	0	0	0	0	0	0
tr|B0XSH9|B0XSH9_ASPFC	>tr|B0XSH9|B0XSH9_ASPFC Acetyltransferase. GNAT family family OS=Neosartorya fumigata (strain CEA10 / CBS 144.89 / FGSC A1163) OX=451804 GN=AFUB_027250 PE=4 SV=1	AFUB_027250	32378	0	81425	3	3	11	0	0	0	2	2	7.6	0	0	0	0	0	0	0	0	0	1	1	3.4	1	1	4.1	0	0	0	0	0	0
tr|B0XSI0|B0XSI0_ASPFC	>tr|B0XSI0|B0XSI0_ASPFC Nucleolar GTP-binding protein 1 OS=Neosartorya fumigata (strain CEA10 / CBS 144.89 / FGSC A1163) OX=451804 GN=AFUB_027260 PE=3 SV=1	AFUB_027260	73326	0	109.84	14	14	23.2	0	0	0	7	7	11.4	6	6	8.9	2	2	3.7	2	2	3.7	16	16	26.3	17	17	27.8	3	3	4.3	6	6	9.5
tr|B0XSI1|B0XSI1_ASPFC	>tr|B0XSI1|B0XSI1_ASPFC MFS monosaccharide transporter. putative OS=Neosartorya fumigata (strain CEA10 / CBS 144.89 / FGSC A1163) OX=451804 GN=AFUB_027270 PE=3 SV=1	AFUB_027270	62117	0	323.31	14	14	23.9	0	0	0	17	17	32	14	14	22.1	0	0	0	0	0	0	5	5	7.7	3	3	4.6	2	2	2.7	2	2	2.7
tr|B0XSI4|B0XSI4_ASPFC	>tr|B0XSI4|B0XSI4_ASPFC Ergosterol biosynthesis protein Erg28. putative OS=Neosartorya fumigata (strain CEA10 / CBS 144.89 / FGSC A1163) OX=451804 GN=AFUB_027300 PE=4 SV=1	AFUB_027300	15627	0	14822	3	3	26.2	0	0	0	2	2	14.9	2	2	14.9	0	0	0	0	0	0	2	2	19.9	2	2	19.9	0	0	0	0	0	0
tr|B0XSI5|B0XSI5_ASPFC	>tr|B0XSI5|B0XSI5_ASPFC Galactose-1-phosphate uridylyltransferase OS=Neosartorya fumigata (strain CEA10 / CBS 144.89 / FGSC A1163) OX=451804 GN=AFUB_027310 PE=3 SV=1	AFUB_027310	43765	0	17743	4	4	13.5	1	1	3.1	1	1	2.6	0	0	0	0	0	0	0	0	0	3	3	8.3	3	3	8.3	0	0	0	0	0	0
tr|B0XSJ4|B0XSJ4_ASPFC	>tr|B0XSJ4|B0XSJ4_ASPFC CoA_binding domain-containing protein OS=Neosartorya fumigata (strain CEA10 / CBS 144.89 / FGSC A1163) OX=451804 GN=AFUB_027410 PE=4 SV=1	AFUB_027410	21626	0.0027416	19008	1	1	4.6	0	0	0	0	0	0	0	0	0	0	0	0	0	0	0	0	0	0	0	0	0	0	0	0	0	0	0
tr|B0XSJ7|B0XSJ7_ASPFC	>tr|B0XSJ7|B0XSJ7_ASPFC HD family hydrolase. putative OS=Neosartorya fumigata (strain CEA10 / CBS 144.89 / FGSC A1163) OX=451804 GN=AFUB_027440 PE=4 SV=1	AFUB_027440	25459	0	92156	3	3	21.2	0	0	0	0	0	0	1	1	8	0	0	0	0	0	0	1	1	8	1	1	8	0	0	0	0	0	0
tr|B0XSJ9|B0XSJ9_ASPFC	>tr|B0XSJ9|B0XSJ9_ASPFC Mob1 family protein OS=Neosartorya fumigata (strain CEA10 / CBS 144.89 / FGSC A1163) OX=451804 GN=AFUB_027460 PE=4 SV=1	AFUB_027460	52946	0.0027491	19118	0	0	0	0	0	0	0	0	0	0	0	0	0	0	0	0	0	0	1	1	3.1	1	1	3.1	0	0	0	0	0	0
tr|B0XSK0|B0XSK0_ASPFC	>tr|B0XSK0|B0XSK0_ASPFC CobW domain protein OS=Neosartorya fumigata (strain CEA10 / CBS 144.89 / FGSC A1163) OX=451804 GN=AFUB_027470 PE=4 SV=1	AFUB_027470	43624	0	18773	3	3	6.5	1	1	1.5	1	1	2.5	1	1	2.5	0	0	0	0	0	0	3	3	7.5	4	4	10.2	0	0	0	0	0	0
tr|B0XSK2|B0XSK2_ASPFC	>tr|B0XSK2|B0XSK2_ASPFC Lon protease homolog. mitochondrial OS=Neosartorya fumigata (strain CEA10 / CBS 144.89 / FGSC A1163) OX=451804 GN=PIM1 PE=3 SV=1	PIM1	121.96	0	67943	3	3	4	0	0	0	0	0	0	0	0	0	0	0	0	0	0	0	0	0	0	1	1	1.2	0	0	0	0	0	0
tr|B0XSK3|B0XSK3_ASPFC	>tr|B0XSK3|B0XSK3_ASPFC Mitochondrial DnaJ chaperone (Mdj1). putative OS=Neosartorya fumigata (strain CEA10 / CBS 144.89 / FGSC A1163) OX=451804 GN=AFUB_027500 PE=3 SV=1	AFUB_027500	57118	0	46585	1	1	3.5	0	0	0	1	1	3.5	1	1	3.5	0	0	0	0	0	0	1	1	3.5	1	1	3.5	0	0	0	0	0	0
tr|B0XSK4|B0XSK4_ASPFC	>tr|B0XSK4|B0XSK4_ASPFC Signal transduction protein BroA. putative OS=Neosartorya fumigata (strain CEA10 / CBS 144.89 / FGSC A1163) OX=451804 GN=AFUB_027510 PE=4 SV=1	AFUB_027510	108.27	0	19698	5	5	7.3	0	0	0	3	3	4.2	1	1	1.2	0	0	0	0	0	0	1	1	1.9	0	0	0	0	0	0	0	0	0
tr|B0XSK8|B0XSK8_ASPFC	>tr|B0XSK8|B0XSK8_ASPFC U6 snRNA-associated Sm-like protein LSm1 OS=Neosartorya fumigata (strain CEA10 / CBS 144.89 / FGSC A1163) OX=451804 GN=LSM1 PE=3 SV=1	LSM1	19926	0	48804	2	2	9	0	0	0	0	0	0	0	0	0	0	0	0	0	0	0	1	1	9	2	2	14.7	0	0	0	0	0	0
tr|B0XSK9|B0XSK9_ASPFC	>tr|B0XSK9|B0XSK9_ASPFC Pre-rRNA processing protein Rrp12. putative OS=Neosartorya fumigata (strain CEA10 / CBS 144.89 / FGSC A1163) OX=451804 GN=AFUB_027560 PE=4 SV=1	AFUB_027560	138.76	0	37718	1	1	0.6	0	0	0	4	4	4.5	4	4	2.8	0	0	0	0	0	0	5	5	4.5	9	9	9.8	0	0	0	1	1	0.6
tr|B0XSL1|B0XSL1_ASPFC	>tr|B0XSL1|B0XSL1_ASPFC Transcriptional corepressor Cyc8. putative OS=Neosartorya fumigata (strain CEA10 / CBS 144.89 / FGSC A1163) OX=451804 GN=AFUB_027580 PE=4 SV=1	AFUB_027580	94634	0	22017	0	0	0	0	0	0	0	0	0	0	0	0	0	0	0	0	0	0	7	7	8.2	7	7	8.2	0	0	0	0	0	0
tr|B0XSL2|B0XSL2_ASPFC	>tr|B0XSL2|B0XSL2_ASPFC 60S ribosomal protein L3 OS=Neosartorya fumigata (strain CEA10 / CBS 144.89 / FGSC A1163) OX=451804 GN=AFUB_027590 PE=3 SV=1	AFUB_027590	44444	0	323.31	39	39	73.2	7	7	16.8	27	27	54.1	24	24	51.3	10	10	19.1	7	7	14.8	32	32	59.7	30	30	52.8	7	7	15.8	9	9	19.4
tr|B0XSL3|B0XSL3_ASPFC	>tr|B0XSL3|B0XSL3_ASPFC Uncharacterized protein OS=Neosartorya fumigata (strain CEA10 / CBS 144.89 / FGSC A1163) OX=451804 GN=AFUB_027600 PE=4 SV=1	AFUB_027600	18806	0	35782	5	5	46.9	0	0	0	0	0	0	0	0	0	0	0	0	0	0	0	2	2	18.9	2	2	18.9	0	0	0	0	0	0
tr|B0XSM0|B0XSM0_ASPFC	>tr|B0XSM0|B0XSM0_ASPFC Adenylosuccinate lyase OS=Neosartorya fumigata (strain CEA10 / CBS 144.89 / FGSC A1163) OX=451804 GN=AFUB_027670 PE=3 SV=1	AFUB_027670	54725	0	98.95	15	15	29.2	1	1	1.7	12	12	24.8	11	11	20.3	0	0	0	0	0	0	6	6	12.6	4	4	10.1	0	0	0	0	0	0
tr|B0XSM6|B0XSM6_ASPFC	>tr|B0XSM6|B0XSM6_ASPFC U6 snRNA-associated Sm-like protein LSm4 OS=Neosartorya fumigata (strain CEA10 / CBS 144.89 / FGSC A1163) OX=451804 GN=LSM4 PE=3 SV=1	LSM4	11805	0	10.07	1	1	13.3	0	0	0	0	0	0	0	0	0	0	0	0	0	0	0	1	1	9.5	2	2	20	0	0	0	0	0	0
tr|B0XSN7|B0XSN7_ASPFC	>tr|B0XSN7|B0XSN7_ASPFC Chloride channel protein OS=Neosartorya fumigata (strain CEA10 / CBS 144.89 / FGSC A1163) OX=451804 GN=AFUB_027830 PE=3 SV=1	AFUB_027830	95265	0	50827	0	0	0	0	0	0	1	1	2.2	1	1	2.2	0	0	0	0	0	0	1	1	2.2	1	1	2.2	0	0	0	0	0	0
tr|B0XSN8|B0XSN8_ASPFC	>tr|B0XSN8|B0XSN8_ASPFC Midasin OS=Neosartorya fumigata (strain CEA10 / CBS 144.89 / FGSC A1163) OX=451804 GN=AFUB_027840 PE=3 SV=1	AFUB_027840	550.61	0	184.86	2	2	0.6	0	0	0	2	2	0.4	3	3	0.6	1	1	0.2	0	0	0	26	26	7.3	35	35	10.2	1	1	0.2	0	0	0
tr|B0XSP1|B0XSP1_ASPFC	>tr|B0XSP1|B0XSP1_ASPFC Lectin family integral membrane protein. putative OS=Neosartorya fumigata (strain CEA10 / CBS 144.89 / FGSC A1163) OX=451804 GN=AFUB_027870 PE=4 SV=1	AFUB_027870	36197	0	90623	8	8	33.6	0	0	0	7	7	25.1	6	6	22	0	0	0	0	0	0	7	7	30	6	6	25.4	0	0	0	1	1	4.6
tr|B0XSP2|B0XSP2_ASPFC	>tr|B0XSP2|B0XSP2_ASPFC Mitochondrial intermembrane space translocase subunit Tim13. putative OS=Neosartorya fumigata (strain CEA10 / CBS 144.89 / FGSC A1163) OX=451804 GN=AFUB_027880 PE=3 SV=1	AFUB_027880	12089	0.0027313	18669	0	0	0	0	0	0	0	0	0	0	0	0	0	0	0	0	0	0	0	0	0	1	1	16.8	0	0	0	0	0	0
tr|B0XSP3|B0XSP3_ASPFC	>tr|B0XSP3|B0XSP3_ASPFC cAMP-dependent protein kinase catalytic subunit PkaC1 OS=Neosartorya fumigata (strain CEA10 / CBS 144.89 / FGSC A1163) OX=451804 GN=AFUB_027890 PE=3 SV=1	AFUB_027890	55637	0	52064	2	2	5.3	0	0	0	1	1	1.4	1	1	1.4	0	0	0	0	0	0	1	1	2	1	1	2	0	0	0	0	0	0
tr|B0XSP5|B0XSP5_ASPFC	>tr|B0XSP5|B0XSP5_ASPFC Replication factor C subunit 1 OS=Neosartorya fumigata (strain CEA10 / CBS 144.89 / FGSC A1163) OX=451804 GN=AFUB_027910 PE=3 SV=1	AFUB_027910	119.6	0	35477	0	0	0	0	0	0	0	0	0	0	0	0	0	0	0	0	0	0	1	1	1.8	3	3	4.1	0	0	0	0	0	0
tr|B0XSP6|B0XSP6_ASPFC	>tr|B0XSP6|B0XSP6_ASPFC Mitochondrial large ribosomal subunit protein L16. putative OS=Neosartorya fumigata (strain CEA10 / CBS 144.89 / FGSC A1163) OX=451804 GN=AFUB_027920 PE=3 SV=1	AFUB_027920	25445	0.0027304	1864	2	2	13.9	0	0	0	1	1	3	1	1	3	0	0	0	0	0	0	0	0	0	0	0	0	0	0	0	0	0	0
tr|B0XSP7|B0XSP7_ASPFC	>tr|B0XSP7|B0XSP7_ASPFC DNA replication factor C subunit Rfc5. putative OS=Neosartorya fumigata (strain CEA10 / CBS 144.89 / FGSC A1163) OX=451804 GN=AFUB_027930 PE=4 SV=1	AFUB_027930	40182	0	50173	1	1	3.7	0	0	0	2	2	8.2	0	0	0	0	0	0	0	0	0	5	5	17.7	5	5	17.7	0	0	0	0	0	0
tr|B0XSQ8|B0XSQ8_ASPFC	>tr|B0XSQ8|B0XSQ8_ASPFC Neutral amino acid permease OS=Neosartorya fumigata (strain CEA10 / CBS 144.89 / FGSC A1163) OX=451804 GN=AFUB_017260 PE=4 SV=1	AFUB_017260	49923	0	16934	5	5	10.7	0	0	0	1	1	2.6	2	2	4.4	0	0	0	0	0	0	0	0	0	1	1	3.7	0	0	0	0	0	0
tr|B0XSR2|B0XSR2_ASPFC	>tr|B0XSR2|B0XSR2_ASPFC Peptide hydrolase OS=Neosartorya fumigata (strain CEA10 / CBS 144.89 / FGSC A1163) OX=451804 GN=AFUB_017300 PE=3 SV=1	AFUB_017300	56702	0	58599	1	1	6.3	0	0	0	0	0	0	0	0	0	0	0	0	0	0	0	0	0	0	0	0	0	0	0	0	0	0	0
tr|B0XSS0|B0XSS0_ASPFC	>tr|B0XSS0|B0XSS0_ASPFC Sterol delta 5.6-desaturase. putative OS=Neosartorya fumigata (strain CEA10 / CBS 144.89 / FGSC A1163) OX=451804 GN=AFUB_017380 PE=3 SV=1	AFUB_017380	39325	0	85063	2	2	4.8	0	0	0	4	4	13.1	4	4	13.1	0	0	0	0	0	0	1	1	2.4	1	1	2.4	0	0	0	0	0	0
tr|B0XSS4|B0XSS4_ASPFC	>tr|B0XSS4|B0XSS4_ASPFC Uncharacterized protein OS=Neosartorya fumigata (strain CEA10 / CBS 144.89 / FGSC A1163) OX=451804 GN=AFUB_017420 PE=4 SV=1	AFUB_017420	95368	0	12749	1	1	2.4	0	0	0	0	0	0	0	0	0	0	0	0	0	0	0	3	3	5.9	2	2	4.5	0	0	0	0	0	0
tr|B0XST1|B0XST1_ASPFC	>tr|B0XST1|B0XST1_ASPFC Uncharacterized protein OS=Neosartorya fumigata (strain CEA10 / CBS 144.89 / FGSC A1163) OX=451804 GN=AFUB_017500 PE=4 SV=1	AFUB_017500	15933	0.00040064	38081	2	2	9.7	0	0	0	0	0	0	0	0	0	0	0	0	0	0	0	0	0	0	0	0	0	0	0	0	0	0	0
tr|B0XSU6|B0XSU6_ASPFC	>tr|B0XSU6|B0XSU6_ASPFC Glutathione S-transferase. putative OS=Neosartorya fumigata (strain CEA10 / CBS 144.89 / FGSC A1163) OX=451804 GN=AFUB_017650 PE=3 SV=1	AFUB_017650	26396	0	87527	1	1	9.7	0	0	0	1	1	4.2	0	0	0	0	0	0	0	0	0	0	0	0	0	0	0	0	0	0	0	0	0
tr|B0XSV0|B0XSV0_ASPFC	>tr|B0XSV0|B0XSV0_ASPFC GDSL lipase/acylhydrolase family protein OS=Neosartorya fumigata (strain CEA10 / CBS 144.89 / FGSC A1163) OX=451804 GN=AFUB_017690 PE=4 SV=1	AFUB_017690	39576	0	41485	1	1	3.1	0	0	0	2	2	8.3	2	2	8.3	0	0	0	0	0	0	0	0	0	0	0	0	0	0	0	0	0	0
tr|B0XSW4|B0XSW4_ASPFC	>tr|B0XSW4|B0XSW4_ASPFC WD repeat protein OS=Neosartorya fumigata (strain CEA10 / CBS 144.89 / FGSC A1163) OX=451804 GN=AFUB_028020 PE=4 SV=1	AFUB_028020	113.94	0.008905	15291	0	0	0	0	0	0	0	0	0	0	0	0	0	0	0	0	0	0	0	0	0	1	1	1.8	0	0	0	0	0	0
tr|B0XSW8|B0XSW8_ASPFC	>tr|B0XSW8|B0XSW8_ASPFC ATP synthase oligomycin sensitivity conferral protein. putative OS=Neosartorya fumigata (strain CEA10 / CBS 144.89 / FGSC A1163) OX=451804 GN=AFUB_028060 PE=3 SV=1	AFUB_028060	24389	0	42399	7	7	31.3	0	0	0	5	5	23.8	3	3	15.4	0	0	0	0	0	0	3	3	12.8	2	2	8.4	0	0	0	1	1	4.4
tr|B0XSW9|B0XSW9_ASPFC	>tr|B0XSW9|B0XSW9_ASPFC Uncharacterized protein OS=Neosartorya fumigata (strain CEA10 / CBS 144.89 / FGSC A1163) OX=451804 GN=AFUB_028070 PE=4 SV=1	AFUB_028070	121.76	0	30589	5	5	7.1	0	0	0	1	1	1.6	1	1	1.6	0	0	0	0	0	0	1	1	1.6	3	3	3.3	0	0	0	0	0	0
tr|B0XSX2|B0XSX2_ASPFC	>tr|B0XSX2|B0XSX2_ASPFC 2-(3-amino-3-carboxypropyl)histidine synthase subunit 1 OS=Neosartorya fumigata (strain CEA10 / CBS 144.89 / FGSC A1163) OX=451804 GN=AFUB_028100 PE=3 SV=1	AFUB_028100	49243	0.001107	26556	0	0	0	0	0	0	0	0	0	0	0	0	0	0	0	0	0	0	1	1	2.5	1	1	2.5	0	0	0	0	0	0
tr|B0XSX5|B0XSX5_ASPFC	>tr|B0XSX5|B0XSX5_ASPFC Acetylornithine aminotransferase OS=Neosartorya fumigata (strain CEA10 / CBS 144.89 / FGSC A1163) OX=451804 GN=AFUB_028130 PE=3 SV=1	AFUB_028130	52624	0	57166	3	3	13.8	0	0	0	1	1	4.1	1	1	4.1	0	0	0	0	0	0	4	4	14.4	6	6	20.3	0	0	0	0	0	0
tr|B0XSX8|B0XSX8_ASPFC	>tr|B0XSX8|B0XSX8_ASPFC MFS multidrug transporter. putative OS=Neosartorya fumigata (strain CEA10 / CBS 144.89 / FGSC A1163) OX=451804 GN=AFUB_028160 PE=4 SV=1	AFUB_028160	60205	0.0017819	22816	1	1	1.8	0	0	0	2	2	4	2	2	4	0	0	0	0	0	0	0	0	0	0	0	0	0	0	0	0	0	0
tr|B0XSY0|B0XSY0_ASPFC	>tr|B0XSY0|B0XSY0_ASPFC Uncharacterized protein OS=Neosartorya fumigata (strain CEA10 / CBS 144.89 / FGSC A1163) OX=451804 GN=AFUB_028180 PE=4 SV=1	AFUB_028180	113.22	0.00076658	31344	0	0	0	0	0	0	0	0	0	0	0	0	0	0	0	0	0	0	2	2	1.8	2	2	1.8	0	0	0	0	0	0
tr|B0XSY1|B0XSY1_ASPFC	>tr|B0XSY1|B0XSY1_ASPFC Carnitine acetyl transferase OS=Neosartorya fumigata (strain CEA10 / CBS 144.89 / FGSC A1163) OX=451804 GN=AFUB_028190 PE=3 SV=1	AFUB_028190	73212	0	20794	4	4	7.9	0	0	0	8	8	14.3	6	6	9.5	0	0	0	0	0	0	0	0	0	0	0	0	0	0	0	0	0	0
tr|B0XSY2|B0XSY2_ASPFC	>tr|B0XSY2|B0XSY2_ASPFC Uncharacterized protein OS=Neosartorya fumigata (strain CEA10 / CBS 144.89 / FGSC A1163) OX=451804 GN=AFUB_028200 PE=4 SV=1	AFUB_028200	36492	0	27219	3	3	20	0	0	0	0	0	0	0	0	0	0	0	0	0	0	0	0	0	0	0	0	0	0	0	0	0	0	0
tr|B0XSY3|B0XSY3_ASPFC	>tr|B0XSY3|B0XSY3_ASPFC MFS multidrug transporter. putative OS=Neosartorya fumigata (strain CEA10 / CBS 144.89 / FGSC A1163) OX=451804 GN=AFUB_028210 PE=4 SV=1	AFUB_028210	63241	0	78732	1	1	4.2	0	0	0	0	0	0	0	0	0	0	0	0	0	0	0	0	0	0	0	0	0	0	0	0	0	0	0
tr|B0XSY5|B0XSY5_ASPFC	>tr|B0XSY5|B0XSY5_ASPFC Uncharacterized protein OS=Neosartorya fumigata (strain CEA10 / CBS 144.89 / FGSC A1163) OX=451804 GN=AFUB_028230 PE=4 SV=1	AFUB_028230	89521	0	20984	7	7	16.9	0	0	0	2	2	3.1	1	1	1.7	0	0	0	0	0	0	2	2	3.3	0	0	0	0	0	0	0	0	0
tr|B0XSY6|B0XSY6_ASPFC	>tr|B0XSY6|B0XSY6_ASPFC Translocation protein Sec62. putative OS=Neosartorya fumigata (strain CEA10 / CBS 144.89 / FGSC A1163) OX=451804 GN=AFUB_028240 PE=4 SV=1	AFUB_028240	44243	0	61235	10	10	29.9	0	0	0	8	8	19	4	4	12.2	0	0	0	0	0	0	5	5	16.7	3	3	14.5	0	0	0	0	0	0
tr|B0XT03|B0XT03_ASPFC	>tr|B0XT03|B0XT03_ASPFC von Willebrand domain protein OS=Neosartorya fumigata (strain CEA10 / CBS 144.89 / FGSC A1163) OX=451804 GN=AFUB_028410 PE=4 SV=1	AFUB_028410	103.31	0.00039339	35299	0	0	0	0	0	0	0	0	0	0	0	0	0	0	0	0	0	0	2	2	2.1	2	2	2.1	0	0	0	0	0	0
tr|B0XT11|B0XT11_ASPFC	>tr|B0XT11|B0XT11_ASPFC Vesicular-fusion protein sec17 OS=Neosartorya fumigata (strain CEA10 / CBS 144.89 / FGSC A1163) OX=451804 GN=AFUB_028490 PE=4 SV=1	AFUB_028490	32.84	0	116.79	13	13	51.7	0	0	0	4	4	14.7	3	3	10.3	0	0	0	0	0	0	12	12	43.8	10	10	38.7	0	0	0	0	0	0
tr|B0XT12|B0XT12_ASPFC	>tr|B0XT12|B0XT12_ASPFC Pre-rRNA processing protein Tsr1. putative OS=Neosartorya fumigata (strain CEA10 / CBS 144.89 / FGSC A1163) OX=451804 GN=AFUB_028500 PE=4 SV=1	AFUB_028500	90285	0	54.27	2	2	3.4	0	0	0	0	0	0	0	0	0	0	0	0	0	0	0	8	8	11.3	12	12	15.6	1	1	1.2	0	0	0
tr|B0XT13|B0XT13_ASPFC	>tr|B0XT13|B0XT13_ASPFC Small nucleolar ribonucleoprotein complex subunit. putative OS=Neosartorya fumigata (strain CEA10 / CBS 144.89 / FGSC A1163) OX=451804 GN=AFUB_028510 PE=4 SV=1	AFUB_028510	60749	0.00040241	39086	0	0	0	0	0	0	0	0	0	0	0	0	0	0	0	0	0	0	2	2	3.7	3	3	6	0	0	0	0	0	0
tr|B0XT14|B0XT14_ASPFC	>tr|B0XT14|B0XT14_ASPFC Urease accessory protein UreG. putative OS=Neosartorya fumigata (strain CEA10 / CBS 144.89 / FGSC A1163) OX=451804 GN=AFUB_028520 PE=3 SV=1	AFUB_028520	29175	0	38695	5	5	27.7	0	0	0	1	1	4.8	2	2	8.9	0	0	0	0	0	0	3	3	13.7	3	3	13.7	0	0	0	0	0	0
tr|B0XT17|B0XT17_ASPFC	>tr|B0XT17|B0XT17_ASPFC DUF4050 domain-containing protein OS=Neosartorya fumigata (strain CEA10 / CBS 144.89 / FGSC A1163) OX=451804 GN=AFUB_028550 PE=4 SV=1	AFUB_028550	40926	0	14627	7	7	21.5	0	0	0	4	4	11.4	1	1	3.5	0	0	0	0	0	0	0	0	0	0	0	0	0	0	0	0	0	0
tr|B0XT22|B0XT22_ASPFC	>tr|B0XT22|B0XT22_ASPFC Protein transport protein (SEC31). putative OS=Neosartorya fumigata (strain CEA10 / CBS 144.89 / FGSC A1163) OX=451804 GN=AFUB_028600 PE=4 SV=1	AFUB_028600	136.78	0	265.33	33	33	36.8	1	1	1.1	8	8	7.2	5	5	4.3	0	0	0	0	0	0	10	10	10.3	12	12	13.1	1	1	0.6	0	0	0
tr|B0XT25|B0XT25_ASPFC	>tr|B0XT25|B0XT25_ASPFC Cytochrome c oxidase subunit OS=Neosartorya fumigata (strain CEA10 / CBS 144.89 / FGSC A1163) OX=451804 GN=AFUB_028630 PE=3 SV=1	AFUB_028630	10.86	0	20.09	4	4	28.6	0	0	0	5	5	48.4	5	5	48.4	0	0	0	0	0	0	3	3	19.8	2	2	11	0	0	0	1	1	11
tr|B0XT28|B0XT28_ASPFC	>tr|B0XT28|B0XT28_ASPFC Aldehyde dehydrogenase. putative OS=Neosartorya fumigata (strain CEA10 / CBS 144.89 / FGSC A1163) OX=451804 GN=AFUB_017800 PE=4 SV=1	AFUB_017800	51942	0	32834	13	13	26.8	0	0	0	5	4	11.4	5	4	11.8	0	0	0	0	0	0	4	4	11.8	4	4	10.2	0	0	0	0	0	0
tr|B0XT31|B0XT31_ASPFC	>tr|B0XT31|B0XT31_ASPFC Oxidoreductase. 2OG-Fe(II) oxygenase family. putative OS=Neosartorya fumigata (strain CEA10 / CBS 144.89 / FGSC A1163) OX=451804 GN=AFUB_017830 PE=3 SV=1	AFUB_017830	41077	0	46292	2	2	7.4	0	0	0	1	1	3.8	1	1	3.8	0	0	0	0	0	0	0	0	0	0	0	0	0	0	0	0	0	0
tr|B0XT35|B0XT35_ASPFC	>tr|B0XT35|B0XT35_ASPFC DUF4440 domain-containing protein OS=Neosartorya fumigata (strain CEA10 / CBS 144.89 / FGSC A1163) OX=451804 GN=AFUB_017870 PE=4 SV=1	AFUB_017870	14607	0	27857	0	0	0	0	0	0	0	0	0	0	0	0	0	0	0	0	0	0	2	2	20.3	3	3	28.1	0	0	0	0	0	0
tr|B0XT53|B0XT53_ASPFC	>tr|B0XT53|B0XT53_ASPFC Alcohol dehydrogenase. zinc-containing OS=Neosartorya fumigata (strain CEA10 / CBS 144.89 / FGSC A1163) OX=451804 GN=AFUB_018060 PE=4 SV=1	AFUB_018060	38599	0	20323	5	5	19.7	0	0	0	3	3	9.3	2	2	6.5	0	0	0	0	0	0	1	1	5.6	1	1	5.6	0	0	0	0	0	0
tr|B0XT54|B0XT54_ASPFC	>tr|B0XT54|B0XT54_ASPFC Uncharacterized protein OS=Neosartorya fumigata (strain CEA10 / CBS 144.89 / FGSC A1163) OX=451804 GN=AFUB_018070 PE=4 SV=1	AFUB_018070	23179	0.0088962	15149	1	1	4	0	0	0	0	0	0	0	0	0	0	0	0	0	0	0	1	1	4	1	1	4	0	0	0	0	0	0
tr|B0XT57|B0XT57_ASPFC	>tr|B0XT57|B0XT57_ASPFC Myo-inositol-phosphate synthase. putative OS=Neosartorya fumigata (strain CEA10 / CBS 144.89 / FGSC A1163) OX=451804 GN=AFUB_018100 PE=4 SV=1	AFUB_018100	58671	0	74625	13	13	35	0	0	0	10	10	22.1	6	6	13.1	0	0	0	0	0	0	5	5	12.4	4	4	10.9	1	1	1.7	1	1	1.7
tr|B0XT59|B0XT59_ASPFC	>tr|B0XT59|B0XT59_ASPFC S-(hydroxymethyl)glutathione dehydrogenase OS=Neosartorya fumigata (strain CEA10 / CBS 144.89 / FGSC A1163) OX=451804 GN=AFUB_018120 PE=3 SV=1	AFUB_018120	40044	0	140.2	11	11	40.4	0	0	0	7	7	27.7	5	5	17.4	0	0	0	0	0	0	6	6	24.8	8	8	34.6	0	0	0	0	0	0
tr|B0XT61|B0XT61_ASPFC	>tr|B0XT61|B0XT61_ASPFC Rho GTPase activator (Sac7). putative OS=Neosartorya fumigata (strain CEA10 / CBS 144.89 / FGSC A1163) OX=451804 GN=AFUB_018140 PE=4 SV=1	AFUB_018140	95218	0	19397	9	9	22.7	0	0	0	1	1	1.9	1	1	1.9	0	0	0	0	0	0	0	0	0	0	0	0	0	0	0	0	0	0
tr|B0XT63|B0XT63_ASPFC	>tr|B0XT63|B0XT63_ASPFC Uncharacterized protein OS=Neosartorya fumigata (strain CEA10 / CBS 144.89 / FGSC A1163) OX=451804 GN=AFUB_018160 PE=4 SV=1	AFUB_018160	61657	0.0053601	16786	1	1	3.1	0	0	0	0	0	0	0	0	0	0	0	0	0	0	0	0	0	0	0	0	0	0	0	0	0	0	0
tr|B0XT75|B0XT75_ASPFC	>tr|B0XT75|B0XT75_ASPFC Actin polymerization protein Bzz1. putative OS=Neosartorya fumigata (strain CEA10 / CBS 144.89 / FGSC A1163) OX=451804 GN=AFUB_018280 PE=4 SV=1	AFUB_018280	81887	0	57132	11	11	21.9	0	0	0	5	5	7.7	3	3	4.3	0	0	0	0	0	0	2	2	2.6	2	2	2.6	0	0	0	0	0	0
tr|B0XT76|B0XT76_ASPFC	>tr|B0XT76|B0XT76_ASPFC ATP dependent RNA helicase (Dbp5). putative OS=Neosartorya fumigata (strain CEA10 / CBS 144.89 / FGSC A1163) OX=451804 GN=AFUB_018290 PE=3 SV=1	AFUB_018290	53947	0	100.74	9	9	30.7	0	0	0	7	7	18.2	5	5	13.9	0	0	0	0	0	0	7	7	16.4	10	10	24.5	0	0	0	0	0	0
tr|B0XT77|B0XT77_ASPFC	>tr|B0XT77|B0XT77_ASPFC GTP cyclohydrolase II. putative OS=Neosartorya fumigata (strain CEA10 / CBS 144.89 / FGSC A1163) OX=451804 GN=AFUB_018300 PE=4 SV=1	AFUB_018300	51.27	0.00077973	33646	1	1	4.1	0	0	0	0	0	0	0	0	0	0	0	0	0	0	0	0	0	0	0	0	0	0	0	0	0	0	0
tr|B0XT87|B0XT87_ASPFC	>tr|B0XT87|B0XT87_ASPFC Potassium/sodium P-type ATPase. putative OS=Neosartorya fumigata (strain CEA10 / CBS 144.89 / FGSC A1163) OX=451804 GN=AFUB_018400 PE=3 SV=1	AFUB_018400	116.3	0.0098264	14796	1	1	0.7	0	0	0	0	0	0	0	0	0	0	0	0	0	0	0	0	0	0	1	1	0.7	0	0	0	0	0	0
tr|B0XT91|B0XT91_ASPFC	>tr|B0XT91|B0XT91_ASPFC GAF domain nucleotide-binding protein OS=Neosartorya fumigata (strain CEA10 / CBS 144.89 / FGSC A1163) OX=451804 GN=AFUB_018440 PE=4 SV=1	AFUB_018440	24115	0	11757	2	2	15.6	0	0	0	1	1	5.8	0	0	0	0	0	0	0	0	0	0	0	0	0	0	0	0	0	0	0	0	0
tr|B0XT95|B0XT95_ASPFC	>tr|B0XT95|B0XT95_ASPFC Mitochondrial dicarboxylate carrier. putative OS=Neosartorya fumigata (strain CEA10 / CBS 144.89 / FGSC A1163) OX=451804 GN=AFUB_028640 PE=3 SV=1	AFUB_028640	32924	0.002079	2002	0	0	0	0	0	0	0	0	0	0	0	0	0	0	0	0	0	0	1	1	3	0	0	0	0	0	0	0	0	0
tr|B0XT97|B0XT97_ASPFC	>tr|B0XT97|B0XT97_ASPFC Phenylalanyl-tRNA synthetase alpha subunit (PodG). putative OS=Neosartorya fumigata (strain CEA10 / CBS 144.89 / FGSC A1163) OX=451804 GN=AFUB_028660 PE=4 SV=1	AFUB_028660	58617	0	11334	2	2	3.9	0	0	0	1	1	3.1	1	1	3.1	0	0	0	0	0	0	0	0	0	0	0	0	0	0	0	0	0	0
tr|B0XT98|B0XT98_ASPFC	>tr|B0XT98|B0XT98_ASPFC GrpE protein homolog OS=Neosartorya fumigata (strain CEA10 / CBS 144.89 / FGSC A1163) OX=451804 GN=AFUB_028670 PE=3 SV=1	AFUB_028670	28.39	0	19946	7	7	33.6	0	0	0	5	5	22.4	5	5	22.4	0	0	0	0	0	0	2	2	9.2	2	2	9.2	0	0	0	0	0	0
tr|B0XTA1|B0XTA1_ASPFC	>tr|B0XTA1|B0XTA1_ASPFC Arginine-tRNA-protein transferase 1 OS=Neosartorya fumigata (strain CEA10 / CBS 144.89 / FGSC A1163) OX=451804 GN=AFUB_028700 PE=4 SV=1	AFUB_028700	46646	0.0014383	23631	0	0	0	0	0	0	1	1	2.2	1	1	2.2	0	0	0	0	0	0	0	0	0	1	1	2.2	0	0	0	0	0	0
tr|B0XTA3|B0XTA3_ASPFC	>tr|B0XTA3|B0XTA3_ASPFC RNA polymerase II subunit 3 OS=Neosartorya fumigata (strain CEA10 / CBS 144.89 / FGSC A1163) OX=451804 GN=AFUB_028720 PE=4 SV=1	AFUB_028720	42981	0	21712	3	3	8.2	0	0	0	1	1	2.6	1	1	2.6	0	0	0	0	0	0	5	5	15.6	6	6	18.9	0	0	0	0	0	0
tr|B0XTA5|B0XTA5_ASPFC	>tr|B0XTA5|B0XTA5_ASPFC Cytochrome c OS=Neosartorya fumigata (strain CEA10 / CBS 144.89 / FGSC A1163) OX=451804 GN=AFUB_028740 PE=3 SV=1	AFUB_028740	26281	0	66589	0	0	0	0	0	0	2	2	10.6	2	2	10.6	0	0	0	0	0	0	0	0	0	0	0	0	0	0	0	0	0	0
tr|B0XTA7|B0XTA7_ASPFC	>tr|B0XTA7|B0XTA7_ASPFC 3 exoribonuclease family protein (Rrp42). putative OS=Neosartorya fumigata (strain CEA10 / CBS 144.89 / FGSC A1163) OX=451804 GN=AFUB_028760 PE=4 SV=1	AFUB_028760	41.47	0	66705	0	0	0	0	0	0	0	0	0	1	1	3.6	0	0	0	0	0	0	1	1	2.3	1	1	2.3	0	0	0	0	0	0
tr|B0XTB0|B0XTB0_ASPFC	>tr|B0XTB0|B0XTB0_ASPFC Uncharacterized protein OS=Neosartorya fumigata (strain CEA10 / CBS 144.89 / FGSC A1163) OX=451804 GN=AFUB_028790 PE=4 SV=1	AFUB_028790	76429	0.0027379	1885	1	1	2.2	0	0	0	0	0	0	0	0	0	0	0	0	0	0	0	0	0	0	0	0	0	0	0	0	0	0	0
tr|B0XTB5|B0XTB5_ASPFC	>tr|B0XTB5|B0XTB5_ASPFC DRAP deaminase. putative OS=Neosartorya fumigata (strain CEA10 / CBS 144.89 / FGSC A1163) OX=451804 GN=AFUB_028840 PE=4 SV=1	AFUB_028840	23.78	0	8972	1	1	4.7	0	0	0	2	2	9.3	3	3	14	0	0	0	0	0	0	2	2	8.4	0	0	0	0	0	0	0	0	0
tr|B0XTB7|B0XTB7_ASPFC	>tr|B0XTB7|B0XTB7_ASPFC Universal stress protein family domain protein OS=Neosartorya fumigata (strain CEA10 / CBS 144.89 / FGSC A1163) OX=451804 GN=AFUB_028860 PE=4 SV=1	AFUB_028860	76531	0	89426	4	4	8	0	0	0	2	2	3.9	1	1	2.1	0	0	0	0	0	0	1	1	1.8	1	1	1.8	0	0	0	0	0	0
tr|B0XTB8|B0XTB8_ASPFC	>tr|B0XTB8|B0XTB8_ASPFC Vacuolar proton pump subunit B OS=Neosartorya fumigata (strain CEA10 / CBS 144.89 / FGSC A1163) OX=451804 GN=AFUB_028870 PE=3 SV=1	AFUB_028870	56417	0	323.31	27	27	63	1	1	1.6	16	16	39.5	13	13	29.1	0	0	0	0	0	0	15	15	41.9	16	16	44.9	0	0	0	1	1	2.2
tr|B0XTB9|B0XTB9_ASPFC	>tr|B0XTB9|B0XTB9_ASPFC Tryptophan synthase OS=Neosartorya fumigata (strain CEA10 / CBS 144.89 / FGSC A1163) OX=451804 GN=AFUB_028880 PE=3 SV=1	AFUB_028880	78789	0	182.4	21	21	35.1	2	2	3.5	14	14	23.7	9	9	14.3	0	0	0	0	0	0	9	9	16.2	11	11	20.4	2	2	3.5	0	0	0
tr|B0XTC4|B0XTC4_ASPFC	>tr|B0XTC4|B0XTC4_ASPFC GYF domain-containing protein OS=Neosartorya fumigata (strain CEA10 / CBS 144.89 / FGSC A1163) OX=451804 GN=AFUB_028930 PE=4 SV=1	AFUB_028930	160.55	0	46069	14	14	16.2	0	0	0	3	3	2.5	3	3	3.5	0	0	0	0	0	0	1	1	0.7	0	0	0	0	0	0	0	0	0
tr|B0XTC5|B0XTC5_ASPFC	>tr|B0XTC5|B0XTC5_ASPFC Aminotransferase family protein. putative OS=Neosartorya fumigata (strain CEA10 / CBS 144.89 / FGSC A1163) OX=451804 GN=AFUB_028939 PE=4 SV=1	AFUB_028939	49752	0	81503	9	9	23.4	1	1	3.1	5	5	14.6	5	5	14.6	0	0	0	0	0	0	6	6	18.3	5	5	16.1	0	0	0	0	0	0
tr|B0XTC7|B0XTC7_ASPFC	>tr|B0XTC7|B0XTC7_ASPFC RING finger domain protein. putative OS=Neosartorya fumigata (strain CEA10 / CBS 144.89 / FGSC A1163) OX=451804 GN=AFUB_028950 PE=4 SV=1	AFUB_028950	48801	0	48801	3	3	8.6	0	0	0	2	2	6.1	2	2	5.2	0	0	0	0	0	0	0	0	0	0	0	0	0	0	0	0	0	0
tr|B0XTD3|B0XTD3_ASPFC	>tr|B0XTD3|B0XTD3_ASPFC Phosphatidylinositol 4-kinase type II subunit alpha. putative OS=Neosartorya fumigata (strain CEA10 / CBS 144.89 / FGSC A1163) OX=451804 GN=AFUB_029010 PE=4 SV=1	AFUB_029010	87.34	0	68.89	3	3	3.8	0	0	0	2	2	3.5	2	2	3.5	0	0	0	0	0	0	7	7	14.4	8	8	13.2	0	0	0	1	1	1.2
tr|B0XTD9|B0XTD9_ASPFC	>tr|B0XTD9|B0XTD9_ASPFC Chitin synthase. putative OS=Neosartorya fumigata (strain CEA10 / CBS 144.89 / FGSC A1163) OX=451804 GN=AFUB_029070 PE=4 SV=1	AFUB_029070	196.18	0	286.24	31	31	24.3	1	1	0.5	25	25	16.7	13	13	8.7	0	0	0	0	0	0	13	13	9.8	11	11	8.4	0	0	0	0	0	0
tr|B0XTE0|B0XTE0_ASPFC	>tr|B0XTE0|B0XTE0_ASPFC Chitin synthase ChsE OS=Neosartorya fumigata (strain CEA10 / CBS 144.89 / FGSC A1163) OX=451804 GN=AFUB_029080 PE=3 SV=1	AFUB_029080	205.31	0	294.2	30	30	22.5	0	0	0	23	23	16.3	18	18	10.9	0	0	0	0	0	0	12	12	10.3	13	13	10.1	0	0	0	0	0	0
tr|B0XTE1|B0XTE1_ASPFC	>tr|B0XTE1|B0XTE1_ASPFC Dynactin. putative OS=Neosartorya fumigata (strain CEA10 / CBS 144.89 / FGSC A1163) OX=451804 GN=AFUB_029090 PE=4 SV=1	AFUB_029090	154	0	21104	4	4	5.1	0	0	0	0	0	0	1	1	0.9	0	0	0	0	0	0	3	3	2.7	4	4	3.5	0	0	0	0	0	0
tr|B0XTE3|B0XTE3_ASPFC	>tr|B0XTE3|B0XTE3_ASPFC Pyrimidine 5-nucleotidase. putative OS=Neosartorya fumigata (strain CEA10 / CBS 144.89 / FGSC A1163) OX=451804 GN=AFUB_029110 PE=4 SV=1	AFUB_029110	32323	0	25.39	3	3	16.9	0	0	0	2	2	14.1	1	1	5.6	0	0	0	0	0	0	1	1	2.8	3	3	9.9	0	0	0	0	0	0
tr|B0XTE5|B0XTE5_ASPFC	>tr|B0XTE5|B0XTE5_ASPFC KH domain protein OS=Neosartorya fumigata (strain CEA10 / CBS 144.89 / FGSC A1163) OX=451804 GN=AFUB_029130 PE=4 SV=1	AFUB_029130	111.64	0	11266	3	3	4.9	0	0	0	2	2	2.1	2	2	2.2	0	0	0	0	0	0	1	1	1	1	1	1	0	0	0	0	0	0
tr|B0XTE9|B0XTE9_ASPFC	>tr|B0XTE9|B0XTE9_ASPFC Translation elongation factor EF-2 subunit. putative OS=Neosartorya fumigata (strain CEA10 / CBS 144.89 / FGSC A1163) OX=451804 GN=AFUB_029170 PE=4 SV=1	AFUB_029170	93197	0	323.31	57	56	67.5	2	2	1.7	52	51	67.2	45	44	54.1	3	2	5.1	4	3	8	42	41	54.5	42	41	54.1	15	14	16.8	17	16	18.8
tr|B0XTF3|B0XTF3_ASPFC	>tr|B0XTF3|B0XTF3_ASPFC Ribosome biogenesis protein (Bms1). putative OS=Neosartorya fumigata (strain CEA10 / CBS 144.89 / FGSC A1163) OX=451804 GN=AFUB_029210 PE=4 SV=1	AFUB_029210	134.29	0	78429	0	0	0	0	0	0	0	0	0	0	0	0	0	0	0	0	0	0	4	4	3.2	6	6	4.7	0	0	0	0	0	0
tr|B0XTG0|B0XTG0_ASPFC	>tr|B0XTG0|B0XTG0_ASPFC Aromatic aminotransferase Aro8. putative OS=Neosartorya fumigata (strain CEA10 / CBS 144.89 / FGSC A1163) OX=451804 GN=AFUB_029280 PE=4 SV=1	AFUB_029280	58041	0	63437	4	4	15.6	0	0	0	2	2	6.7	2	2	6.7	0	0	0	0	0	0	4	4	11	5	5	12.2	0	0	0	0	0	0
tr|B0XTG8|B0XTG8_ASPFC	>tr|B0XTG8|B0XTG8_ASPFC Alpha-1.6 mannosyltransferase subunit (Mnn9). putative OS=Neosartorya fumigata (strain CEA10 / CBS 144.89 / FGSC A1163) OX=451804 GN=AFUB_018530 PE=4 SV=1	AFUB_018530	45006	0	84381	2	2	4.7	0	0	0	1	1	2.7	1	1	2.7	0	0	0	0	0	0	3	3	6.5	4	4	10.2	0	0	0	0	0	0
tr|B0XTH1|B0XTH1_ASPFC	>tr|B0XTH1|B0XTH1_ASPFC Uncharacterized protein OS=Neosartorya fumigata (strain CEA10 / CBS 144.89 / FGSC A1163) OX=451804 GN=AFUB_018560 PE=4 SV=1	AFUB_018560	27492	0	30.4	0	0	0	0	0	0	0	0	0	0	0	0	0	0	0	0	0	0	4	4	18.7	4	4	18.7	1	1	5	1	1	3.7
tr|B0XTH5|B0XTH5_ASPFC	>tr|B0XTH5|B0XTH5_ASPFC Protein kinase. putative OS=Neosartorya fumigata (strain CEA10 / CBS 144.89 / FGSC A1163) OX=451804 GN=AFUB_018600 PE=4 SV=1	AFUB_018600	153.62	0	52277	2	2	1.5	0	0	0	0	0	0	1	1	0.8	0	0	0	0	0	0	1	1	0.9	1	1	0.9	0	0	0	0	0	0
tr|B0XTH6|B0XTH6_ASPFC	>tr|B0XTH6|B0XTH6_ASPFC COPII-coated vesicle protein (Erv41). putative OS=Neosartorya fumigata (strain CEA10 / CBS 144.89 / FGSC A1163) OX=451804 GN=AFUB_018610 PE=4 SV=1	AFUB_018610	43.02	0	28568	3	3	9.8	0	0	0	2	2	5	2	2	5	0	0	0	0	0	0	1	1	4.2	2	2	6.3	0	0	0	0	0	0
tr|B0XTH7|B0XTH7_ASPFC	>tr|B0XTH7|B0XTH7_ASPFC Uncharacterized protein OS=Neosartorya fumigata (strain CEA10 / CBS 144.89 / FGSC A1163) OX=451804 GN=AFUB_018620 PE=4 SV=1	AFUB_018620	74564	0	23.34	2	2	4.9	0	0	0	1	1	1.5	1	1	1.5	0	0	0	0	0	0	0	0	0	0	0	0	0	0	0	0	0	0
tr|B0XTI6|B0XTI6_ASPFC	>tr|B0XTI6|B0XTI6_ASPFC Tryptophanyl-tRNA synthetase OS=Neosartorya fumigata (strain CEA10 / CBS 144.89 / FGSC A1163) OX=451804 GN=AFUB_018710 PE=3 SV=1	AFUB_018710	47076	0	24349	8	8	23.3	0	0	0	4	4	11.3	2	2	7.2	0	0	0	0	0	0	5	5	17.1	5	5	17.1	0	0	0	0	0	0
tr|B0XTI8|B0XTI8_ASPFC	>tr|B0XTI8|B0XTI8_ASPFC Mitochondrial outer membrane translocase receptor (TOM70). putative OS=Neosartorya fumigata (strain CEA10 / CBS 144.89 / FGSC A1163) OX=451804 GN=AFUB_018730 PE=4 SV=1	AFUB_018730	69761	0	136.99	11	11	21.7	0	0	0	14	14	24.8	11	11	18.1	0	0	0	0	0	0	8	8	17	9	9	20.8	0	0	0	0	0	0
tr|B0XTJ2|B0XTJ2_ASPFC	>tr|B0XTJ2|B0XTJ2_ASPFC Non-specific serine/threonine protein kinase OS=Neosartorya fumigata (strain CEA10 / CBS 144.89 / FGSC A1163) OX=451804 GN=AFUB_018770 PE=4 SV=1	AFUB_018770	89255	0	71225	3	3	4.5	0	0	0	3	3	4.5	2	2	3.5	0	0	0	0	0	0	0	0	0	0	0	0	0	0	0	0	0	0
tr|B0XTK0|B0XTK0_ASPFC	>tr|B0XTK0|B0XTK0_ASPFC Small nucleolar ribonucleoprotein complex subunit Utp15. putative OS=Neosartorya fumigata (strain CEA10 / CBS 144.89 / FGSC A1163) OX=451804 GN=AFUB_018850 PE=4 SV=1	AFUB_018850	60.17	0	22009	2	2	5.5	0	0	0	0	0	0	0	0	0	0	0	0	0	0	0	5	5	11.8	6	6	15.3	0	0	0	0	0	0
tr|B0XTK1|B0XTK1_ASPFC	>tr|B0XTK1|B0XTK1_ASPFC Conserved serine proline-rich protein OS=Neosartorya fumigata (strain CEA10 / CBS 144.89 / FGSC A1163) OX=451804 GN=AFUB_018860 PE=4 SV=1	AFUB_018860	95781	0	18313	3	3	6.2	0	0	0	2	2	5.2	0	0	0	0	0	0	0	0	0	0	0	0	0	0	0	0	0	0	0	0	0
tr|B0XTK5|B0XTK5_ASPFC	>tr|B0XTK5|B0XTK5_ASPFC Uncharacterized protein OS=Neosartorya fumigata (strain CEA10 / CBS 144.89 / FGSC A1163) OX=451804 GN=AFUB_018900 PE=3 SV=1	AFUB_018900	40.4	0	28953	3	3	13	0	0	0	0	0	0	0	0	0	0	0	0	0	0	0	0	0	0	4	4	15.5	0	0	0	0	0	0
tr|B0XTK6|B0XTK6_ASPFC	>tr|B0XTK6|B0XTK6_ASPFC Uncharacterized protein OS=Neosartorya fumigata (strain CEA10 / CBS 144.89 / FGSC A1163) OX=451804 GN=AFUB_018910 PE=4 SV=1	AFUB_018910	35826	0	43721	2	2	7.3	0	0	0	0	0	0	1	1	3.5	0	0	0	0	0	0	0	0	0	0	0	0	0	0	0	0	0	0
tr|B0XTK7|B0XTK7_ASPFC	>tr|B0XTK7|B0XTK7_ASPFC Phytanoyl-CoA dioxygenase family protein OS=Neosartorya fumigata (strain CEA10 / CBS 144.89 / FGSC A1163) OX=451804 GN=AFUB_018920 PE=4 SV=1	AFUB_018920	35399	0	57814	2	2	11.9	0	0	0	0	0	0	0	0	0	0	0	0	0	0	0	1	1	4.1	1	1	4.1	0	0	0	0	0	0
tr|B0XTK8|B0XTK8_ASPFC	>tr|B0XTK8|B0XTK8_ASPFC Integral membrane protein OS=Neosartorya fumigata (strain CEA10 / CBS 144.89 / FGSC A1163) OX=451804 GN=AFUB_018940 PE=4 SV=1	AFUB_018940	25378	0.0011091	2688	0	0	0	0	0	0	0	0	0	0	0	0	0	0	0	0	0	0	1	1	6.1	1	1	6.1	0	0	0	0	0	0
tr|B0XTK9|B0XTK9_ASPFC	>tr|B0XTK9|B0XTK9_ASPFC Chitin synthase OS=Neosartorya fumigata (strain CEA10 / CBS 144.89 / FGSC A1163) OX=451804 GN=AFUB_018960 PE=3 SV=1	AFUB_018960	106.39	0	60462	6	6	8.4	0	0	0	7	7	8.4	3	3	4.6	0	0	0	0	0	0	9	9	13.4	7	7	10.4	0	0	0	0	0	0
tr|B0XTL1|B0XTL1_ASPFC	>tr|B0XTL1|B0XTL1_ASPFC 5-demethoxyubiquinone hydroxylase. mitochondrial OS=Neosartorya fumigata (strain CEA10 / CBS 144.89 / FGSC A1163) OX=451804 GN=COQ7 PE=3 SV=1	COQ7	28907	0	103.94	2	2	17.5	0	0	0	7	7	39.7	5	5	26.8	0	0	0	0	0	0	3	3	22.6	5	5	32.3	0	0	0	0	0	0
tr|B0XTL4|B0XTL4_ASPFC	>tr|B0XTL4|B0XTL4_ASPFC Glutaminyl-tRNA synthetase OS=Neosartorya fumigata (strain CEA10 / CBS 144.89 / FGSC A1163) OX=451804 GN=AFUB_019010 PE=3 SV=1	AFUB_019010	74.28	0	127.12	16	16	29.5	0	0	0	7	7	14	7	7	14.8	0	0	0	0	0	0	8	8	18.2	6	6	13.6	1	1	2	0	0	0
tr|B0XTL9|B0XTL9_ASPFC	>tr|B0XTL9|B0XTL9_ASPFC Nuclear protein (Sgd1). putative OS=Neosartorya fumigata (strain CEA10 / CBS 144.89 / FGSC A1163) OX=451804 GN=AFUB_019060 PE=4 SV=1	AFUB_019060	95627	0.001444	24068	0	0	0	0	0	0	0	0	0	0	0	0	0	0	0	0	0	0	0	0	0	1	1	1.4	0	0	0	0	0	0
tr|B0XTM0|B0XTM0_ASPFC	>tr|B0XTM0|B0XTM0_ASPFC Signal recognition particle 14kD protein. putative OS=Neosartorya fumigata (strain CEA10 / CBS 144.89 / FGSC A1163) OX=451804 GN=AFUB_019070 PE=4 SV=1	AFUB_019070	14899	0	21088	2	2	20.1	0	0	0	0	0	0	0	0	0	0	0	0	0	0	0	1	1	8.6	0	0	0	0	0	0	0	0	0
tr|B0XTM2|B0XTM2_ASPFC	>tr|B0XTM2|B0XTM2_ASPFC Transmembrane protein UsgS OS=Neosartorya fumigata (strain CEA10 / CBS 144.89 / FGSC A1163) OX=451804 GN=AFUB_019090 PE=4 SV=1	AFUB_019090	41627	0	50896	4	4	12.8	0	0	0	4	4	11.2	4	4	11.2	0	0	0	0	0	0	0	0	0	0	0	0	0	0	0	0	0	0
tr|B0XTM6|B0XTM6_ASPFC	>tr|B0XTM6|B0XTM6_ASPFC Peptidyl-prolyl cis-trans isomerase Cpr7. putative OS=Neosartorya fumigata (strain CEA10 / CBS 144.89 / FGSC A1163) OX=451804 GN=AFUB_019130 PE=4 SV=1	AFUB_019130	41789	0	51.97	10	8	34	0	0	0	5	3	13.3	6	4	16.7	0	0	0	0	0	0	2	0	3.4	2	0	3.4	0	0	0	0	0	0
tr|B0XTM8|B0XTM8_ASPFC	>tr|B0XTM8|B0XTM8_ASPFC CCR4-NOT transcription complex. subunit 3 OS=Neosartorya fumigata (strain CEA10 / CBS 144.89 / FGSC A1163) OX=451804 GN=AFUB_019150 PE=4 SV=1	AFUB_019150	69196	0	32323	3	3	6.8	0	0	0	3	3	6.8	3	3	6.5	0	0	0	0	0	0	2	2	5.3	2	2	5.3	0	0	0	0	0	0
tr|B0XTN1|B0XTN1_ASPFC	>tr|B0XTN1|B0XTN1_ASPFC Calcium/calmodulin-dependent protein kinase. putative OS=Neosartorya fumigata (strain CEA10 / CBS 144.89 / FGSC A1163) OX=451804 GN=AFUB_029320 PE=3 SV=1	AFUB_029320	48721	0	23.9	6	6	15.7	0	0	0	4	4	10.4	3	3	7.8	0	0	0	0	0	0	4	4	10.4	4	4	10.4	0	0	0	0	0	0
tr|B0XTN3|B0XTN3_ASPFC	>tr|B0XTN3|B0XTN3_ASPFC NADH-ubiquinone oxidoreductase 49 kDa subunit. putative OS=Neosartorya fumigata (strain CEA10 / CBS 144.89 / FGSC A1163) OX=451804 GN=AFUB_029340 PE=3 SV=1	AFUB_029340	52855	0	119.02	6	6	14.5	0	0	0	5	5	15.5	5	5	15.5	0	0	0	0	0	0	5	5	11.9	6	6	14.9	0	0	0	0	0	0
tr|B0XTN4|B0XTN4_ASPFC	>tr|B0XTN4|B0XTN4_ASPFC DNA-directed RNA polymerase I and III subunit Rpc40. putative OS=Neosartorya fumigata (strain CEA10 / CBS 144.89 / FGSC A1163) OX=451804 GN=AFUB_029350 PE=4 SV=1	AFUB_029350	46719	0	70038	7	7	19.6	0	0	0	8	8	25.1	6	6	22.5	0	0	0	0	0	0	7	7	18.6	7	7	22.2	1	1	2.7	0	0	0
tr|B0XTN5|B0XTN5_ASPFC	>tr|B0XTN5|B0XTN5_ASPFC NEDD8 activating enzyme (UbaC). putative OS=Neosartorya fumigata (strain CEA10 / CBS 144.89 / FGSC A1163) OX=451804 GN=AFUB_029360 PE=4 SV=1	AFUB_029360	47	0	76097	0	0	0	0	0	0	0	0	0	0	0	0	0	0	0	0	0	0	1	1	2.9	3	3	11	0	0	0	0	0	0
tr|B0XTN8|B0XTN8_ASPFC	>tr|B0XTN8|B0XTN8_ASPFC Plasma membrane SNARE protein (Sec9). putative OS=Neosartorya fumigata (strain CEA10 / CBS 144.89 / FGSC A1163) OX=451804 GN=AFUB_029390 PE=4 SV=1	AFUB_029390	46191	0	30936	7	7	27.6	0	0	0	2	2	5.9	4	4	12.1	0	0	0	0	0	0	0	0	0	0	0	0	0	0	0	0	0	0
tr|B0XTP0|B0XTP0_ASPFC	>tr|B0XTP0|B0XTP0_ASPFC Splicing factor 3B subunit 1. putative OS=Neosartorya fumigata (strain CEA10 / CBS 144.89 / FGSC A1163) OX=451804 GN=AFUB_029410 PE=4 SV=1	AFUB_029410	138.05	0	13943	1	1	0.5	0	0	0	1	1	0.5	0	0	0	0	0	0	0	0	0	3	3	3	4	4	3.9	0	0	0	0	0	0
tr|B0XTP8|B0XTP8_ASPFC	>tr|B0XTP8|B0XTP8_ASPFC Histone H4 OS=Neosartorya fumigata (strain CEA10 / CBS 144.89 / FGSC A1163) OX=451804 GN=AFUB_029490 PE=3 SV=1	AFUB_029490	15772	0.0027257	18552	13	1	50	3	0	22.5	11	1	41.5	11	1	44.4	0	0	0	0	0	0	6	1	37.3	4	0	31	2	0	15.5	2	0	15.5
tr|B0XTQ0|B0XTQ0_ASPFC	>tr|B0XTQ0|B0XTQ0_ASPFC SH3 domain protein OS=Neosartorya fumigata (strain CEA10 / CBS 144.89 / FGSC A1163) OX=451804 GN=AFUB_029510 PE=4 SV=1	AFUB_029510	92494	0.00039777	36716	1	1	2.9	0	0	0	0	0	0	0	0	0	0	0	0	0	0	0	0	0	0	0	0	0	0	0	0	0	0	0
tr|B0XTQ1|B0XTQ1_ASPFC	>tr|B0XTQ1|B0XTQ1_ASPFC Annexin OS=Neosartorya fumigata (strain CEA10 / CBS 144.89 / FGSC A1163) OX=451804 GN=AFUB_029520 PE=3 SV=1	AFUB_029520	49333	0.0003962	36214	2	2	4.5	0	0	0	2	2	4.5	2	2	4.5	0	0	0	0	0	0	0	0	0	0	0	0	0	0	0	0	0	0
tr|B0XTQ3|B0XTQ3_ASPFC	>tr|B0XTQ3|B0XTQ3_ASPFC EBP domain protein. putative OS=Neosartorya fumigata (strain CEA10 / CBS 144.89 / FGSC A1163) OX=451804 GN=AFUB_029540 PE=4 SV=1	AFUB_029540	27636	0	44329	1	1	5.3	0	0	0	1	1	5.3	0	0	0	0	0	0	0	0	0	1	1	5.3	1	1	5.3	0	0	0	0	0	0
tr|B0XTQ9|B0XTQ9_ASPFC	>tr|B0XTQ9|B0XTQ9_ASPFC ATP dependent RNA helicase (Dbp9). putative OS=Neosartorya fumigata (strain CEA10 / CBS 144.89 / FGSC A1163) OX=451804 GN=AFUB_029610 PE=4 SV=1	AFUB_029610	72542	0	50297	0	0	0	0	0	0	0	0	0	0	0	0	0	0	0	0	0	0	2	2	4.2	2	2	4.2	0	0	0	0	0	0
tr|B0XTR4|B0XTR4_ASPFC	>tr|B0XTR4|B0XTR4_ASPFC Arginyl-tRNA synthetase OS=Neosartorya fumigata (strain CEA10 / CBS 144.89 / FGSC A1163) OX=451804 GN=AFUB_029660 PE=3 SV=1	AFUB_029660	75.01	0	259.24	24	24	42.1	0	0	0	19	19	33.6	17	17	28.2	0	0	0	0	0	0	11	11	25.2	14	14	28	0	0	0	0	0	0
tr|B0XTR7|B0XTR7_ASPFC	>tr|B0XTR7|B0XTR7_ASPFC Uncharacterized protein OS=Neosartorya fumigata (strain CEA10 / CBS 144.89 / FGSC A1163) OX=451804 GN=AFUB_029690 PE=4 SV=1	AFUB_029690	28224	0.00039448	35758	1	1	6.9	0	0	0	0	0	0	1	1	6.9	0	0	0	0	0	0	0	0	0	0	0	0	0	0	0	0	0	0
tr|B0XTR8|B0XTR8_ASPFC	>tr|B0XTR8|B0XTR8_ASPFC Structural maintenance of chromosomes protein OS=Neosartorya fumigata (strain CEA10 / CBS 144.89 / FGSC A1163) OX=451804 GN=AFUB_029700 PE=3 SV=1	AFUB_029700	137.87	0	57207	4	4	3.3	0	0	0	0	0	0	1	1	0.7	0	0	0	0	0	0	6	6	5.3	11	11	10.9	0	0	0	0	0	0
tr|B0XTR9|B0XTR9_ASPFC	>tr|B0XTR9|B0XTR9_ASPFC Serine/threonine-protein kinase RIO1 OS=Neosartorya fumigata (strain CEA10 / CBS 144.89 / FGSC A1163) OX=451804 GN=AFUB_029710 PE=3 SV=1	AFUB_029710	64.63	0	19565	5	5	11.9	0	0	0	0	0	0	1	1	1.8	0	0	0	0	0	0	1	1	1.2	2	2	2.3	0	0	0	0	0	0
tr|B0XTS3|B0XTS3_ASPFC	>tr|B0XTS3|B0XTS3_ASPFC Ubiquitin C-terminal hydrolase. putative OS=Neosartorya fumigata (strain CEA10 / CBS 144.89 / FGSC A1163) OX=451804 GN=AFUB_029750 PE=3 SV=1	AFUB_029750	184.63	0	22562	7	7	6.6	0	0	0	1	1	0.8	2	2	1.6	0	0	0	0	0	0	4	4	2.8	4	4	2.8	0	0	0	0	0	0
tr|B0XTS6|B0XTS6_ASPFC	>tr|B0XTS6|B0XTS6_ASPFC Autophagy protein Atg20. putative OS=Neosartorya fumigata (strain CEA10 / CBS 144.89 / FGSC A1163) OX=451804 GN=AFUB_029780 PE=4 SV=1	AFUB_029780	70692	0	72436	3	3	8.6	0	0	0	0	0	0	0	0	0	0	0	0	0	0	0	0	0	0	0	0	0	0	0	0	0	0	0
tr|B0XTS8|B0XTS8_ASPFC	>tr|B0XTS8|B0XTS8_ASPFC DUF2428 domain-containing protein OS=Neosartorya fumigata (strain CEA10 / CBS 144.89 / FGSC A1163) OX=451804 GN=AFUB_029800 PE=4 SV=1	AFUB_029800	182.53	0	28689	0	0	0	0	0	0	0	0	0	0	0	0	0	0	0	0	0	0	9	9	5.8	13	13	9.1	0	0	0	0	0	0
tr|B0XTS9|B0XTS9_ASPFC	>tr|B0XTS9|B0XTS9_ASPFC Mitochondrial import inner membrane translocase subunit TIM23. putative OS=Neosartorya fumigata (strain CEA10 / CBS 144.89 / FGSC A1163) OX=451804 GN=AFUB_029810 PE=4 SV=1	AFUB_029810	22214	0.0017712	22405	0	0	0	0	0	0	1	1	4.7	1	1	4.7	0	0	0	0	0	0	1	1	3.8	1	1	3.8	0	0	0	0	0	0
tr|B0XTT1|B0XTT1_ASPFC	>tr|B0XTT1|B0XTT1_ASPFC Mitochondrial dihydroxy acid dehydratase. putative OS=Neosartorya fumigata (strain CEA10 / CBS 144.89 / FGSC A1163) OX=451804 GN=AFUB_029830 PE=3 SV=1	AFUB_029830	68256	0	30535	11	11	19.6	0	0	0	5	5	8.6	3	3	5.8	0	0	0	0	0	0	0	0	0	0	0	0	0	0	0	0	0	0
tr|B0XTT2|B0XTT2_ASPFC	>tr|B0XTT2|B0XTT2_ASPFC Vacuolar protein sorting protein Vps66. putative OS=Neosartorya fumigata (strain CEA10 / CBS 144.89 / FGSC A1163) OX=451804 GN=AFUB_029840 PE=4 SV=1	AFUB_029840	36803	0.0004008	38133	1	1	3.6	0	0	0	0	0	0	0	0	0	0	0	0	0	0	0	1	1	5.1	1	1	5.1	0	0	0	0	0	0
tr|B0XTT3|B0XTT3_ASPFC	>tr|B0XTT3|B0XTT3_ASPFC MFS transporter. putative OS=Neosartorya fumigata (strain CEA10 / CBS 144.89 / FGSC A1163) OX=451804 GN=AFUB_029850 PE=4 SV=1	AFUB_029850	63645	0	16.12	0	0	0	0	0	0	1	1	1.2	0	0	0	0	0	0	0	0	0	0	0	0	0	0	0	0	0	0	0	0	0
tr|B0XTT7|B0XTT7_ASPFC	>tr|B0XTT7|B0XTT7_ASPFC Coronin OS=Neosartorya fumigata (strain CEA10 / CBS 144.89 / FGSC A1163) OX=451804 GN=AFUB_029890 PE=3 SV=1	AFUB_029890	67282	0	160.67	24	24	61.8	1	1	1.5	6	6	16.9	5	5	14.8	0	0	0	0	0	0	5	5	11.2	3	3	8	0	0	0	0	0	0
tr|B0XTU7|B0XTU7_ASPFC	>tr|B0XTU7|B0XTU7_ASPFC Uncharacterized protein OS=Neosartorya fumigata (strain CEA10 / CBS 144.89 / FGSC A1163) OX=451804 GN=AFUB_029990 PE=4 SV=1	AFUB_029990	25391	0	74572	3	3	14.7	0	0	0	3	3	19.2	3	3	19.2	0	0	0	0	0	0	0	0	0	0	0	0	0	0	0	0	0	0
tr|B0XTV0|B0XTV0_ASPFC	>tr|B0XTV0|B0XTV0_ASPFC Dihydrolipoyl dehydrogenase OS=Neosartorya fumigata (strain CEA10 / CBS 144.89 / FGSC A1163) OX=451804 GN=AFUB_019180 PE=3 SV=1	AFUB_019180	54.97	0	205	20	20	46.8	0	0	0	9	9	15.6	6	6	12.7	0	0	0	0	0	0	12	12	26.7	13	13	29	1	1	1.6	3	3	5.5
tr|B0XTV3|B0XTV3_ASPFC	>tr|B0XTV3|B0XTV3_ASPFC Fatty acid desaturase. putative OS=Neosartorya fumigata (strain CEA10 / CBS 144.89 / FGSC A1163) OX=451804 GN=AFUB_019210 PE=4 SV=1	AFUB_019210	65565	0.0011128	27001	2	2	3	0	0	0	0	0	0	1	1	1.2	0	0	0	0	0	0	0	0	0	0	0	0	0	0	0	0	0	0
tr|B0XTV5|B0XTV5_ASPFC	>tr|B0XTV5|B0XTV5_ASPFC 40S ribosomal protein S10a OS=Neosartorya fumigata (strain CEA10 / CBS 144.89 / FGSC A1163) OX=451804 GN=AFUB_019230 PE=3 SV=1	AFUB_019230	13064	0	33817	10	10	50.9	0	0	0	8	8	48.3	8	8	48.3	2	2	12.9	1	1	10.3	9	9	54.3	7	7	47.4	4	4	26.7	4	4	25.9
tr|B0XTV8|B0XTV8_ASPFC	>tr|B0XTV8|B0XTV8_ASPFC Structural maintenance of chromosomes protein OS=Neosartorya fumigata (strain CEA10 / CBS 144.89 / FGSC A1163) OX=451804 GN=AFUB_019260 PE=3 SV=1	AFUB_019260	161.56	0	69072	5	5	4.1	0	0	0	1	1	0.8	2	2	1.7	0	0	0	0	0	0	8	8	7.3	14	14	12.1	0	0	0	0	0	0
tr|B0XTW3|B0XTW3_ASPFC	>tr|B0XTW3|B0XTW3_ASPFC Prefoldin subunit 3 OS=Neosartorya fumigata (strain CEA10 / CBS 144.89 / FGSC A1163) OX=451804 GN=AFUB_019310 PE=3 SV=1	AFUB_019310	20183	0.00077071	32245	2	2	8.4	1	1	3.4	2	2	8.4	2	2	8.4	0	0	0	0	0	0	0	0	0	1	1	6.1	0	0	0	0	0	0
tr|B0XTW7|B0XTW7_ASPFC	>tr|B0XTW7|B0XTW7_ASPFC 40S ribosomal protein S14. putative OS=Neosartorya fumigata (strain CEA10 / CBS 144.89 / FGSC A1163) OX=451804 GN=AFUB_019350 PE=4 SV=1	AFUB_019350	13339	0	21031	2	2	15	1	1	8.8	2	2	14.2	1	1	6.2	0	0	0	1	1	8	4	4	40.7	5	5	51.3	1	1	10.6	2	2	18.6
tr|B0XTX0|B0XTX0_ASPFC	>tr|B0XTX0|B0XTX0_ASPFC 37S ribosomal protein Rsm22 OS=Neosartorya fumigata (strain CEA10 / CBS 144.89 / FGSC A1163) OX=451804 GN=AFUB_019380 PE=4 SV=1	AFUB_019380	96737	0	18399	2	2	2	0	0	0	7	7	9.1	4	4	5.1	0	0	0	0	0	0	0	0	0	1	1	1.3	0	0	0	0	0	0
tr|B0XTX2|B0XTX2_ASPFC	>tr|B0XTX2|B0XTX2_ASPFC Cortical patch protein SUR7. putative OS=Neosartorya fumigata (strain CEA10 / CBS 144.89 / FGSC A1163) OX=451804 GN=AFUB_019400 PE=4 SV=1	AFUB_019400	26609	0	206.16	6	6	31.4	1	1	2.9	8	8	43.1	5	5	31	0	0	0	0	0	0	3	3	20.1	3	3	20.1	0	0	0	0	0	0
tr|B0XTX3|B0XTX3_ASPFC	>tr|B0XTX3|B0XTX3_ASPFC Hsp70 chaperone (BiP). putative OS=Neosartorya fumigata (strain CEA10 / CBS 144.89 / FGSC A1163) OX=451804 GN=AFUB_019410 PE=3 SV=1	AFUB_019410	61626	0	254.41	27	27	55.1	0	0	0	14	14	30.9	12	12	20.5	0	0	0	0	0	0	9	9	22.1	9	9	18.4	1	1	1.4	0	0	0
tr|B0XTX5|B0XTX5_ASPFC	>tr|B0XTX5|B0XTX5_ASPFC Exosome complex exonuclease Rrp40. putative OS=Neosartorya fumigata (strain CEA10 / CBS 144.89 / FGSC A1163) OX=451804 GN=AFUB_019430 PE=4 SV=1	AFUB_019430	28991	0	39748	1	1	3.6	0	0	0	2	2	8.8	2	2	8.8	0	0	0	0	0	0	0	0	0	0	0	0	0	0	0	0	0	0
tr|B0XTX7|B0XTX7_ASPFC	>tr|B0XTX7|B0XTX7_ASPFC UDP-glucose:glycoprotein glucosyltransferase. putative OS=Neosartorya fumigata (strain CEA10 / CBS 144.89 / FGSC A1163) OX=451804 GN=AFUB_019450 PE=4 SV=1	AFUB_019450	166.57	0	97847	14	14	12.7	0	0	0	7	7	6.3	5	5	3.7	0	0	0	0	0	0	7	7	7.2	6	6	5.6	0	0	0	0	0	0
tr|B0XTY4|B0XTY4_ASPFC	>tr|B0XTY4|B0XTY4_ASPFC Mitochondrial genome maintenance protein Mgr2. putative OS=Neosartorya fumigata (strain CEA10 / CBS 144.89 / FGSC A1163) OX=451804 GN=AFUB_019520 PE=4 SV=1	AFUB_019520	11.45	0	16232	0	0	0	0	0	0	1	1	15.7	1	1	15.7	0	0	0	0	0	0	0	0	0	0	0	0	0	0	0	0	0	0
tr|B0XTY8|B0XTY8_ASPFC	>tr|B0XTY8|B0XTY8_ASPFC PA domain protein OS=Neosartorya fumigata (strain CEA10 / CBS 144.89 / FGSC A1163) OX=451804 GN=AFUB_019560 PE=4 SV=1	AFUB_019560	91706	0	88153	5	5	6.1	0	0	0	3	3	3.9	2	2	2.3	0	0	0	0	0	0	3	3	3	2	2	2.1	0	0	0	0	0	0
tr|B0XTY9|B0XTY9_ASPFC	>tr|B0XTY9|B0XTY9_ASPFC Uncharacterized protein OS=Neosartorya fumigata (strain CEA10 / CBS 144.89 / FGSC A1163) OX=451804 GN=AFUB_019570 PE=4 SV=1	AFUB_019570	28951	0.0014368	23534	1	1	7.2	0	0	0	0	0	0	0	0	0	0	0	0	0	0	0	0	0	0	0	0	0	0	0	0	0	0	0
tr|B0XTZ3|B0XTZ3_ASPFC	>tr|B0XTZ3|B0XTZ3_ASPFC Meiotic regulator-interacting protein. putative OS=Neosartorya fumigata (strain CEA10 / CBS 144.89 / FGSC A1163) OX=451804 GN=AFUB_019610 PE=4 SV=1	AFUB_019610	161.51	0	75901	0	0	0	0	0	0	0	0	0	0	0	0	0	0	0	0	0	0	2	2	1.8	3	3	2.8	0	0	0	1	1	0.7
tr|B0XTZ4|B0XTZ4_ASPFC	>tr|B0XTZ4|B0XTZ4_ASPFC Cell polarity protein (Tea1). putative OS=Neosartorya fumigata (strain CEA10 / CBS 144.89 / FGSC A1163) OX=451804 GN=AFUB_019620 PE=4 SV=1	AFUB_019620	164.23	0	308.5	53	53	43.6	1	1	0.5	18	18	15.1	12	12	9.5	0	0	0	0	0	0	15	15	14	11	11	10.6	0	0	0	0	0	0
tr|B0XTZ5|B0XTZ5_ASPFC	>tr|B0XTZ5|B0XTZ5_ASPFC Casein kinase I. putative OS=Neosartorya fumigata (strain CEA10 / CBS 144.89 / FGSC A1163) OX=451804 GN=AFUB_019630 PE=3 SV=1	AFUB_019630	43723	0	85.66	11	11	39.2	1	1	3.1	7	7	22.2	8	8	25.3	0	0	0	0	0	0	6	6	21.4	5	5	14.6	0	0	0	0	0	0
tr|B0XTZ7|B0XTZ7_ASPFC	>tr|B0XTZ7|B0XTZ7_ASPFC Phosducin family protein OS=Neosartorya fumigata (strain CEA10 / CBS 144.89 / FGSC A1163) OX=451804 GN=AFUB_019650 PE=4 SV=1	AFUB_019650	33466	0.00075672	29678	2	2	6.3	0	0	0	1	1	2.1	1	1	2.1	0	0	0	0	0	0	0	0	0	0	0	0	0	0	0	0	0	0
tr|B0XTZ8|B0XTZ8_ASPFC	>tr|B0XTZ8|B0XTZ8_ASPFC Coatomer subunit gamma OS=Neosartorya fumigata (strain CEA10 / CBS 144.89 / FGSC A1163) OX=451804 GN=AFUB_019660 PE=3 SV=1	AFUB_019660	100.68	0	78317	11	11	18.2	0	0	0	15	15	19.7	7	7	8.1	0	0	0	0	0	0	13	13	16.4	12	12	15.2	0	0	0	0	0	0
tr|B0XU00|B0XU00_ASPFC	>tr|B0XU00|B0XU00_ASPFC HAD superfamily hydrolase. putative OS=Neosartorya fumigata (strain CEA10 / CBS 144.89 / FGSC A1163) OX=451804 GN=AFUB_019680 PE=4 SV=1	AFUB_019680	44407	0.003391	18139	1	1	3.2	0	0	0	0	0	0	0	0	0	0	0	0	0	0	0	0	0	0	0	0	0	0	0	0	0	0	0
tr|B0XU01|B0XU01_ASPFC	>tr|B0XU01|B0XU01_ASPFC Aspartyl-tRNA synthetase Dps1. putative OS=Neosartorya fumigata (strain CEA10 / CBS 144.89 / FGSC A1163) OX=451804 GN=AFUB_019690 PE=3 SV=1	AFUB_019690	61627	0	171.77	21	21	46.1	1	1	1.3	19	19	38.4	13	13	30.1	0	0	0	0	0	0	14	14	34.8	18	18	41.1	1	1	2.2	0	0	0
tr|B0XU05|B0XU05_ASPFC	>tr|B0XU05|B0XU05_ASPFC DUF4149 domain-containing protein OS=Neosartorya fumigata (strain CEA10 / CBS 144.89 / FGSC A1163) OX=451804 GN=AFUB_019730 PE=4 SV=1	AFUB_019730	24559	0	20733	1	1	4	0	0	0	2	2	11.2	2	2	11.2	0	0	0	0	0	0	0	0	0	0	0	0	0	0	0	0	0	0
tr|B0XU09|B0XU09_ASPFC	>tr|B0XU09|B0XU09_ASPFC DUF1295 domain protein OS=Neosartorya fumigata (strain CEA10 / CBS 144.89 / FGSC A1163) OX=451804 GN=AFUB_019770 PE=4 SV=1	AFUB_019770	42409	0	18673	4	4	15.7	0	0	0	3	3	11.4	3	3	7.9	0	0	0	0	0	0	1	1	6.2	1	1	6.2	0	0	0	0	0	0
tr|B0XU10|B0XU10_ASPFC	>tr|B0XU10|B0XU10_ASPFC Mitochondrial inner membrane AAA protease Yta12. putative OS=Neosartorya fumigata (strain CEA10 / CBS 144.89 / FGSC A1163) OX=451804 GN=AFUB_019780 PE=3 SV=1	AFUB_019780	98669	0	18635	5	5	10.5	1	1	1.7	2	2	2.6	3	3	4.3	0	0	0	0	0	0	1	1	2.9	2	2	4.1	0	0	0	0	0	0
tr|B0XU12|B0XU12_ASPFC	>tr|B0XU12|B0XU12_ASPFC Mitochondrial DnaJ chaperone (Tim14). putative OS=Neosartorya fumigata (strain CEA10 / CBS 144.89 / FGSC A1163) OX=451804 GN=AFUB_019800 PE=4 SV=1	AFUB_019800	11764	0.0011074	2673	1	1	17.1	0	0	0	0	0	0	0	0	0	0	0	0	0	0	0	0	0	0	0	0	0	0	0	0	0	0	0
tr|B0XU13|B0XU13_ASPFC	>tr|B0XU13|B0XU13_ASPFC 60S ribosomal protein L24b OS=Neosartorya fumigata (strain CEA10 / CBS 144.89 / FGSC A1163) OX=451804 GN=AFUB_019810 PE=4 SV=1	AFUB_019810	22.18	0	13167	2	2	9.6	0	0	0	0	0	0	1	1	5.3	0	0	0	0	0	0	5	5	28.7	6	6	33	1	1	4.3	1	1	4.3
tr|B0XU17|B0XU17_ASPFC	>tr|B0XU17|B0XU17_ASPFC Protein-lysine N-methyltransferase EFM4 OS=Neosartorya fumigata (strain CEA10 / CBS 144.89 / FGSC A1163) OX=451804 GN=EFM4 PE=3 SV=1	EFM4	39376	0	27381	3	3	12.7	0	0	0	0	0	0	0	0	0	0	0	0	0	0	0	0	0	0	0	0	0	0	0	0	0	0	0
tr|B0XU37|B0XU37_ASPFC	>tr|B0XU37|B0XU37_ASPFC Zinc/cadmium resistance protein OS=Neosartorya fumigata (strain CEA10 / CBS 144.89 / FGSC A1163) OX=451804 GN=AFUB_030200 PE=4 SV=1	AFUB_030200	57964	0	18647	1	1	2.4	0	0	0	2	2	4.5	2	2	4.5	0	0	0	0	0	0	3	3	6.4	2	2	4.1	0	0	0	0	0	0
tr|B0XU38|B0XU38_ASPFC	>tr|B0XU38|B0XU38_ASPFC Manganese ion homeostasis (Fr). putative OS=Neosartorya fumigata (strain CEA10 / CBS 144.89 / FGSC A1163) OX=451804 GN=AFUB_030210 PE=4 SV=1	AFUB_030210	76466	0	48092	5	5	10.7	0	0	0	3	3	6.7	2	2	5.2	0	0	0	0	0	0	7	7	14.3	7	7	15.5	1	1	1	0	0	0
tr|B0XU39|B0XU39_ASPFC	>tr|B0XU39|B0XU39_ASPFC MFS monosaccharide transporter. putative OS=Neosartorya fumigata (strain CEA10 / CBS 144.89 / FGSC A1163) OX=451804 GN=AFUB_030220 PE=3 SV=1	AFUB_030220	57714	0	44944	2	2	5.1	0	0	0	0	0	0	0	0	0	0	0	0	0	0	0	1	1	2.5	1	1	2.5	0	0	0	0	0	0
tr|B0XU42|B0XU42_ASPFC	>tr|B0XU42|B0XU42_ASPFC Uncharacterized protein OS=Neosartorya fumigata (strain CEA10 / CBS 144.89 / FGSC A1163) OX=451804 GN=AFUB_030250 PE=4 SV=1	AFUB_030250	27644	0.00076046	29958	1	1	4.6	0	0	0	0	0	0	0	0	0	0	0	0	0	0	0	0	0	0	0	0	0	0	0	0	0	0	0
tr|B0XU60|B0XU60_ASPFC	>tr|B0XU60|B0XU60_ASPFC HLH transcription factor (Hpa3). putative OS=Neosartorya fumigata (strain CEA10 / CBS 144.89 / FGSC A1163) OX=451804 GN=AFUB_030440 PE=4 SV=1	AFUB_030440	56986	0	89567	3	3	8.8	0	0	0	1	1	2.3	1	1	2.3	0	0	0	0	0	0	0	0	0	0	0	0	0	0	0	0	0	0
tr|B0XU61|B0XU61_ASPFC	>tr|B0XU61|B0XU61_ASPFC Oxidoreductase. putative OS=Neosartorya fumigata (strain CEA10 / CBS 144.89 / FGSC A1163) OX=451804 GN=AFUB_030450 PE=4 SV=1	AFUB_030450	64.32	0.0040472	17607	2	2	3.5	0	0	0	0	0	0	0	0	0	0	0	0	0	0	0	0	0	0	0	0	0	0	0	0	0	0	0
tr|B0XU71|B0XU71_ASPFC	>tr|B0XU71|B0XU71_ASPFC NADH-ubiquinone oxidoreductase 12 kDa subunit. putative OS=Neosartorya fumigata (strain CEA10 / CBS 144.89 / FGSC A1163) OX=451804 GN=AFUB_030550 PE=4 SV=1	AFUB_030550	12171	0	99566	6	6	61.3	0	0	0	3	3	25.5	4	4	32.1	0	0	0	0	0	0	4	4	34	4	4	34	1	1	10.4	1	1	10.4
tr|B0XU72|B0XU72_ASPFC	>tr|B0XU72|B0XU72_ASPFC Alpha-1.6-mannosyltransferase subunit. putative OS=Neosartorya fumigata (strain CEA10 / CBS 144.89 / FGSC A1163) OX=451804 GN=AFUB_030560 PE=4 SV=1	AFUB_030560	53.69	0.00039588	36135	0	0	0	0	0	0	1	1	2.4	1	1	2.4	0	0	0	0	0	0	1	1	1.5	0	0	0	0	0	0	1	1	1.5
tr|B0XU77|B0XU77_ASPFC	>tr|B0XU77|B0XU77_ASPFC Thioredoxin. putative OS=Neosartorya fumigata (strain CEA10 / CBS 144.89 / FGSC A1163) OX=451804 GN=AFUB_030610 PE=4 SV=1	AFUB_030610	28808	0	18863	6	6	27.3	0	0	0	3	3	11.4	3	3	12.2	0	0	0	0	0	0	2	2	9.2	2	2	9.2	0	0	0	0	0	0
tr|B0XU78|B0XU78_ASPFC	>tr|B0XU78|B0XU78_ASPFC Gamma-butyrobetaine hydroxylase subfamily. putative OS=Neosartorya fumigata (strain CEA10 / CBS 144.89 / FGSC A1163) OX=451804 GN=AFUB_030620 PE=4 SV=1	AFUB_030620	56706	0	10315	2	2	4.3	0	0	0	6	6	11.4	5	5	10.1	0	0	0	0	0	0	0	0	0	0	0	0	0	0	0	0	0	0
tr|B0XU80|B0XU80_ASPFC	>tr|B0XU80|B0XU80_ASPFC Tubulin alpha chain OS=Neosartorya fumigata (strain CEA10 / CBS 144.89 / FGSC A1163) OX=451804 GN=AFUB_030640 PE=3 SV=1	AFUB_030640	50441	0	51445	7	6	19.7	0	0	0	5	4	10.6	5	4	10.6	0	0	0	0	0	0	7	5	18.6	10	8	27.7	0	0	0	0	0	0
tr|B0XU81|B0XU81_ASPFC	>tr|B0XU81|B0XU81_ASPFC Mechanosensitive ion channel protein OS=Neosartorya fumigata (strain CEA10 / CBS 144.89 / FGSC A1163) OX=451804 GN=AFUB_030650 PE=3 SV=1	AFUB_030650	106.42	0	90419	20	20	21.5	0	0	0	14	14	14.1	11	11	12.9	0	0	0	0	0	0	6	6	6.7	5	5	5.4	0	0	0	1	1	0.6
tr|B0XU84|B0XU84_ASPFC	>tr|B0XU84|B0XU84_ASPFC C-3 sterol dehydrogenase/C-4 decarboxylase OS=Neosartorya fumigata (strain CEA10 / CBS 144.89 / FGSC A1163) OX=451804 GN=AFUB_030680 PE=4 SV=1	AFUB_030680	45668	0	44754	5	5	15.5	0	0	0	7	7	22.6	6	6	18	0	0	0	0	0	0	5	5	14.3	5	5	14.8	0	0	0	0	0	0
tr|B0XU87|B0XU87_ASPFC	>tr|B0XU87|B0XU87_ASPFC LPXTG-motif cell wall anchor domain protein. putative OS=Neosartorya fumigata (strain CEA10 / CBS 144.89 / FGSC A1163) OX=451804 GN=AFUB_019870 PE=4 SV=1	AFUB_019870	109.23	0	5608	2	2	3.1	0	0	0	0	0	0	0	0	0	0	0	0	0	0	0	0	0	0	0	0	0	0	0	0	0	0	0
tr|B0XU88|B0XU88_ASPFC	>tr|B0XU88|B0XU88_ASPFC KH domain RNA-binding protein OS=Neosartorya fumigata (strain CEA10 / CBS 144.89 / FGSC A1163) OX=451804 GN=AFUB_019880 PE=4 SV=1	AFUB_019880	37.91	0	37.73	9	9	28.5	0	0	0	7	7	23.9	5	5	18	0	0	0	0	0	0	4	4	13	4	4	13	3	3	10.7	0	0	0
tr|B0XU94|B0XU94_ASPFC	>tr|B0XU94|B0XU94_ASPFC F-box domain protein OS=Neosartorya fumigata (strain CEA10 / CBS 144.89 / FGSC A1163) OX=451804 GN=AFUB_019940 PE=4 SV=1	AFUB_019940	80.66	0.0007719	32528	0	0	0	0	0	0	1	1	1.4	0	0	0	0	0	0	0	0	0	1	1	1.4	0	0	0	0	0	0	0	0	0
tr|B0XU97|B0XU97_ASPFC	>tr|B0XU97|B0XU97_ASPFC tRNA splicing 2 phosphotransferase 1 OS=Neosartorya fumigata (strain CEA10 / CBS 144.89 / FGSC A1163) OX=451804 GN=AFUB_019970 PE=4 SV=1	AFUB_019970	37299	0	5384	2	2	4.9	0	0	0	1	1	3.8	0	0	0	0	0	0	0	0	0	0	0	0	0	0	0	0	0	0	0	0	0
tr|B0XUA2|B0XUA2_ASPFC	>tr|B0XUA2|B0XUA2_ASPFC Protein DOM34 homolog OS=Neosartorya fumigata (strain CEA10 / CBS 144.89 / FGSC A1163) OX=451804 GN=AFUB_020020 PE=3 SV=1	AFUB_020020	44783	0	68917	1	1	3.2	0	0	0	0	0	0	0	0	0	0	0	0	0	0	0	0	0	0	0	0	0	0	0	0	0	0	0
tr|B0XUA4|B0XUA4_ASPFC	>tr|B0XUA4|B0XUA4_ASPFC Protein-ER retention receptor. putative OS=Neosartorya fumigata (strain CEA10 / CBS 144.89 / FGSC A1163) OX=451804 GN=AFUB_020040 PE=4 SV=1	AFUB_020040	39.15	0.0011223	2787	1	1	3.6	0	0	0	1	1	3.6	1	1	3.6	0	0	0	0	0	0	1	1	3.6	1	1	3.6	0	0	0	0	0	0
tr|B0XUA7|B0XUA7_ASPFC	>tr|B0XUA7|B0XUA7_ASPFC Cytochrome c subunit Vb. putative OS=Neosartorya fumigata (strain CEA10 / CBS 144.89 / FGSC A1163) OX=451804 GN=AFUB_020070 PE=4 SV=1	AFUB_020070	21532	0	286.35	11	11	58.1	0	0	0	10	10	49.7	10	10	35.6	0	0	0	1	1	8.4	5	5	35.6	6	6	35.6	0	0	0	1	1	8.4
tr|B0XUA9|B0XUA9_ASPFC	>tr|B0XUA9|B0XUA9_ASPFC Pre-mRNA splicing factor (Prp8). putative OS=Neosartorya fumigata (strain CEA10 / CBS 144.89 / FGSC A1163) OX=451804 GN=AFUB_020090 PE=4 SV=1	AFUB_020090	364.67	0	111.76	6	6	2.3	0	0	0	5	5	2	5	5	2.3	0	0	0	0	0	0	24	24	9	29	29	11.5	0	0	0	0	0	0
tr|B0XUB0|B0XUB0_ASPFC	>tr|B0XUB0|B0XUB0_ASPFC Ribosomal protein L34 protein. putative OS=Neosartorya fumigata (strain CEA10 / CBS 144.89 / FGSC A1163) OX=451804 GN=AFUB_020100 PE=4 SV=1	AFUB_020100	21437	0	26355	6	6	22.9	0	0	0	5	5	17.7	4	4	14.1	2	2	5.2	1	1	3.6	8	8	27.1	8	8	27.1	2	2	7.8	4	4	17.2
tr|B0XUB5|B0XUB5_ASPFC	>tr|B0XUB5|B0XUB5_ASPFC Vacuolar ABC heavy metal transporter (Hmt1). putative OS=Neosartorya fumigata (strain CEA10 / CBS 144.89 / FGSC A1163) OX=451804 GN=AFUB_020150 PE=4 SV=1	AFUB_020150	97233	0	76215	9	9	13.7	0	0	0	4	4	5	3	3	3.8	0	0	0	0	0	0	5	5	8.8	3	3	6.3	0	0	0	0	0	0
tr|B0XUB7|B0XUB7_ASPFC	>tr|B0XUB7|B0XUB7_ASPFC Alkaline phosphatase OS=Neosartorya fumigata (strain CEA10 / CBS 144.89 / FGSC A1163) OX=451804 GN=AFUB_020170 PE=3 SV=1	AFUB_020170	66296	0	197.4	18	18	39.4	1	1	1.6	15	15	35.7	15	15	29.5	0	0	0	0	0	0	9	9	26.4	8	8	23.2	0	0	0	1	1	1.8
tr|B0XUB8|B0XUB8_ASPFC	>tr|B0XUB8|B0XUB8_ASPFC Glycosidase OS=Neosartorya fumigata (strain CEA10 / CBS 144.89 / FGSC A1163) OX=451804 GN=AFUB_020180 PE=3 SV=1	AFUB_020180	46758	0.0010961	25296	0	0	0	0	0	0	0	0	0	1	1	2.7	0	0	0	0	0	0	1	1	2.7	1	1	2.7	0	0	0	0	0	0
tr|B0XUC0|B0XUC0_ASPFC	>tr|B0XUC0|B0XUC0_ASPFC Peptide methionine sulfoxide reductase OS=Neosartorya fumigata (strain CEA10 / CBS 144.89 / FGSC A1163) OX=451804 GN=AFUB_020200 PE=3 SV=1	AFUB_020200	18402	0	23872	4	4	35.8	0	0	0	2	2	15.8	1	1	8.5	0	0	0	0	0	0	1	1	8.5	1	1	8.5	0	0	0	0	0	0
tr|B0XUC1|B0XUC1_ASPFC	>tr|B0XUC1|B0XUC1_ASPFC Kinesin family protein OS=Neosartorya fumigata (strain CEA10 / CBS 144.89 / FGSC A1163) OX=451804 GN=AFUB_020210 PE=3 SV=1	AFUB_020210	111.2	0.00078247	34206	1	1	2.3	0	0	0	0	0	0	0	0	0	0	0	0	0	0	0	0	0	0	0	0	0	0	0	0	0	0	0
tr|B0XUC8|B0XUC8_ASPFC	>tr|B0XUC8|B0XUC8_ASPFC Uncharacterized protein OS=Neosartorya fumigata (strain CEA10 / CBS 144.89 / FGSC A1163) OX=451804 GN=AFUB_020280 PE=3 SV=1	AFUB_020280	20841	0	69158	2	2	11.6	0	0	0	0	0	0	0	0	0	0	0	0	0	0	0	2	2	12.2	2	2	12.2	0	0	0	0	0	0
tr|B0XUD3|B0XUD3_ASPFC	>tr|B0XUD3|B0XUD3_ASPFC RNA binding protein (Rbm8A). putative OS=Neosartorya fumigata (strain CEA10 / CBS 144.89 / FGSC A1163) OX=451804 GN=AFUB_020330 PE=4 SV=1	AFUB_020330	17031	0	11892	3	3	29.7	0	0	0	0	0	0	0	0	0	0	0	0	0	0	0	2	2	17.1	2	2	17.1	0	0	0	0	0	0
tr|B0XUD6|B0XUD6_ASPFC	>tr|B0XUD6|B0XUD6_ASPFC 14-3-3 family protein ArtA. putative OS=Neosartorya fumigata (strain CEA10 / CBS 144.89 / FGSC A1163) OX=451804 GN=AFUB_020360 PE=3 SV=1	AFUB_020360	29101	0	323.31	28	26	82.4	1	1	2.7	20	18	77	20	18	70.1	0	0	0	0	0	0	16	14	68.2	15	13	68.2	4	3	13.4	3	2	8.8
tr|B0XUD9|B0XUD9_ASPFC	>tr|B0XUD9|B0XUD9_ASPFC Uncharacterized protein OS=Neosartorya fumigata (strain CEA10 / CBS 144.89 / FGSC A1163) OX=451804 GN=AFUB_020390 PE=4 SV=1	AFUB_020390	60503	0.0007722	32575	1	1	3.8	0	0	0	0	0	0	0	0	0	0	0	0	0	0	0	0	0	0	0	0	0	0	0	0	0	0	0
tr|B0XUE3|B0XUE3_ASPFC	>tr|B0XUE3|B0XUE3_ASPFC Polarized growth protein Boi2. putative OS=Neosartorya fumigata (strain CEA10 / CBS 144.89 / FGSC A1163) OX=451804 GN=AFUB_020430 PE=4 SV=1	AFUB_020430	109.43	0	51377	10	10	17.6	0	0	0	2	2	2.8	0	0	0	0	0	0	0	0	0	1	1	0.8	0	0	0	0	0	0	0	0	0
tr|B0XUE5|B0XUE5_ASPFC	>tr|B0XUE5|B0XUE5_ASPFC Alkaline serine protease OS=Neosartorya fumigata (strain CEA10 / CBS 144.89 / FGSC A1163) OX=451804 GN=AFUB_020450 PE=3 SV=1	AFUB_020450	13438	0	89211	3	3	36.2	0	0	0	4	4	21.3	1	1	11.8	0	0	0	0	0	0	10	10	52	10	10	52	2	2	22	3	3	33.9
tr|B0XUE6|B0XUE6_ASPFC	>tr|B0XUE6|B0XUE6_ASPFC Histone deacetylase RpdA OS=Neosartorya fumigata (strain CEA10 / CBS 144.89 / FGSC A1163) OX=451804 GN=AFUB_020460 PE=4 SV=1	AFUB_020460	76043	0	11408	0	0	0	0	0	0	0	0	0	0	0	0	0	0	0	0	0	0	6	6	9.4	7	7	10.8	0	0	0	0	0	0
tr|B0XUE7|B0XUE7_ASPFC	>tr|B0XUE7|B0XUE7_ASPFC Proteasome regulatory particle subunit (RpnK). putative OS=Neosartorya fumigata (strain CEA10 / CBS 144.89 / FGSC A1163) OX=451804 GN=AFUB_020470 PE=4 SV=1	AFUB_020470	37437	0	14744	6	6	14.3	0	0	0	2	2	8.1	2	2	8.1	0	0	0	0	0	0	4	4	17.9	4	4	17.9	0	0	0	0	0	0
tr|B0XUE9|B0XUE9_ASPFC	>tr|B0XUE9|B0XUE9_ASPFC Mitochondrial import inner membrane translocase subunit TIM50 OS=Neosartorya fumigata (strain CEA10 / CBS 144.89 / FGSC A1163) OX=451804 GN=AFUB_020490 PE=3 SV=1	AFUB_020490	65404	0	20167	6	6	17.8	0	0	0	4	4	7.3	6	6	12.6	0	0	0	0	0	0	1	1	2.8	2	2	5.1	0	0	0	0	0	0
tr|B0XUF4|B0XUF4_ASPFC	>tr|B0XUF4|B0XUF4_ASPFC Rho GTPase activator (Lrg11). putative OS=Neosartorya fumigata (strain CEA10 / CBS 144.89 / FGSC A1163) OX=451804 GN=AFUB_030700 PE=4 SV=1	AFUB_030700	136.63	0	15215	5	5	5.3	0	0	0	3	3	3.6	3	3	3.6	0	0	0	0	0	0	2	2	1.5	1	1	0.8	0	0	0	0	0	0
tr|B0XUF6|B0XUF6_ASPFC	>tr|B0XUF6|B0XUF6_ASPFC 26S proteasome regulatory subunit S5A OS=Neosartorya fumigata (strain CEA10 / CBS 144.89 / FGSC A1163) OX=451804 GN=AFUB_030720 PE=4 SV=1	AFUB_030720	30002	0	35575	7	7	32.9	0	0	0	4	4	22.9	1	1	3.6	0	0	0	0	0	0	0	0	0	1	1	5.7	0	0	0	0	0	0
tr|B0XUG9|B0XUG9_ASPFC	>tr|B0XUG9|B0XUG9_ASPFC Glutaredoxin domain-containing protein OS=Neosartorya fumigata (strain CEA10 / CBS 144.89 / FGSC A1163) OX=451804 GN=AFUB_030850 PE=4 SV=1	AFUB_030850	35937	0	75925	4	4	11	0	0	0	3	3	5.4	2	2	5.4	0	0	0	0	0	0	1	1	3.3	1	1	3.3	1	1	3.3	0	0	0
tr|B0XUH0|B0XUH0_ASPFC	>tr|B0XUH0|B0XUH0_ASPFC Ribulose-phosphate 3-epimerase OS=Neosartorya fumigata (strain CEA10 / CBS 144.89 / FGSC A1163) OX=451804 GN=AFUB_030860 PE=4 SV=1	AFUB_030860	34632	0.0007622	30388	1	1	3.8	0	0	0	1	1	3.8	1	1	3.8	0	0	0	0	0	0	0	0	0	0	0	0	0	0	0	0	0	0
tr|B0XUH4|B0XUH4_ASPFC	>tr|B0XUH4|B0XUH4_ASPFC Cytochrome P450 benzoate 4-monooxygenase. putative OS=Neosartorya fumigata (strain CEA10 / CBS 144.89 / FGSC A1163) OX=451804 GN=AFUB_030900 PE=3 SV=1	AFUB_030900	58485	0	40837	1	1	3.1	0	0	0	0	0	0	0	0	0	0	0	0	0	0	0	0	0	0	0	0	0	0	0	0	0	0	0
tr|B0XUI0|B0XUI0_ASPFC	>tr|B0XUI0|B0XUI0_ASPFC DUF636 domain protein OS=Neosartorya fumigata (strain CEA10 / CBS 144.89 / FGSC A1163) OX=451804 GN=AFUB_030960 PE=4 SV=1	AFUB_030960	14849	0	44044	2	2	17.6	0	0	0	1	1	7.4	1	1	7.4	0	0	0	0	0	0	0	0	0	0	0	0	0	0	0	0	0	0
tr|B0XUJ3|B0XUJ3_ASPFC	>tr|B0XUJ3|B0XUJ3_ASPFC Sorbitol/xylulose reductase Sou1-like. putative OS=Neosartorya fumigata (strain CEA10 / CBS 144.89 / FGSC A1163) OX=451804 GN=AFUB_031090 PE=4 SV=1	AFUB_031090	28.22	0	82.04	5	5	32.3	0	0	0	4	4	20.7	1	1	3	0	0	0	0	0	0	2	2	10.5	1	1	6.4	0	0	0	0	0	0
tr|B0XUJ4|B0XUJ4_ASPFC	>tr|B0XUJ4|B0XUJ4_ASPFC Integral membrane protein. putative OS=Neosartorya fumigata (strain CEA10 / CBS 144.89 / FGSC A1163) OX=451804 GN=AFUB_031100 PE=4 SV=1	AFUB_031100	38268	0.000757	29697	1	1	3.8	0	0	0	1	1	3.8	1	1	3.8	0	0	0	0	0	0	1	1	3.8	0	0	0	0	0	0	0	0	0
tr|B0XUJ8|B0XUJ8_ASPFC	>tr|B0XUJ8|B0XUJ8_ASPFC TPR domain protein OS=Neosartorya fumigata (strain CEA10 / CBS 144.89 / FGSC A1163) OX=451804 GN=AFUB_031140 PE=4 SV=1	AFUB_031140	63168	0	43489	2	2	4.8	0	0	0	0	0	0	0	0	0	0	0	0	0	0	0	0	0	0	0	0	0	0	0	0	0	0	0
tr|B0XUJ9|B0XUJ9_ASPFC	>tr|B0XUJ9|B0XUJ9_ASPFC Small nuclear ribonucleoprotein SmF. putative (Fragment) OS=Neosartorya fumigata (strain CEA10 / CBS 144.89 / FGSC A1163) OX=451804 GN=AFUB_031150 PE=4 SV=1	AFUB_031150	9509	0	81972	1	1	13.4	2	2	23.2	2	2	23.2	2	2	23.2	0	0	0	0	0	0	3	3	34.1	3	3	34.1	1	1	11	1	1	11
tr|B0XUK4|B0XUK4_ASPFC	>tr|B0XUK4|B0XUK4_ASPFC Molybdopterin molybdenumtransferase OS=Neosartorya fumigata (strain CEA10 / CBS 144.89 / FGSC A1163) OX=451804 GN=AFUB_031200 PE=3 SV=1	AFUB_031200	74534	0	56043	2	2	3.7	0	0	0	0	0	0	0	0	0	0	0	0	0	0	0	0	0	0	2	2	3.5	0	0	0	0	0	0
tr|B0XUK6|B0XUK6_ASPFC	>tr|B0XUK6|B0XUK6_ASPFC RAS small monomeric GTPase Rab6. putative OS=Neosartorya fumigata (strain CEA10 / CBS 144.89 / FGSC A1163) OX=451804 GN=AFUB_031220 PE=4 SV=1	AFUB_031220	23238	0	33.09	8	8	47.3	0	0	0	7	7	38.6	7	7	38.2	0	0	0	0	0	0	7	7	43	7	7	43	0	0	0	0	0	0
tr|B0XUK7|B0XUK7_ASPFC	>tr|B0XUK7|B0XUK7_ASPFC Uncharacterized protein OS=Neosartorya fumigata (strain CEA10 / CBS 144.89 / FGSC A1163) OX=451804 GN=AFUB_031230 PE=4 SV=1	AFUB_031230	36446	0	55978	2	2	5.8	0	0	0	1	1	3	1	1	3	0	0	0	0	0	0	2	2	5.8	2	2	6.7	0	0	0	0	0	0
tr|B0XUK8|B0XUK8_ASPFC	>tr|B0XUK8|B0XUK8_ASPFC Sulfite reductase. putative OS=Neosartorya fumigata (strain CEA10 / CBS 144.89 / FGSC A1163) OX=451804 GN=AFUB_031240 PE=4 SV=1	AFUB_031240	168.61	0	323.31	35	35	32.7	0	0	0	23	23	20.4	13	13	11	0	0	0	0	0	0	21	21	19.7	21	21	20.1	1	1	0.7	0	0	0
tr|B0XUL4|B0XUL4_ASPFC	>tr|B0XUL4|B0XUL4_ASPFC DUF323 domain protein OS=Neosartorya fumigata (strain CEA10 / CBS 144.89 / FGSC A1163) OX=451804 GN=AFUB_031300 PE=4 SV=1	AFUB_031300	96.27	0	10271	0	0	0	0	0	0	0	0	0	0	0	0	0	0	0	0	0	0	6	6	7.9	6	6	7.9	0	0	0	0	0	0
tr|B0XUL5|B0XUL5_ASPFC	>tr|B0XUL5|B0XUL5_ASPFC Aldehyde dehydrogenase OS=Neosartorya fumigata (strain CEA10 / CBS 144.89 / FGSC A1163) OX=451804 GN=AFUB_031310 PE=3 SV=1	AFUB_031310	51774	0	55852	11	11	30.1	0	0	0	5	5	11.9	3	3	7.9	0	0	0	0	0	0	2	2	6.2	3	3	7.9	0	0	0	0	0	0
tr|B0XUM5|B0XUM5_ASPFC	>tr|B0XUM5|B0XUM5_ASPFC Calcium/calmodulin-dependent protein kinase. putative OS=Neosartorya fumigata (strain CEA10 / CBS 144.89 / FGSC A1163) OX=451804 GN=AFUB_020560 PE=4 SV=1	AFUB_020560	72126	0	16707	7	7	13	0	0	0	5	5	9.1	2	2	3.4	0	0	0	0	0	0	2	2	3.4	2	2	3.4	0	0	0	0	0	0
tr|B0XUM6|B0XUM6_ASPFC	>tr|B0XUM6|B0XUM6_ASPFC Sugar transporter. putative OS=Neosartorya fumigata (strain CEA10 / CBS 144.89 / FGSC A1163) OX=451804 GN=AFUB_020570 PE=4 SV=1	AFUB_020570	55417	0	75353	11	11	27.5	0	0	0	5	5	10.6	3	3	8.8	0	0	0	0	0	0	3	3	6.7	3	3	6.7	0	0	0	0	0	0
tr|B0XUN0|B0XUN0_ASPFC	>tr|B0XUN0|B0XUN0_ASPFC Two-component osmosensing histidine kinase (Bos1). putative OS=Neosartorya fumigata (strain CEA10 / CBS 144.89 / FGSC A1163) OX=451804 GN=AFUB_020650 PE=4 SV=1	AFUB_020650	147.46	0	18109	3	3	2.9	0	0	0	1	1	1	0	0	0	0	0	0	0	0	0	7	7	6.1	7	7	6.2	0	0	0	0	0	0
tr|B0XUN1|B0XUN1_ASPFC	>tr|B0XUN1|B0XUN1_ASPFC Phenylalanyl-tRNA synthetase beta chain cytoplasmic OS=Neosartorya fumigata (strain CEA10 / CBS 144.89 / FGSC A1163) OX=451804 GN=AFUB_020660 PE=4 SV=1	AFUB_020660	58517	0	106.84	18	18	45.6	0	0	0	6	6	12.9	8	8	16.4	0	0	0	0	0	0	6	6	13.7	6	6	13.7	0	0	0	0	0	0
tr|B0XUN2|B0XUN2_ASPFC	>tr|B0XUN2|B0XUN2_ASPFC 40S ribosomal protein S21 OS=Neosartorya fumigata (strain CEA10 / CBS 144.89 / FGSC A1163) OX=451804 GN=AFUB_020670 PE=3 SV=1	AFUB_020670	9995	0	278.78	7	7	76.1	0	0	0	7	7	69.3	6	6	54.5	1	1	17	1	1	17	9	9	77.3	8	8	70.5	1	1	8	2	2	20.5
tr|B0XUN4|B0XUN4_ASPFC	>tr|B0XUN4|B0XUN4_ASPFC Inosine-5-monophosphate dehydrogenase OS=Neosartorya fumigata (strain CEA10 / CBS 144.89 / FGSC A1163) OX=451804 GN=AFUB_020690 PE=3 SV=1	AFUB_020690	57956	0	292.19	24	24	57.1	0	0	0	16	16	43	11	11	32.4	0	0	0	0	0	0	15	15	48.2	15	15	42.9	1	1	1.5	1	1	1.5
tr|B0XUN8|B0XUN8_ASPFC	>tr|B0XUN8|B0XUN8_ASPFC Golgi to endosome transport protein (Ent3). putative OS=Neosartorya fumigata (strain CEA10 / CBS 144.89 / FGSC A1163) OX=451804 GN=AFUB_020730 PE=4 SV=1	AFUB_020730	57951	0.0014535	24525	2	2	2.9	0	0	0	0	0	0	1	1	1.3	0	0	0	0	0	0	1	1	1.6	1	1	1.6	0	0	0	0	0	0
tr|B0XUP2|B0XUP2_ASPFC	>tr|B0XUP2|B0XUP2_ASPFC 3-hydroxy-3-methylglutaryl coenzyme A reductase OS=Neosartorya fumigata (strain CEA10 / CBS 144.89 / FGSC A1163) OX=451804 GN=AFUB_020770 PE=3 SV=1	AFUB_020770	121.25	0	117.31	15	15	16.8	1	1	0.9	9	9	8.6	13	13	12.8	0	0	0	0	0	0	7	7	9	13	13	15.8	0	0	0	0	0	0
tr|B0XUP3|B0XUP3_ASPFC	>tr|B0XUP3|B0XUP3_ASPFC Cell polarity protein. putative OS=Neosartorya fumigata (strain CEA10 / CBS 144.89 / FGSC A1163) OX=451804 GN=AFUB_020780 PE=4 SV=1	AFUB_020780	104.56	0	24582	10	10	11.7	0	0	0	0	0	0	0	0	0	0	0	0	0	0	0	1	1	1.6	0	0	0	0	0	0	0	0	0
tr|B0XUP4|B0XUP4_ASPFC	>tr|B0XUP4|B0XUP4_ASPFC Peptidyl-prolyl cis-trans isomerase OS=Neosartorya fumigata (strain CEA10 / CBS 144.89 / FGSC A1163) OX=451804 GN=AFUB_020790 PE=3 SV=1	AFUB_020790	22.29	0	86793	8	8	35.6	0	0	0	9	9	35.6	9	9	35.6	1	1	6.3	1	1	6.3	5	5	28.3	4	4	22.4	1	1	3.9	1	1	3.9
tr|B0XUP5|B0XUP5_ASPFC	>tr|B0XUP5|B0XUP5_ASPFC Ctr copper transporter family protein OS=Neosartorya fumigata (strain CEA10 / CBS 144.89 / FGSC A1163) OX=451804 GN=AFUB_020800 PE=4 SV=1	AFUB_020800	28251	0	160.29	6	6	23.7	2	2	12.1	6	6	22.6	3	3	15.6	1	1	6.2	1	1	6.2	5	5	19.1	5	5	19.1	0	0	0	0	0	0
tr|B0XUQ1|B0XUQ1_ASPFC	>tr|B0XUQ1|B0XUQ1_ASPFC Oxysterol binding protein (Osh7). putative OS=Neosartorya fumigata (strain CEA10 / CBS 144.89 / FGSC A1163) OX=451804 GN=AFUB_020860 PE=3 SV=1	AFUB_020860	54981	0	11315	7	7	19.3	0	0	0	4	4	9.4	1	1	1.6	0	0	0	0	0	0	1	1	2.2	3	3	6.1	0	0	0	0	0	0
tr|B0XUQ4|B0XUQ4_ASPFC	>tr|B0XUQ4|B0XUQ4_ASPFC Carboxyphosphonoenolpyruvate phosphonomutase. putative OS=Neosartorya fumigata (strain CEA10 / CBS 144.89 / FGSC A1163) OX=451804 GN=AFUB_020890 PE=4 SV=1	AFUB_020890	32536	0.0007654	31216	0	0	0	0	0	0	0	0	0	0	0	0	0	0	0	0	0	0	1	1	4.9	2	2	9.8	0	0	0	0	0	0
tr|B0XUQ5|B0XUQ5_ASPFC	>tr|B0XUQ5|B0XUQ5_ASPFC Allergen Asp F4 OS=Neosartorya fumigata (strain CEA10 / CBS 144.89 / FGSC A1163) OX=451804 GN=AFUB_020900 PE=4 SV=1	AFUB_020900	34093	0	25.61	6	6	28.6	0	0	0	2	2	9.6	2	2	8.4	0	0	0	0	0	0	2	2	7.8	2	2	7.8	0	0	0	0	0	0
tr|B0XUQ8|B0XUQ8_ASPFC	>tr|B0XUQ8|B0XUQ8_ASPFC Plasma membrane low affinity zinc ion transporter. putative OS=Neosartorya fumigata (strain CEA10 / CBS 144.89 / FGSC A1163) OX=451804 GN=AFUB_020930 PE=3 SV=1	AFUB_020930	38595	0	28713	0	0	0	0	0	0	2	2	8.2	2	2	8.2	0	0	0	0	0	0	0	0	0	0	0	0	0	0	0	0	0	0
tr|B0XUQ9|B0XUQ9_ASPFC	>tr|B0XUQ9|B0XUQ9_ASPFC Peptidylprolyl isomerase OS=Neosartorya fumigata (strain CEA10 / CBS 144.89 / FGSC A1163) OX=451804 GN=AFUB_020940 PE=4 SV=1	AFUB_020940	14622	0	28973	4	4	49.3	0	0	0	3	3	29.1	3	3	29.1	0	0	0	0	0	0	3	3	42.5	3	3	42.5	0	0	0	0	0	0
tr|B0XUR5|B0XUR5_ASPFC	>tr|B0XUR5|B0XUR5_ASPFC Small nucleolar ribonucleoprotein complex subunit. putative OS=Neosartorya fumigata (strain CEA10 / CBS 144.89 / FGSC A1163) OX=451804 GN=AFUB_021000 PE=4 SV=1	AFUB_021000	108.25	0	78743	2	2	2.3	0	0	0	2	2	2.3	2	2	2.3	0	0	0	0	0	0	12	12	16.8	13	13	18.5	0	0	0	0	0	0
tr|B0XUR7|B0XUR7_ASPFC	>tr|B0XUR7|B0XUR7_ASPFC Serine/threonine-protein phosphatase OS=Neosartorya fumigata (strain CEA10 / CBS 144.89 / FGSC A1163) OX=451804 GN=AFUB_021020 PE=3 SV=1	AFUB_021020	59547	0	59925	11	11	26.1	0	0	0	4	4	11.1	3	3	6.3	0	0	0	0	0	0	6	6	16.9	5	5	13.7	0	0	0	0	0	0
tr|B0XUS3|B0XUS3_ASPFC	>tr|B0XUS3|B0XUS3_ASPFC Trehalose-6-phosphate synthase OS=Neosartorya fumigata (strain CEA10 / CBS 144.89 / FGSC A1163) OX=451804 GN=AFUB_021080 PE=3 SV=1	AFUB_021080	53789	0	6459	3	2	9	1	1	1.3	5	2	13.4	4	1	11.7	0	0	0	0	0	0	6	2	9.2	4	1	7.9	1	1	1.7	1	1	1.7
tr|B0XUS6|B0XUS6_ASPFC	>tr|B0XUS6|B0XUS6_ASPFC Uncharacterized protein OS=Neosartorya fumigata (strain CEA10 / CBS 144.89 / FGSC A1163) OX=451804 GN=AFUB_021110 PE=4 SV=1	AFUB_021110	36.7	0.0014524	24475	1	1	4	0	0	0	1	1	4	0	0	0	0	0	0	0	0	0	0	0	0	1	1	4	0	0	0	0	0	0
tr|B0XUS8|B0XUS8_ASPFC	>tr|B0XUS8|B0XUS8_ASPFC NADH:flavin oxidoreductase/NADH oxidase family protein OS=Neosartorya fumigata (strain CEA10 / CBS 144.89 / FGSC A1163) OX=451804 GN=AFUB_021130 PE=4 SV=1	AFUB_021130	41287	0	41047	2	2	7.2	0	0	0	0	0	0	0	0	0	0	0	0	0	0	0	0	0	0	0	0	0	0	0	0	0	0	0
tr|B0XUT0|B0XUT0_ASPFC	>tr|B0XUT0|B0XUT0_ASPFC GPR/FUN34 family protein OS=Neosartorya fumigata (strain CEA10 / CBS 144.89 / FGSC A1163) OX=451804 GN=AFUB_021150 PE=4 SV=1	AFUB_021150	32408	0	33.14	2	2	14.3	0	0	0	2	2	13	2	2	13	0	0	0	0	0	0	2	2	13	1	1	3.3	0	0	0	0	0	0
tr|B0XUT3|B0XUT3_ASPFC	>tr|B0XUT3|B0XUT3_ASPFC ENTH domain protein OS=Neosartorya fumigata (strain CEA10 / CBS 144.89 / FGSC A1163) OX=451804 GN=AFUB_021180 PE=4 SV=1	AFUB_021180	67188	0	75554	8	8	22.3	0	0	0	1	1	1.3	1	1	2.3	0	0	0	0	0	0	1	1	1.8	2	2	3.1	0	0	0	0	0	0
tr|B0XUT5|B0XUT5_ASPFC	>tr|B0XUT5|B0XUT5_ASPFC 40S ribosomal protein S11 OS=Neosartorya fumigata (strain CEA10 / CBS 144.89 / FGSC A1163) OX=451804 GN=AFUB_021200 PE=3 SV=1	AFUB_021200	20411	0	134.27	11	11	51.1	2	2	9.7	9	9	47.2	7	7	36.4	8	8	44.9	3	3	19.3	13	13	50.6	10	10	47.2	6	6	26.7	8	8	36.4
tr|B0XUT9|B0XUT9_ASPFC	>tr|B0XUT9|B0XUT9_ASPFC Spindle pole body component OS=Neosartorya fumigata (strain CEA10 / CBS 144.89 / FGSC A1163) OX=451804 GN=AFUB_031400 PE=3 SV=1	AFUB_031400	91611	0.0050369	17146	1	1	1.3	0	0	0	0	0	0	0	0	0	0	0	0	0	0	0	2	2	2.4	2	2	2.4	1	1	1.1	0	0	0
tr|B0XUU0|B0XUU0_ASPFC	>tr|B0XUU0|B0XUU0_ASPFC Poly(A)+ RNA transport protein (UbaA). putative OS=Neosartorya fumigata (strain CEA10 / CBS 144.89 / FGSC A1163) OX=451804 GN=AFUB_031410 PE=3 SV=1	AFUB_031410	114.68	0	209.3	23	23	34.5	0	0	0	17	17	24.7	13	13	14.8	0	0	0	0	0	0	10	10	14.6	13	13	21.5	0	0	0	0	0	0
tr|B0XUU1|B0XUU1_ASPFC	>tr|B0XUU1|B0XUU1_ASPFC Cell wall biogenesis protein/glutathione transferase. putative OS=Neosartorya fumigata (strain CEA10 / CBS 144.89 / FGSC A1163) OX=451804 GN=AFUB_031420 PE=4 SV=1	AFUB_031420	50463	0	16193	3	3	6.7	0	0	0	2	2	5.3	4	4	9.2	0	0	0	0	0	0	1	1	1.6	1	1	1.6	0	0	0	0	0	0
tr|B0XUU6|B0XUU6_ASPFC;tr|B0XMM8|B0XMM8_ASPFC	>tr|B0XUU6|B0XUU6_ASPFC SNARE complex subunit (Syn8). putative OS=Neosartorya fumigata (strain CEA10 / CBS 144.89 / FGSC A1163) OX=451804 GN=AFUB_031470 PE=4 SV=1;>tr|B0XMM8|B0XMM8_ASPFC UDENN domain-containing protein OS=Neosartorya fumigata (strain CEA10	AFUB_031470	38.39	0	15278	1	1	1.8	0	0	0	0	0	0	0	0	0	0	0	0	0	0	0	1	1	5	1	1	5	0	0	0	0	0	0
tr|B0XUU8|B0XUU8_ASPFC	>tr|B0XUU8|B0XUU8_ASPFC HET-C domain protein HetC OS=Neosartorya fumigata (strain CEA10 / CBS 144.89 / FGSC A1163) OX=451804 GN=AFUB_031500 PE=4 SV=1	AFUB_031500	88741	0	34773	5	5	8	0	0	0	9	8	12.1	4	4	5.3	0	0	0	0	0	0	2	2	2.7	1	1	1.4	0	0	0	0	0	0
tr|B0XUV0|B0XUV0_ASPFC	>tr|B0XUV0|B0XUV0_ASPFC TAM domain methyltransferase. putative OS=Neosartorya fumigata (strain CEA10 / CBS 144.89 / FGSC A1163) OX=451804 GN=AFUB_031520 PE=4 SV=1	AFUB_031520	31142	0.0010917	24738	2	2	6.2	0	0	0	1	1	3.6	1	1	3.6	0	0	0	0	0	0	1	1	4	1	1	4	0	0	0	0	0	0
tr|B0XUV1|B0XUV1_ASPFC	>tr|B0XUV1|B0XUV1_ASPFC Importin beta-5 subunit. putative OS=Neosartorya fumigata (strain CEA10 / CBS 144.89 / FGSC A1163) OX=451804 GN=AFUB_031530 PE=4 SV=1	AFUB_031530	114.65	0	185.43	4	4	6	0	0	0	8	8	12.1	5	5	6	0	0	0	0	0	0	7	7	11.8	8	8	13.1	0	0	0	0	0	0
tr|B0XUV2|B0XUV2_ASPFC	>tr|B0XUV2|B0XUV2_ASPFC Mitotic spindle checkpoint protein (Mad2B). putative OS=Neosartorya fumigata (strain CEA10 / CBS 144.89 / FGSC A1163) OX=451804 GN=AFUB_031540 PE=4 SV=1	AFUB_031540	31833	0	13.85	0	0	0	0	0	0	1	1	3.4	1	1	3.4	0	0	0	0	0	0	4	4	13.8	2	2	7.9	1	1	3.4	0	0	0
tr|B0XUV6|B0XUV6_ASPFC	>tr|B0XUV6|B0XUV6_ASPFC Mannan polymerase II complex ANP1 subunit Anp1. putative OS=Neosartorya fumigata (strain CEA10 / CBS 144.89 / FGSC A1163) OX=451804 GN=AFUB_031580 PE=4 SV=1	AFUB_031580	50527	0	12.27	4	4	9.9	0	0	0	2	2	4.5	1	1	2	0	0	0	0	0	0	2	2	4.5	2	2	4.5	0	0	0	0	0	0
tr|B0XUV7|B0XUV7_ASPFC	>tr|B0XUV7|B0XUV7_ASPFC Uncharacterized protein OS=Neosartorya fumigata (strain CEA10 / CBS 144.89 / FGSC A1163) OX=451804 GN=AFUB_031590 PE=4 SV=1	AFUB_031590	37017	0.0072848	15762	1	1	2	0	0	0	0	0	0	1	1	2	0	0	0	0	0	0	1	1	2.3	1	1	2.3	0	0	0	0	0	0
tr|B0XUW0|B0XUW0_ASPFC	>tr|B0XUW0|B0XUW0_ASPFC Cofactor for methionyl-and glutamyl-tRNA synthetases. putative OS=Neosartorya fumigata (strain CEA10 / CBS 144.89 / FGSC A1163) OX=451804 GN=AFUB_031620 PE=4 SV=1	AFUB_031620	47478	0	167.25	20	20	62.2	0	0	0	12	12	39.8	11	11	39.3	0	0	0	0	0	0	8	8	35.1	10	10	41.1	0	0	0	0	0	0
tr|B0XUW4|B0XUW4_ASPFC	>tr|B0XUW4|B0XUW4_ASPFC 3 exoribonuclease family protein OS=Neosartorya fumigata (strain CEA10 / CBS 144.89 / FGSC A1163) OX=451804 GN=AFUB_031660 PE=4 SV=1	AFUB_031660	34226	0	94003	2	2	8.8	0	0	0	0	0	0	0	0	0	0	0	0	0	0	0	0	0	0	1	1	7.5	0	0	0	0	0	0
tr|B0XUW7|B0XUW7_ASPFC	>tr|B0XUW7|B0XUW7_ASPFC Prolyl-tRNA synthetase OS=Neosartorya fumigata (strain CEA10 / CBS 144.89 / FGSC A1163) OX=451804 GN=AFUB_031690 PE=3 SV=1	AFUB_031690	71.01	0	227.31	20	20	45.1	0	0	0	10	10	23.7	8	8	17.4	0	0	0	1	1	1.9	14	14	30.8	16	16	35.8	0	0	0	0	0	0
tr|B0XUW8|B0XUW8_ASPFC	>tr|B0XUW8|B0XUW8_ASPFC T-complex protein 1. alpha subunit. putative OS=Neosartorya fumigata (strain CEA10 / CBS 144.89 / FGSC A1163) OX=451804 GN=AFUB_031700 PE=3 SV=1	AFUB_031700	61696	0	106.46	20	20	38.2	2	2	3	14	14	26	8	8	14.3	0	0	0	0	0	0	13	13	25.8	13	13	27.4	0	0	0	0	0	0
tr|B0XUX0|B0XUX0_ASPFC	>tr|B0XUX0|B0XUX0_ASPFC rRNA biogenesis protein RRP5. putative OS=Neosartorya fumigata (strain CEA10 / CBS 144.89 / FGSC A1163) OX=451804 GN=AFUB_031720 PE=4 SV=1	AFUB_031720	200.07	0	27819	2	2	1.4	0	0	0	1	1	0.7	0	0	0	0	0	0	0	0	0	3	3	2.4	7	7	5.2	0	0	0	0	0	0
tr|B0XUX4|B0XUX4_ASPFC	>tr|B0XUX4|B0XUX4_ASPFC Nuclear cohesin complex subunit (Psc3). putative OS=Neosartorya fumigata (strain CEA10 / CBS 144.89 / FGSC A1163) OX=451804 GN=AFUB_031760 PE=4 SV=1	AFUB_031760	135.39	0.0007516	28701	0	0	0	0	0	0	0	0	0	0	0	0	0	0	0	0	0	0	2	2	1.6	2	2	1.6	0	0	0	0	0	0
tr|B0XUX5|B0XUX5_ASPFC	>tr|B0XUX5|B0XUX5_ASPFC Importin subunit alpha OS=Neosartorya fumigata (strain CEA10 / CBS 144.89 / FGSC A1163) OX=451804 GN=AFUB_031770 PE=3 SV=1	AFUB_031770	60683	0	323.31	21	21	42.6	1	1	1.6	16	16	35.3	15	15	30.8	0	0	0	0	0	0	15	15	36.8	13	13	31.7	2	2	2.9	0	0	0
tr|B0XUX8|B0XUX8_ASPFC	>tr|B0XUX8|B0XUX8_ASPFC Translocon-associated protein. alpha subunit. putative OS=Neosartorya fumigata (strain CEA10 / CBS 144.89 / FGSC A1163) OX=451804 GN=AFUB_031800 PE=4 SV=1	AFUB_031800	28158	0	65116	4	4	31	0	0	0	3	3	17.2	2	2	10.7	0	0	0	0	0	0	3	3	15.7	3	3	15.7	1	1	3.8	1	1	3.8
tr|B0XUY0|B0XUY0_ASPFC	>tr|B0XUY0|B0XUY0_ASPFC DEAD/DEAH box helicase. putative OS=Neosartorya fumigata (strain CEA10 / CBS 144.89 / FGSC A1163) OX=451804 GN=AFUB_031820 PE=4 SV=1	AFUB_031820	149.13	0.0010953	25177	0	0	0	0	0	0	1	1	0.5	1	1	0.5	0	0	0	0	0	0	1	1	0.7	1	1	0.7	0	0	0	0	0	0
tr|B0XUZ0|B0XUZ0_ASPFC	>tr|B0XUZ0|B0XUZ0_ASPFC Cell division control protein Cdc25. putative OS=Neosartorya fumigata (strain CEA10 / CBS 144.89 / FGSC A1163) OX=451804 GN=AFUB_031920 PE=4 SV=1	AFUB_031920	140.4	0	68403	2	2	2.8	0	0	0	0	0	0	0	0	0	0	0	0	0	0	0	1	1	1	0	0	0	0	0	0	0	0	0
tr|B0XUZ1|B0XUZ1_ASPFC	>tr|B0XUZ1|B0XUZ1_ASPFC COP9 signalosome subunit 5 (CsnE). putative OS=Neosartorya fumigata (strain CEA10 / CBS 144.89 / FGSC A1163) OX=451804 GN=AFUB_031930 PE=4 SV=1	AFUB_031930	37415	0	88018	1	1	4.5	0	0	0	2	2	5.7	1	1	2.7	0	0	0	0	0	0	2	2	6.6	2	2	6.6	0	0	0	0	0	0
tr|B0XUZ4|B0XUZ4_ASPFC	>tr|B0XUZ4|B0XUZ4_ASPFC DnaJ domain protein (Mas5). putative OS=Neosartorya fumigata (strain CEA10 / CBS 144.89 / FGSC A1163) OX=451804 GN=AFUB_031960 PE=3 SV=1	AFUB_031960	45817	0	19718	4	4	13.1	0	0	0	0	0	0	1	1	3.1	0	0	0	0	0	0	3	3	7.6	3	3	7.6	0	0	0	0	0	0
tr|B0XV02|B0XV02_ASPFC	>tr|B0XV02|B0XV02_ASPFC 60S ribosomal protein L32 OS=Neosartorya fumigata (strain CEA10 / CBS 144.89 / FGSC A1163) OX=451804 GN=AFUB_032040 PE=4 SV=1	AFUB_032040	14967	0	66182	9	9	48.1	1	1	9.9	5	5	34.4	4	4	26.7	4	4	29	1	1	9.9	10	10	61.8	7	7	46.6	3	3	28.2	5	5	32.8
tr|B0XV03|B0XV03_ASPFC	>tr|B0XV03|B0XV03_ASPFC Oxidoreductase family. NAD-binding Rossmann fold protein OS=Neosartorya fumigata (strain CEA10 / CBS 144.89 / FGSC A1163) OX=451804 GN=AFUB_032050 PE=4 SV=1	AFUB_032050	41059	0	68509	1	1	4.7	0	0	0	0	0	0	0	0	0	0	0	0	0	0	0	1	1	2.9	2	2	9	0	0	0	1	1	2.9
tr|B0XV05|B0XV05_ASPFC	>tr|B0XV05|B0XV05_ASPFC Translation initiation factor 4B OS=Neosartorya fumigata (strain CEA10 / CBS 144.89 / FGSC A1163) OX=451804 GN=AFUB_032070 PE=4 SV=1	AFUB_032070	53192	0	111.96	22	22	51.6	1	1	2.4	10	10	18.2	10	10	19.4	1	1	2.4	2	2	4.9	7	7	19.2	6	6	14.6	0	0	0	0	0	0
tr|B0XV10|B0XV10_ASPFC	>tr|B0XV10|B0XV10_ASPFC Uncharacterized protein OS=Neosartorya fumigata (strain CEA10 / CBS 144.89 / FGSC A1163) OX=451804 GN=AFUB_021260 PE=4 SV=1	AFUB_021260	77777	0.0011058	26509	1	1	1.3	0	0	0	0	0	0	0	0	0	0	0	0	0	0	0	1	1	1.8	0	0	0	0	0	0	0	0	0
tr|B0XV11|B0XV11_ASPFC	>tr|B0XV11|B0XV11_ASPFC 4-hydroxyphenylpyruvate dioxygenase OS=Neosartorya fumigata (strain CEA10 / CBS 144.89 / FGSC A1163) OX=451804 GN=AFUB_021270 PE=3 SV=1	AFUB_021270	45534	0	22389	3	3	10.2	0	0	0	0	0	0	0	0	0	0	0	0	0	0	0	0	0	0	0	0	0	0	0	0	0	0	0
tr|B0XV12|B0XV12_ASPFC	>tr|B0XV12|B0XV12_ASPFC Uncharacterized protein OS=Neosartorya fumigata (strain CEA10 / CBS 144.89 / FGSC A1163) OX=451804 GN=AFUB_021280 PE=4 SV=1	AFUB_021280	27644	0	85321	3	3	17.6	0	0	0	0	0	0	0	0	0	0	0	0	0	0	0	0	0	0	0	0	0	0	0	0	0	0	0
tr|B0XV13|B0XV13_ASPFC	>tr|B0XV13|B0XV13_ASPFC Homogentisate 1.2-dioxygenase (HmgA). putative OS=Neosartorya fumigata (strain CEA10 / CBS 144.89 / FGSC A1163) OX=451804 GN=AFUB_021290 PE=4 SV=1	AFUB_021290	50255	0	74388	4	4	9.4	0	0	0	1	1	2.7	0	0	0	0	0	0	0	0	0	1	1	2.7	0	0	0	0	0	0	0	0	0
tr|B0XV14|B0XV14_ASPFC	>tr|B0XV14|B0XV14_ASPFC Fumarylacetoacetase OS=Neosartorya fumigata (strain CEA10 / CBS 144.89 / FGSC A1163) OX=451804 GN=AFUB_021300 PE=3 SV=1	AFUB_021300	46817	0	63195	3	3	9.7	0	0	0	1	1	2.8	0	0	0	0	0	0	0	0	0	0	0	0	0	0	0	0	0	0	0	0	0
tr|B0XV19|B0XV19_ASPFC	>tr|B0XV19|B0XV19_ASPFC Cytochrome P450 monooxygenase. putative OS=Neosartorya fumigata (strain CEA10 / CBS 144.89 / FGSC A1163) OX=451804 GN=AFUB_021350 PE=4 SV=1	AFUB_021350	61176	0	11701	0	0	0	0	0	0	0	0	0	0	0	0	0	0	0	0	0	0	2	2	5	1	1	2.4	0	0	0	0	0	0
tr|B0XV21|B0XV21_ASPFC	>tr|B0XV21|B0XV21_ASPFC Argininosuccinate synthase OS=Neosartorya fumigata (strain CEA10 / CBS 144.89 / FGSC A1163) OX=451804 GN=AFUB_021370 PE=3 SV=1	AFUB_021370	46133	0	277.36	25	25	54.3	0	0	0	20	20	43.5	13	13	29.1	0	0	0	0	0	0	15	15	45	16	16	45.2	1	1	2.4	3	3	7.2
tr|B0XV25|B0XV25_ASPFC	>tr|B0XV25|B0XV25_ASPFC WD_REPEATS_REGION domain-containing protein OS=Neosartorya fumigata (strain CEA10 / CBS 144.89 / FGSC A1163) OX=451804 GN=AFUB_021410 PE=4 SV=1	AFUB_021410	105.29	0	76099	1	1	3	0	0	0	0	0	0	0	0	0	0	0	0	0	0	0	2	2	2.8	2	2	2.8	0	0	0	0	0	0
tr|B0XV30|B0XV30_ASPFC	>tr|B0XV30|B0XV30_ASPFC DUF21 and CBS domain protein (Mam3). putative OS=Neosartorya fumigata (strain CEA10 / CBS 144.89 / FGSC A1163) OX=451804 GN=AFUB_021460 PE=4 SV=1	AFUB_021460	79045	0.0011005	25766	0	0	0	0	0	0	1	1	3.7	1	1	3.7	0	0	0	0	0	0	0	0	0	0	0	0	0	0	0	0	0	0
tr|B0XV31|B0XV31_ASPFC	>tr|B0XV31|B0XV31_ASPFC C2H2 finger domain protein. putative OS=Neosartorya fumigata (strain CEA10 / CBS 144.89 / FGSC A1163) OX=451804 GN=AFUB_021470 PE=4 SV=1	AFUB_021470	50097	0	39865	2	2	3.6	0	0	0	0	0	0	1	1	3.4	0	0	0	0	0	0	1	1	1.6	1	1	1.6	0	0	0	0	0	0
tr|B0XV33|B0XV33_ASPFC	>tr|B0XV33|B0XV33_ASPFC Uncharacterized protein OS=Neosartorya fumigata (strain CEA10 / CBS 144.89 / FGSC A1163) OX=451804 GN=AFUB_021490 PE=4 SV=1	AFUB_021490	31613	0	24799	5	5	29.3	0	0	0	5	5	19.6	5	5	19.6	0	0	0	0	0	0	1	1	5.4	3	3	21.4	0	0	0	0	0	0
tr|B0XV34|B0XV34_ASPFC	>tr|B0XV34|B0XV34_ASPFC Uncharacterized protein OS=Neosartorya fumigata (strain CEA10 / CBS 144.89 / FGSC A1163) OX=451804 GN=AFUB_021500 PE=4 SV=1	AFUB_021500	55419	0	47084	3	3	8.8	0	0	0	0	0	0	0	0	0	0	0	0	0	0	0	0	0	0	0	0	0	0	0	0	0	0	0
tr|B0XV42|B0XV42_ASPFC	>tr|B0XV42|B0XV42_ASPFC Uncharacterized protein OS=Neosartorya fumigata (strain CEA10 / CBS 144.89 / FGSC A1163) OX=451804 GN=AFUB_021580 PE=4 SV=1	AFUB_021580	55.11	0.0010977	25453	1	1	2.8	0	0	0	0	0	0	0	0	0	0	0	0	0	0	0	1	1	2	0	0	0	0	0	0	0	0	0
tr|B0XV50|B0XV50_ASPFC	>tr|B0XV50|B0XV50_ASPFC DUF967 domain protein OS=Neosartorya fumigata (strain CEA10 / CBS 144.89 / FGSC A1163) OX=451804 GN=AFUB_021660 PE=4 SV=1	AFUB_021660	20.3	0	11013	4	4	32.4	0	0	0	0	0	0	1	1	6.9	0	0	0	0	0	0	1	1	4.8	1	1	4.8	0	0	0	0	0	0
tr|B0XV51|B0XV51_ASPFC	>tr|B0XV51|B0XV51_ASPFC ER Hsp70 chaperone BiP. putative OS=Neosartorya fumigata (strain CEA10 / CBS 144.89 / FGSC A1163) OX=451804 GN=AFUB_021670 PE=3 SV=1	AFUB_021670	73384	0	323.31	55	52	63.8	3	3	4.6	42	40	56.2	35	34	45.4	3	3	5.1	4	4	6.8	33	31	61	31	28	49.4	4	3	6.4	7	6	14
tr|B0XV52|B0XV52_ASPFC	>tr|B0XV52|B0XV52_ASPFC Tr-type G domain-containing protein OS=Neosartorya fumigata (strain CEA10 / CBS 144.89 / FGSC A1163) OX=451804 GN=AFUB_021680 PE=4 SV=1	AFUB_021680	87267	0	67792	2	2	4.1	0	0	0	1	1	1.5	1	1	1.5	0	0	0	0	0	0	1	1	1.4	2	2	2.9	0	0	0	0	0	0
tr|B0XV54|B0XV54_ASPFC	>tr|B0XV54|B0XV54_ASPFC SH3 domain protein OS=Neosartorya fumigata (strain CEA10 / CBS 144.89 / FGSC A1163) OX=451804 GN=AFUB_021700 PE=4 SV=1	AFUB_021700	64446	0	109.98	15	15	33.4	0	0	0	9	9	18	8	8	15.6	0	0	0	0	0	0	8	8	20	8	8	20	0	0	0	0	0	0
tr|B0XV55|B0XV55_ASPFC	>tr|B0XV55|B0XV55_ASPFC Non-specific serine/threonine protein kinase OS=Neosartorya fumigata (strain CEA10 / CBS 144.89 / FGSC A1163) OX=451804 GN=AFUB_021710 PE=4 SV=1	AFUB_021710	89706	0	11947	4	4	7.9	0	0	0	1	1	1.2	0	0	0	0	0	0	0	0	0	1	1	1.5	0	0	0	0	0	0	0	0	0
tr|B0XV57|B0XV57_ASPFC	>tr|B0XV57|B0XV57_ASPFC RNA binding effector protein Scp160. putative OS=Neosartorya fumigata (strain CEA10 / CBS 144.89 / FGSC A1163) OX=451804 GN=AFUB_021730 PE=4 SV=1	AFUB_021730	142.43	0	323.31	36	36	40	0	0	0	15	15	14	14	14	13.1	0	0	0	0	0	0	21	21	22.1	20	20	22.1	0	0	0	0	0	0
tr|B0XV58|B0XV58_ASPFC	>tr|B0XV58|B0XV58_ASPFC Cytochrome b5. putative OS=Neosartorya fumigata (strain CEA10 / CBS 144.89 / FGSC A1163) OX=451804 GN=AFUB_021740 PE=3 SV=1	AFUB_021740	23912	0	132.34	7	7	39.6	0	0	0	6	6	39.2	7	7	39.6	1	1	5.5	1	1	5.5	2	2	11.5	1	1	5.5	0	0	0	0	0	0
tr|B0XV60|B0XV60_ASPFC	>tr|B0XV60|B0XV60_ASPFC Vacuolar protein sorting-associated protein 27 OS=Neosartorya fumigata (strain CEA10 / CBS 144.89 / FGSC A1163) OX=451804 GN=AFUB_021760 PE=3 SV=1	AFUB_021760	79355	0	13768	5	5	8.8	0	0	0	3	3	5.9	2	2	3.4	0	0	0	0	0	0	0	0	0	0	0	0	0	0	0	0	0	0
tr|B0XV61|B0XV61_ASPFC	>tr|B0XV61|B0XV61_ASPFC Uncharacterized protein OS=Neosartorya fumigata (strain CEA10 / CBS 144.89 / FGSC A1163) OX=451804 GN=AFUB_021770 PE=4 SV=1	AFUB_021770	68987	0.006006	16473	1	1	2	0	0	0	0	0	0	0	0	0	0	0	0	0	0	0	0	0	0	0	0	0	0	0	0	0	0	0
tr|B0XV66|B0XV66_ASPFC	>tr|B0XV66|B0XV66_ASPFC Pre-rRNA processing protein. putative OS=Neosartorya fumigata (strain CEA10 / CBS 144.89 / FGSC A1163) OX=451804 GN=AFUB_021840 PE=4 SV=1	AFUB_021840	22421	0.0069791	16111	1	1	6.9	0	0	0	0	0	0	0	0	0	0	0	0	0	0	0	0	0	0	0	0	0	0	0	0	0	0	0
tr|B0XV67|B0XV67_ASPFC	>tr|B0XV67|B0XV67_ASPFC Translation release factor eRF3. putative OS=Neosartorya fumigata (strain CEA10 / CBS 144.89 / FGSC A1163) OX=451804 GN=AFUB_021850 PE=4 SV=1	AFUB_021850	77323	0	239.26	30	30	52.7	0	0	0	15	15	22.9	15	15	20.7	0	0	0	0	0	0	11	11	25.4	11	11	22.8	0	0	0	0	0	0
tr|B0XV72|B0XV72_ASPFC	>tr|B0XV72|B0XV72_ASPFC Uncharacterized protein OS=Neosartorya fumigata (strain CEA10 / CBS 144.89 / FGSC A1163) OX=451804 GN=AFUB_032090 PE=4 SV=1	AFUB_032090	330.66	0	67951	3	3	1.3	0	0	0	1	1	0.6	1	1	0.3	0	0	0	0	0	0	1	1	0.4	2	2	0.8	0	0	0	0	0	0
tr|B0XV73|B0XV73_ASPFC	>tr|B0XV73|B0XV73_ASPFC Uncharacterized protein OS=Neosartorya fumigata (strain CEA10 / CBS 144.89 / FGSC A1163) OX=451804 GN=AFUB_032100 PE=4 SV=1	AFUB_032100	22264	0	69006	1	1	8	0	0	0	1	1	10	2	2	18	0	0	0	0	0	0	1	1	10	1	1	10	0	0	0	0	0	0
tr|B0XV78|B0XV78_ASPFC	>tr|B0XV78|B0XV78_ASPFC Palmitoyltransferase OS=Neosartorya fumigata (strain CEA10 / CBS 144.89 / FGSC A1163) OX=451804 GN=AFUB_032160 PE=3 SV=1	AFUB_032160	61862	0	75776	0	0	0	0	0	0	0	0	0	0	0	0	0	0	0	0	0	0	2	2	6.6	2	2	5.5	0	0	0	0	0	0
tr|B0XV79|B0XV79_ASPFC	>tr|B0XV79|B0XV79_ASPFC RHOMBOID-like protein OS=Neosartorya fumigata (strain CEA10 / CBS 144.89 / FGSC A1163) OX=451804 GN=AFUB_032170 PE=3 SV=1	AFUB_032170	57396	0	71948	2	2	6.3	0	0	0	1	1	2.7	1	1	2.7	0	0	0	0	0	0	1	1	2.7	1	1	2.7	0	0	0	0	0	0
tr|B0XV81|B0XV81_ASPFC	>tr|B0XV81|B0XV81_ASPFC Uncharacterized protein OS=Neosartorya fumigata (strain CEA10 / CBS 144.89 / FGSC A1163) OX=451804 GN=AFUB_032190 PE=4 SV=1	AFUB_032190	74537	0	10444	3	3	5.9	1	1	1.5	1	1	2.8	2	2	4.3	0	0	0	0	0	0	2	2	5.3	1	1	1.5	0	0	0	0	0	0
tr|B0XV82|B0XV82_ASPFC	>tr|B0XV82|B0XV82_ASPFC Phospholipase OS=Neosartorya fumigata (strain CEA10 / CBS 144.89 / FGSC A1163) OX=451804 GN=AFUB_032200 PE=3 SV=1	AFUB_032200	123.4	0	168.77	28	28	30.2	0	0	0	12	12	11.2	12	12	10.4	0	0	0	0	0	0	10	10	12.9	7	7	9.4	0	0	0	0	0	0
tr|B0XV90|B0XV90_ASPFC	>tr|B0XV90|B0XV90_ASPFC DNA polymerase OS=Neosartorya fumigata (strain CEA10 / CBS 144.89 / FGSC A1163) OX=451804 GN=AFUB_032280 PE=3 SV=1	AFUB_032280	124.89	0	10013	0	0	0	0	0	0	0	0	0	0	0	0	0	0	0	0	0	0	2	2	2.1	5	5	5.3	0	0	0	0	0	0
tr|B0XV95|B0XV95_ASPFC	>tr|B0XV95|B0XV95_ASPFC Uncharacterized protein OS=Neosartorya fumigata (strain CEA10 / CBS 144.89 / FGSC A1163) OX=451804 GN=AFUB_032330 PE=4 SV=1	AFUB_032330	65676	0	47056	0	0	0	0	0	0	0	0	0	1	1	2.4	0	0	0	0	0	0	0	0	0	2	2	4.2	0	0	0	0	0	0
tr|B0XV98|B0XV98_ASPFC	>tr|B0XV98|B0XV98_ASPFC Uncharacterized protein OS=Neosartorya fumigata (strain CEA10 / CBS 144.89 / FGSC A1163) OX=451804 GN=AFUB_032360 PE=4 SV=1	AFUB_032360	53779	0	46479	2	2	6	0	0	0	1	1	2.9	1	1	2.9	0	0	0	0	0	0	0	0	0	0	0	0	0	0	0	0	0	0
tr|B0XVA4|B0XVA4_ASPFC	>tr|B0XVA4|B0XVA4_ASPFC 60S ribosomal export protein NMD3 OS=Neosartorya fumigata (strain CEA10 / CBS 144.89 / FGSC A1163) OX=451804 GN=AFUB_032420 PE=3 SV=1	AFUB_032420	60252	0	50622	6	6	14.1	0	0	0	2	2	4.9	3	3	6.6	0	0	0	1	1	2.6	4	4	12.2	8	8	20.7	0	0	0	0	0	0
tr|B0XVA9|B0XVA9_ASPFC	>tr|B0XVA9|B0XVA9_ASPFC Lectin family integral membrane protein. putative OS=Neosartorya fumigata (strain CEA10 / CBS 144.89 / FGSC A1163) OX=451804 GN=AFUB_032470 PE=4 SV=1	AFUB_032470	36.07	0	80317	12	12	44.5	0	0	0	10	10	36.3	7	7	20.7	1	1	3	2	2	7	10	10	40.9	10	10	40.2	1	1	4	1	1	4
tr|B0XVB1|B0XVB1_ASPFC	>tr|B0XVB1|B0XVB1_ASPFC Curved DNA-binding protein (42 kDa protein) OS=Neosartorya fumigata (strain CEA10 / CBS 144.89 / FGSC A1163) OX=451804 GN=AFUB_032490 PE=4 SV=1	AFUB_032490	46558	0	225.68	24	24	65.7	0	0	0	17	17	42	16	16	43.7	0	0	0	0	0	0	11	11	36.6	14	14	43.7	3	3	7.7	1	1	2.3
tr|B0XVB3|B0XVB3_ASPFC	>tr|B0XVB3|B0XVB3_ASPFC SWI-SNF complex subunit (Snf5). putative OS=Neosartorya fumigata (strain CEA10 / CBS 144.89 / FGSC A1163) OX=451804 GN=AFUB_032510 PE=4 SV=1	AFUB_032510	88906	0	42443	0	0	0	0	0	0	0	0	0	1	1	2.1	0	0	0	0	0	0	1	1	2.1	1	1	2.1	0	0	0	0	0	0
tr|B0XVB4|B0XVB4_ASPFC	>tr|B0XVB4|B0XVB4_ASPFC Sister chromatid cohesion and DNA repair protein (BimD). putative OS=Neosartorya fumigata (strain CEA10 / CBS 144.89 / FGSC A1163) OX=451804 GN=AFUB_032530 PE=4 SV=1	AFUB_032530	165.12	0	49436	1	1	0.6	0	0	0	0	0	0	1	1	0.6	0	0	0	0	0	0	1	1	0.9	1	1	0.9	0	0	0	0	0	0
tr|B0XVB5|B0XVB5_ASPFC	>tr|B0XVB5|B0XVB5_ASPFC MFS multidrug transporter. putative OS=Neosartorya fumigata (strain CEA10 / CBS 144.89 / FGSC A1163) OX=451804 GN=AFUB_032540 PE=4 SV=1	AFUB_032540	60679	0	89001	3	3	7.3	0	0	0	1	1	1.8	2	2	3.7	0	0	0	0	0	0	1	1	2	1	1	2	0	0	0	0	0	0
tr|B0XVB7|B0XVB7_ASPFC	>tr|B0XVB7|B0XVB7_ASPFC 60S ribosomal protein L37a OS=Neosartorya fumigata (strain CEA10 / CBS 144.89 / FGSC A1163) OX=451804 GN=AFUB_032560 PE=3 SV=1	AFUB_032560	10156	0	69125	8	8	56.5	3	3	35.9	7	7	55.4	5	5	45.7	2	2	29.3	2	2	28.3	9	9	64.1	9	9	64.1	2	2	20.7	2	2	20.7
tr|B0XVB8|B0XVB8_ASPFC	>tr|B0XVB8|B0XVB8_ASPFC Uncharacterized protein OS=Neosartorya fumigata (strain CEA10 / CBS 144.89 / FGSC A1163) OX=451804 GN=AFUB_032570 PE=4 SV=1	AFUB_032570	46952	0	58211	5	5	11	1	1	1.6	4	4	7.3	5	5	10.5	0	0	0	0	0	0	0	0	0	0	0	0	0	0	0	0	0	0
tr|B0XVC1|B0XVC1_ASPFC	>tr|B0XVC1|B0XVC1_ASPFC Actin monomer binding protein. putative OS=Neosartorya fumigata (strain CEA10 / CBS 144.89 / FGSC A1163) OX=451804 GN=AFUB_032600 PE=4 SV=1	AFUB_032600	33864	0	99.44	7	7	37.3	1	1	3.2	4	4	19.3	3	3	11.9	0	0	0	0	0	0	4	4	19.3	4	4	19.3	0	0	0	0	0	0
tr|B0XVC2|B0XVC2_ASPFC	>tr|B0XVC2|B0XVC2_ASPFC Succinate:fumarate antiporter (Acr1). putative OS=Neosartorya fumigata (strain CEA10 / CBS 144.89 / FGSC A1163) OX=451804 GN=AFUB_032610 PE=3 SV=1	AFUB_032610	37491	0.0011082	26772	1	1	2.9	0	0	0	2	2	3.5	2	2	3.5	0	0	0	0	0	0	0	0	0	0	0	0	0	0	0	0	0	0
tr|B0XVC6|B0XVC6_ASPFC	>tr|B0XVC6|B0XVC6_ASPFC 50S ribosomal subunit L30 OS=Neosartorya fumigata (strain CEA10 / CBS 144.89 / FGSC A1163) OX=451804 GN=AFUB_032650 PE=4 SV=1	AFUB_032650	38546	0	32929	6	6	20.6	0	0	0	1	1	4.4	1	1	3.8	0	0	0	1	1	3.8	4	4	13	5	5	17.4	0	0	0	0	0	0
tr|B0XVD0|B0XVD0_ASPFC	>tr|B0XVD0|B0XVD0_ASPFC PT repeat family protein OS=Neosartorya fumigata (strain CEA10 / CBS 144.89 / FGSC A1163) OX=451804 GN=AFUB_032690 PE=4 SV=1	AFUB_032690	207.09	0	323.31	55	55	42.6	0	0	0	42	42	34.5	33	33	27.9	1	1	0.6	1	1	0.6	26	26	24.1	18	18	16.2	0	0	0	0	0	0
tr|B0XVD2|B0XVD2_ASPFC	>tr|B0XVD2|B0XVD2_ASPFC Nucleolar complex-associated protein 3 OS=Neosartorya fumigata (strain CEA10 / CBS 144.89 / FGSC A1163) OX=451804 GN=AFUB_032710 PE=3 SV=1	AFUB_032710	78415	0	22299	0	0	0	0	0	0	1	1	2.9	1	1	2.9	0	0	0	0	0	0	3	3	6.6	4	4	8.2	0	0	0	0	0	0
tr|B0XVD3|B0XVD3_ASPFC	>tr|B0XVD3|B0XVD3_ASPFC 60S ribosome subunit biogenesis protein NIP7 OS=Neosartorya fumigata (strain CEA10 / CBS 144.89 / FGSC A1163) OX=451804 GN=AFUB_032720 PE=3 SV=1	AFUB_032720	20.84	0	76187	1	1	5.9	0	0	0	1	1	5.9	1	1	5.9	0	0	0	0	0	0	1	1	6.5	2	2	12.4	0	0	0	0	0	0
tr|B0XVD4|B0XVD4_ASPFC	>tr|B0XVD4|B0XVD4_ASPFC Defective in cullin neddylation protein OS=Neosartorya fumigata (strain CEA10 / CBS 144.89 / FGSC A1163) OX=451804 GN=AFUB_032730 PE=4 SV=1	AFUB_032730	22071	0.0082563	15451	1	1	5.3	0	0	0	1	1	3.7	1	1	3.7	0	0	0	0	0	0	1	1	3.7	1	1	3.7	0	0	0	0	0	0
tr|B0XVD5|B0XVD5_ASPFC	>tr|B0XVD5|B0XVD5_ASPFC Integral membrane protein 25D9-6 OS=Neosartorya fumigata (strain CEA10 / CBS 144.89 / FGSC A1163) OX=451804 GN=AFUB_032740 PE=3 SV=1	AFUB_032740	25314	0.0021142	21989	1	1	3.1	1	1	3.1	2	2	9.6	1	1	3.1	0	0	0	0	0	0	0	0	0	0	0	0	0	0	0	0	0	0
tr|B0XVE2|B0XVE2_ASPFC	>tr|B0XVE2|B0XVE2_ASPFC Proteasome component Pup1. putative OS=Neosartorya fumigata (strain CEA10 / CBS 144.89 / FGSC A1163) OX=451804 GN=AFUB_021940 PE=4 SV=1	AFUB_021940	29501	0	174.5	11	11	51.8	0	0	0	11	11	51.5	8	8	32.4	0	0	0	0	0	0	7	7	26.1	6	6	23.5	0	0	0	2	2	7.7
tr|B0XVE4|B0XVE4_ASPFC	>tr|B0XVE4|B0XVE4_ASPFC Uncharacterized protein OS=Neosartorya fumigata (strain CEA10 / CBS 144.89 / FGSC A1163) OX=451804 GN=AFUB_021960 PE=4 SV=1	AFUB_021960	25216	0.00075529	29396	1	1	8	0	0	0	1	1	8	0	0	0	0	0	0	0	0	0	0	0	0	0	0	0	0	0	0	0	0	0
tr|B0XVE5|B0XVE5_ASPFC	>tr|B0XVE5|B0XVE5_ASPFC KH domain RNA binding protein OS=Neosartorya fumigata (strain CEA10 / CBS 144.89 / FGSC A1163) OX=451804 GN=AFUB_021970 PE=4 SV=1	AFUB_021970	48303	0	57318	8	8	22	0	0	0	9	9	26.1	9	9	26.5	0	0	0	0	0	0	5	5	12.7	4	4	12.3	2	2	6.2	0	0	0
tr|B0XVE8|B0XVE8_ASPFC	>tr|B0XVE8|B0XVE8_ASPFC Kelch repeats protein. putative OS=Neosartorya fumigata (strain CEA10 / CBS 144.89 / FGSC A1163) OX=451804 GN=AFUB_022000 PE=4 SV=1	AFUB_022000	76.44	0.00078339	34498	2	2	3.1	0	0	0	0	0	0	0	0	0	0	0	0	0	0	0	0	0	0	0	0	0	0	0	0	0	0	0
tr|B0XVE9|B0XVE9_ASPFC	>tr|B0XVE9|B0XVE9_ASPFC Tyrosine decarboxylase. putative OS=Neosartorya fumigata (strain CEA10 / CBS 144.89 / FGSC A1163) OX=451804 GN=AFUB_022010 PE=3 SV=1	AFUB_022010	55084	0	67163	2	2	4.7	0	0	0	1	1	2	1	1	2.8	0	0	0	0	0	0	1	1	2.8	2	2	5.1	0	0	0	0	0	0
tr|B0XVF0|B0XVF0_ASPFC	>tr|B0XVF0|B0XVF0_ASPFC Proline iminopeptidase OS=Neosartorya fumigata (strain CEA10 / CBS 144.89 / FGSC A1163) OX=451804 GN=AFUB_022020 PE=4 SV=1	AFUB_022020	50774	0	44572	2	2	5.3	0	0	0	5	5	16.7	5	5	14.7	0	0	0	0	0	0	0	0	0	0	0	0	0	0	0	0	0	0
tr|B0XVF2|B0XVF2_ASPFC	>tr|B0XVF2|B0XVF2_ASPFC Cellular morphogenesis regulator DopA OS=Neosartorya fumigata (strain CEA10 / CBS 144.89 / FGSC A1163) OX=451804 GN=AFUB_022040 PE=4 SV=1	AFUB_022040	207.68	0	95902	2	2	1.5	0	0	0	1	1	0.7	1	1	0.7	0	0	0	0	0	0	3	3	2.2	3	3	2.2	0	0	0	0	0	0
tr|B0XVF5|B0XVF5_ASPFC	>tr|B0XVF5|B0XVF5_ASPFC Glycerol:H+ symporter (Gup1). putative OS=Neosartorya fumigata (strain CEA10 / CBS 144.89 / FGSC A1163) OX=451804 GN=AFUB_022070 PE=3 SV=1	AFUB_022070	71088	0.0020668	1934	0	0	0	0	0	0	1	1	1.7	1	1	1.7	0	0	0	0	0	0	0	0	0	0	0	0	0	0	0	0	0	0
tr|B0XVF7|B0XVF7_ASPFC	>tr|B0XVF7|B0XVF7_ASPFC Alternative oxidase OS=Neosartorya fumigata (strain CEA10 / CBS 144.89 / FGSC A1163) OX=451804 GN=AFUB_022090 PE=3 SV=1	AFUB_022090	40828	0	46705	6	6	19.3	0	0	0	3	3	11.4	2	2	5.4	0	0	0	0	0	0	3	3	10.8	3	3	8.2	0	0	0	0	0	0
tr|B0XVG3|B0XVG3_ASPFC	>tr|B0XVG3|B0XVG3_ASPFC Small nuclear ribonucleoprotein Sm D1 OS=Neosartorya fumigata (strain CEA10 / CBS 144.89 / FGSC A1163) OX=451804 GN=AFUB_022140 PE=3 SV=1	AFUB_022140	13247	0	11534	2	2	29.2	0	0	0	2	2	29.2	2	2	29.2	0	0	0	0	0	0	1	1	18.3	1	1	18.3	0	0	0	0	0	0
tr|B0XVG9|B0XVG9_ASPFC	>tr|B0XVG9|B0XVG9_ASPFC NF-X1 finger and helicase domain protein. putative OS=Neosartorya fumigata (strain CEA10 / CBS 144.89 / FGSC A1163) OX=451804 GN=AFUB_022210 PE=4 SV=1	AFUB_022210	215.74	0.0069606	1591	0	0	0	0	0	0	0	0	0	0	0	0	0	0	0	0	0	0	0	0	0	1	1	0.7	0	0	0	0	0	0
tr|B0XVH0|B0XVH0_ASPFC	>tr|B0XVH0|B0XVH0_ASPFC MFS monosaccharide transporter. putative OS=Neosartorya fumigata (strain CEA10 / CBS 144.89 / FGSC A1163) OX=451804 GN=AFUB_022220 PE=3 SV=1	AFUB_022220	61899	0.0020979	20931	1	1	2.2	0	0	0	0	0	0	0	0	0	0	0	0	0	0	0	0	0	0	0	0	0	0	0	0	0	0	0
tr|B0XVH2|B0XVH2_ASPFC	>tr|B0XVH2|B0XVH2_ASPFC Anaphase-promoting complex subunit ApcB. putative OS=Neosartorya fumigata (strain CEA10 / CBS 144.89 / FGSC A1163) OX=451804 GN=AFUB_022240 PE=3 SV=1	AFUB_022240	100.35	0	20524	0	0	0	0	0	0	1	1	0.7	1	1	0.7	0	0	0	0	0	0	1	1	1.2	1	1	3.8	0	0	0	0	0	0
tr|B0XVI4|B0XVI4_ASPFC	>tr|B0XVI4|B0XVI4_ASPFC Vacuolar H+\/Ca2+ exchanger OS=Neosartorya fumigata (strain CEA10 / CBS 144.89 / FGSC A1163) OX=451804 GN=AFUB_022360 PE=3 SV=1	AFUB_022360	38002	0	53598	2	2	9	0	0	0	0	0	0	0	0	0	0	0	0	0	0	0	0	0	0	0	0	0	0	0	0	0	0	0
tr|B0XVJ1|B0XVJ1_ASPFC	>tr|B0XVJ1|B0XVJ1_ASPFC Sugar hydrolase. putative OS=Neosartorya fumigata (strain CEA10 / CBS 144.89 / FGSC A1163) OX=451804 GN=AFUB_022430 PE=3 SV=1	AFUB_022430	85725	0	69393	3	3	4.6	0	0	0	4	4	6.3	1	1	0.9	0	0	0	0	0	0	1	1	2.1	0	0	0	0	0	0	0	0	0
tr|B0XVJ4|B0XVJ4_ASPFC	>tr|B0XVJ4|B0XVJ4_ASPFC Uridine kinase OS=Neosartorya fumigata (strain CEA10 / CBS 144.89 / FGSC A1163) OX=451804 GN=AFUB_022460 PE=3 SV=1	AFUB_022460	51228	0	67211	2	2	5.1	0	0	0	0	0	0	1	1	1.5	0	0	0	0	0	0	3	3	7.3	4	4	9.5	0	0	0	0	0	0
tr|B0XVJ5|B0XVJ5_ASPFC	>tr|B0XVJ5|B0XVJ5_ASPFC CTLH domain-containing protein OS=Neosartorya fumigata (strain CEA10 / CBS 144.89 / FGSC A1163) OX=451804 GN=AFUB_022470 PE=4 SV=1	AFUB_022470	25341	0	19802	1	1	5.2	0	0	0	0	0	0	0	0	0	0	0	0	0	0	0	4	4	23.6	3	3	18.3	0	0	0	0	0	0
tr|B0XVJ6|B0XVJ6_ASPFC	>tr|B0XVJ6|B0XVJ6_ASPFC NADH-ubiquinone oxidoreductase 64 kDa subunit. putative OS=Neosartorya fumigata (strain CEA10 / CBS 144.89 / FGSC A1163) OX=451804 GN=AFUB_022480 PE=4 SV=1	AFUB_022480	77674	0.0091954	14988	2	2	2.9	0	0	0	2	2	2.9	2	2	2.9	0	0	0	0	0	0	0	0	0	0	0	0	0	0	0	0	0	0
tr|B0XVJ7|B0XVJ7_ASPFC	>tr|B0XVJ7|B0XVJ7_ASPFC Sister chromatid cohesion protein OS=Neosartorya fumigata (strain CEA10 / CBS 144.89 / FGSC A1163) OX=451804 GN=AFUB_022490 PE=3 SV=1	AFUB_022490	196.6	0.0017749	22449	0	0	0	0	0	0	0	0	0	0	0	0	0	0	0	0	0	0	0	0	0	1	1	0.7	0	0	0	0	0	0
tr|B0XVJ8|B0XVJ8_ASPFC	>tr|B0XVJ8|B0XVJ8_ASPFC DNA-directed RNA polymerase subunit OS=Neosartorya fumigata (strain CEA10 / CBS 144.89 / FGSC A1163) OX=451804 GN=AFUB_022500 PE=3 SV=1	AFUB_022500	13167	0	17.45	5	5	66.9	0	0	0	2	2	18.2	0	0	0	0	0	0	0	0	0	2	2	28.9	3	3	38.8	0	0	0	0	0	0
tr|B0XVJ9|B0XVJ9_ASPFC	>tr|B0XVJ9|B0XVJ9_ASPFC Deoxyhypusine hydroxylase OS=Neosartorya fumigata (strain CEA10 / CBS 144.89 / FGSC A1163) OX=451804 GN=LIA1 PE=3 SV=1	LIA1	39.61	0	30823	9	9	30.1	0	0	0	7	7	18.5	4	4	13	0	0	0	0	0	0	6	6	21	6	6	21	1	1	3.6	0	0	0
tr|B0XVK0|B0XVK0_ASPFC	>tr|B0XVK0|B0XVK0_ASPFC NADH-ubiquinone oxidoreductase 18 kDa subunit. putative OS=Neosartorya fumigata (strain CEA10 / CBS 144.89 / FGSC A1163) OX=451804 GN=AFUB_022520 PE=4 SV=1	AFUB_022520	30338	0	64807	8	8	40.7	0	0	0	4	4	17	3	3	10.4	0	0	0	0	0	0	4	4	24.1	4	4	24.1	0	0	0	0	0	0
tr|B0XVK1|B0XVK1_ASPFC	>tr|B0XVK1|B0XVK1_ASPFC Mitochondrial F1F0 ATP synthase subunit F (Atp17). putative OS=Neosartorya fumigata (strain CEA10 / CBS 144.89 / FGSC A1163) OX=451804 GN=AFUB_022530 PE=4 SV=1	AFUB_022530	11167	0	11092	2	2	24.8	0	0	0	3	3	31.7	3	3	31.7	1	1	6.9	1	1	6.9	2	2	24.8	2	2	24.8	1	1	10.9	2	2	24.8
tr|B0XVK2|B0XVK2_ASPFC	>tr|B0XVK2|B0XVK2_ASPFC Uncharacterized protein OS=Neosartorya fumigata (strain CEA10 / CBS 144.89 / FGSC A1163) OX=451804 GN=AFUB_022540 PE=4 SV=1	AFUB_022540	145.04	0	29563	12	12	14.7	0	0	0	1	1	1	1	1	1	0	0	0	0	0	0	1	1	1	0	0	0	0	0	0	0	0	0
tr|B0XVK5|B0XVK5_ASPFC	>tr|B0XVK5|B0XVK5_ASPFC Cell division control protein Cdc48 OS=Neosartorya fumigata (strain CEA10 / CBS 144.89 / FGSC A1163) OX=451804 GN=AFUB_032770 PE=3 SV=1	AFUB_032770	90217	0	323.31	54	54	63.7	2	2	3.3	48	48	61.3	35	35	45.2	0	0	0	0	0	0	27	27	43.6	24	24	40.7	3	3	4.4	6	6	7.7
tr|B0XVL0|B0XVL0_ASPFC	>tr|B0XVL0|B0XVL0_ASPFC Na+/H+ antiporter Nha1 OS=Neosartorya fumigata (strain CEA10 / CBS 144.89 / FGSC A1163) OX=451804 GN=AFUB_032820 PE=4 SV=1	AFUB_032820	120.18	0	109.59	18	18	20.8	0	0	0	5	5	7	5	5	5.9	0	0	0	0	0	0	3	3	3.3	3	3	3.3	0	0	0	0	0	0
tr|B0XVL1|B0XVL1_ASPFC	>tr|B0XVL1|B0XVL1_ASPFC Sorting nexin Mvp1 OS=Neosartorya fumigata (strain CEA10 / CBS 144.89 / FGSC A1163) OX=451804 GN=AFUB_032830 PE=4 SV=1	AFUB_032830	80641	0	21917	3	3	5.9	0	0	0	3	3	5.9	3	3	5.9	0	0	0	0	0	0	1	1	3	1	1	3	0	0	0	0	0	0
tr|B0XVL3|B0XVL3_ASPFC	>tr|B0XVL3|B0XVL3_ASPFC Uncharacterized protein OS=Neosartorya fumigata (strain CEA10 / CBS 144.89 / FGSC A1163) OX=451804 GN=AFUB_032850 PE=4 SV=1	AFUB_032850	108.49	0	23675	2	2	2.8	0	0	0	1	1	1.5	1	1	1.5	0	0	0	0	0	0	4	4	5.5	5	5	7.9	0	0	0	0	0	0
tr|B0XVP4|B0XVP4_ASPFC	>tr|B0XVP4|B0XVP4_ASPFC Amino acid transporter. putative OS=Neosartorya fumigata (strain CEA10 / CBS 144.89 / FGSC A1163) OX=451804 GN=AFUB_033160 PE=4 SV=1	AFUB_033160	51614	0	24993	1	1	3.8	0	0	0	2	2	9.9	1	1	6.1	0	0	0	0	0	0	1	1	3.8	0	0	0	0	0	0	0	0	0
tr|B0XVP6|B0XVP6_ASPFC	>tr|B0XVP6|B0XVP6_ASPFC Cyanide hydratase OS=Neosartorya fumigata (strain CEA10 / CBS 144.89 / FGSC A1163) OX=451804 GN=AFUB_033190 PE=2 SV=1	AFUB_033190	39955	0	116.37	9	9	31.9	2	2	7.8	11	11	29.1	11	11	33.1	0	0	0	0	0	0	3	3	14	4	4	16.2	0	0	0	2	2	8.1
tr|B0XVQ7|B0XVQ7_ASPFC	>tr|B0XVQ7|B0XVQ7_ASPFC Sulfatase domain protein OS=Neosartorya fumigata (strain CEA10 / CBS 144.89 / FGSC A1163) OX=451804 GN=AFUB_033300 PE=4 SV=1	AFUB_033300	100.81	0	55253	7	7	8.9	0	0	0	2	2	3.4	2	2	2.5	0	0	0	0	0	0	4	4	6.3	4	4	6.1	0	0	0	0	0	0
tr|B0XVR1|B0XVR1_ASPFC	>tr|B0XVR1|B0XVR1_ASPFC DUF907 domain protein OS=Neosartorya fumigata (strain CEA10 / CBS 144.89 / FGSC A1163) OX=451804 GN=AFUB_033340 PE=4 SV=1	AFUB_033340	66327	0.00076982	3204	2	2	4.2	0	0	0	0	0	0	0	0	0	0	0	0	0	0	0	0	0	0	0	0	0	0	0	0	0	0	0
tr|B0XVS6|B0XVS6_ASPFC	>tr|B0XVS6|B0XVS6_ASPFC Ubiquitin carboxyl-terminal hydrolase OS=Neosartorya fumigata (strain CEA10 / CBS 144.89 / FGSC A1163) OX=451804 GN=AFUB_022610 PE=3 SV=1	AFUB_022610	27123	0	19325	5	5	20.4	0	0	0	5	5	23.6	4	4	16	0	0	0	0	0	0	4	4	15.6	5	5	18.4	0	0	0	1	1	4
tr|B0XVS8|B0XVS8_ASPFC	>tr|B0XVS8|B0XVS8_ASPFC RNA binding protein Jsn1. putative OS=Neosartorya fumigata (strain CEA10 / CBS 144.89 / FGSC A1163) OX=451804 GN=AFUB_022630 PE=4 SV=1	AFUB_022630	126.77	0	13583	4	4	4.6	0	0	0	2	2	2.6	1	1	1.4	0	0	0	0	0	0	0	0	0	1	1	1.2	0	0	0	0	0	0
tr|B0XVT3|B0XVT3_ASPFC	>tr|B0XVT3|B0XVT3_ASPFC Cytoplasmic asparaginyl-tRNA synthetase. putative OS=Neosartorya fumigata (strain CEA10 / CBS 144.89 / FGSC A1163) OX=451804 GN=AFUB_022680 PE=4 SV=1	AFUB_022680	64964	0	111.21	15	15	27.9	0	0	0	11	11	22.3	11	11	22.3	0	0	0	0	0	0	11	11	28.2	10	10	24.6	0	0	0	1	1	1.2
tr|B0XVT5|B0XVT5_ASPFC	>tr|B0XVT5|B0XVT5_ASPFC Differentiation regulator (Nrd1). putative OS=Neosartorya fumigata (strain CEA10 / CBS 144.89 / FGSC A1163) OX=451804 GN=AFUB_022700 PE=4 SV=1	AFUB_022700	88939	0	21251	5	5	9.9	0	0	0	3	3	6.2	4	4	7.3	0	0	0	0	0	0	1	1	1.2	1	1	1.2	0	0	0	0	0	0
tr|B0XVT6|B0XVT6_ASPFC	>tr|B0XVT6|B0XVT6_ASPFC Iwr1 domain-containing protein OS=Neosartorya fumigata (strain CEA10 / CBS 144.89 / FGSC A1163) OX=451804 GN=AFUB_022710 PE=4 SV=1	AFUB_022710	60514	0	92918	6	6	13.5	1	1	2	0	0	0	1	1	2	0	0	0	0	0	0	0	0	0	0	0	0	0	0	0	0	0	0
tr|B0XVT9|B0XVT9_ASPFC	>tr|B0XVT9|B0XVT9_ASPFC Uncharacterized protein OS=Neosartorya fumigata (strain CEA10 / CBS 144.89 / FGSC A1163) OX=451804 GN=AFUB_022740 PE=4 SV=1	AFUB_022740	59121	0.0017768	22489	0	0	0	0	0	0	0	0	0	0	0	0	0	0	0	0	0	0	0	0	0	1	1	2.3	0	0	0	0	0	0
tr|B0XVU2|B0XVU2_ASPFC	>tr|B0XVU2|B0XVU2_ASPFC Rho GTPase ModA. putative OS=Neosartorya fumigata (strain CEA10 / CBS 144.89 / FGSC A1163) OX=451804 GN=AFUB_022770 PE=4 SV=1	AFUB_022770	21426	0	27.61	5	5	35.4	0	0	0	2	2	15.1	2	2	15.1	0	0	0	0	0	0	1	1	5.7	1	1	5.7	0	0	0	0	0	0
tr|B0XVU3|B0XVU3_ASPFC	>tr|B0XVU3|B0XVU3_ASPFC Agmatinase. putative OS=Neosartorya fumigata (strain CEA10 / CBS 144.89 / FGSC A1163) OX=451804 GN=AFUB_022780 PE=3 SV=1	AFUB_022780	45.21	0	13167	4	4	14.2	0	0	0	3	3	11.1	2	2	7	0	0	0	0	0	0	1	1	4.1	2	2	7.9	0	0	0	0	0	0
tr|B0XVU7|B0XVU7_ASPFC	>tr|B0XVU7|B0XVU7_ASPFC Dolichyl-diphosphooligosaccharide--protein glycosyltransferase subunit 1 OS=Neosartorya fumigata (strain CEA10 / CBS 144.89 / FGSC A1163) OX=451804 GN=AFUB_022820 PE=3 SV=1	AFUB_022820	56149	0	252.55	19	19	53.4	0	0	0	19	19	50.4	11	11	23	0	0	0	0	0	0	10	10	24.4	12	12	35.1	1	1	1.6	0	0	0
tr|B0XVU8|B0XVU8_ASPFC	>tr|B0XVU8|B0XVU8_ASPFC IdgA domain protein OS=Neosartorya fumigata (strain CEA10 / CBS 144.89 / FGSC A1163) OX=451804 GN=AFUB_022830 PE=3 SV=1	AFUB_022830	80943	0	10608	3	3	4.8	0	0	0	2	2	3	3	3	3.9	0	0	0	0	0	0	0	0	0	0	0	0	0	0	0	0	0	0
tr|B0XVV0|B0XVV0_ASPFC	>tr|B0XVV0|B0XVV0_ASPFC Riboflavin kinase. putative OS=Neosartorya fumigata (strain CEA10 / CBS 144.89 / FGSC A1163) OX=451804 GN=AFUB_022850 PE=4 SV=1	AFUB_022850	23367	0.00078401	34819	2	2	7.9	0	0	0	1	1	3.3	1	1	3.3	0	0	0	0	0	0	1	1	4.7	1	1	4.7	0	0	0	0	0	0
tr|B0XVV4|B0XVV4_ASPFC	>tr|B0XVV4|B0XVV4_ASPFC Calcium/mangenease P-type ATPase. putative OS=Neosartorya fumigata (strain CEA10 / CBS 144.89 / FGSC A1163) OX=451804 GN=AFUB_022890 PE=3 SV=1	AFUB_022890	114.13	0	202.52	10	10	13.8	0	0	0	4	4	3.2	1	1	0.8	0	0	0	0	0	0	13	13	19.3	13	13	19.3	1	1	1.6	0	0	0
tr|B0XVV6|B0XVV6_ASPFC	>tr|B0XVV6|B0XVV6_ASPFC Ammonium transporter OS=Neosartorya fumigata (strain CEA10 / CBS 144.89 / FGSC A1163) OX=451804 GN=AFUB_022920 PE=3 SV=1	AFUB_022920	61121	0	94731	3	3	11.7	0	0	0	1	1	2.3	2	2	3.4	0	0	0	0	0	0	0	0	0	1	1	2.3	0	0	0	0	0	0
tr|B0XVV7|B0XVV7_ASPFC	>tr|B0XVV7|B0XVV7_ASPFC Cog4 domain-containing protein OS=Neosartorya fumigata (strain CEA10 / CBS 144.89 / FGSC A1163) OX=451804 GN=AFUB_022930 PE=4 SV=1	AFUB_022930	99723	0.0047122	17385	0	0	0	0	0	0	0	0	0	0	0	0	0	0	0	0	0	0	1	1	1.8	1	1	1.8	0	0	0	0	0	0
tr|B0XVV9|B0XVV9_ASPFC	>tr|B0XVV9|B0XVV9_ASPFC Phosphotransferase OS=Neosartorya fumigata (strain CEA10 / CBS 144.89 / FGSC A1163) OX=451804 GN=AFUB_022950 PE=3 SV=1	AFUB_022950	54209	0	152.19	17	17	36.3	0	0	0	14	14	35.9	11	11	26.9	0	0	0	0	0	0	7	7	18.8	8	8	21.2	0	0	0	1	1	1.6
tr|B0XVW1|B0XVW1_ASPFC	>tr|B0XVW1|B0XVW1_ASPFC Small nucleolar ribonucleoprotein complex subunit. putative OS=Neosartorya fumigata (strain CEA10 / CBS 144.89 / FGSC A1163) OX=451804 GN=AFUB_022970 PE=4 SV=1	AFUB_022970	68.31	0	32227	3	3	7	0	0	0	0	0	0	1	1	1.8	0	0	0	0	0	0	4	4	8.6	4	4	8.6	0	0	0	0	0	0
tr|B0XVW3|B0XVW3_ASPFC	>tr|B0XVW3|B0XVW3_ASPFC Ribonucloprotein OS=Neosartorya fumigata (strain CEA10 / CBS 144.89 / FGSC A1163) OX=451804 GN=AFUB_022990 PE=3 SV=1	AFUB_022990	13.61	0	79054	2	2	44.4	0	0	0	0	0	0	0	0	0	0	0	0	0	0	0	1	1	23.8	1	1	23.8	0	0	0	0	0	0
tr|B0XVW9|B0XVW9_ASPFC	>tr|B0XVW9|B0XVW9_ASPFC NAD-specific glutamate dehydrogenase OS=Neosartorya fumigata (strain CEA10 / CBS 144.89 / FGSC A1163) OX=451804 GN=AFUB_023080 PE=3 SV=1	AFUB_023080	123.39	0	310.63	30	30	36.7	1	1	0.7	17	17	19.9	18	18	20	0	0	0	0	0	0	21	21	23.7	22	22	23.9	3	3	2.8	1	1	1.3
tr|B0XVX2|B0XVX2_ASPFC	>tr|B0XVX2|B0XVX2_ASPFC 37S ribosomal protein S18. putative OS=Neosartorya fumigata (strain CEA10 / CBS 144.89 / FGSC A1163) OX=451804 GN=AFUB_023110 PE=4 SV=1	AFUB_023110	21633	0	82732	2	2	11.1	0	0	0	1	1	5.8	0	0	0	0	0	0	0	0	0	5	5	36.3	5	5	36.3	0	0	0	0	0	0
tr|B0XVX3|B0XVX3_ASPFC	>tr|B0XVX3|B0XVX3_ASPFC Actin cortical patch component. putative OS=Neosartorya fumigata (strain CEA10 / CBS 144.89 / FGSC A1163) OX=451804 GN=AFUB_023120 PE=4 SV=1	AFUB_023120	61571	0	134.51	12	12	35.4	0	0	0	2	2	3.5	0	0	0	0	0	0	0	0	0	4	4	11.4	2	2	5.5	0	0	0	0	0	0
tr|B0XVX6|B0XVX6_ASPFC	>tr|B0XVX6|B0XVX6_ASPFC mRNA splicing factor (Prp1/Zer1). putative OS=Neosartorya fumigata (strain CEA10 / CBS 144.89 / FGSC A1163) OX=451804 GN=AFUB_023150 PE=4 SV=1	AFUB_023150	104.02	0.00039573	36122	0	0	0	0	0	0	0	0	0	0	0	0	0	0	0	0	0	0	1	1	1.4	2	2	2.6	0	0	0	0	0	0
tr|B0XVY0|B0XVY0_ASPFC	>tr|B0XVY0|B0XVY0_ASPFC Chromatin remodeling and histone acetyltransferase complexes subunit (Arp4) putative OS=Neosartorya fumigata (strain CEA10 / CBS 144.89 / FGSC A1163) OX=451804 GN=AFUB_023190 PE=3 SV=1	AFUB_023190	50.72	0	22201	6	6	19.5	0	0	0	5	5	15.2	4	4	11.8	0	0	0	0	0	0	2	2	4.5	5	5	16.3	0	0	0	0	0	0
tr|B0XVY4|B0XVY4_ASPFC	>tr|B0XVY4|B0XVY4_ASPFC Protein disulfide-isomerase OS=Neosartorya fumigata (strain CEA10 / CBS 144.89 / FGSC A1163) OX=451804 GN=AFUB_023230 PE=3 SV=1	AFUB_023230	56186	0	323.31	40	40	81	2	2	5.8	29	29	56.7	22	22	42.2	3	3	9.9	2	2	6.6	23	23	56.7	25	25	60.5	2	2	3.5	2	2	4.4
tr|B0XVZ1|B0XVZ1_ASPFC	>tr|B0XVZ1|B0XVZ1_ASPFC O-methyltransferase OS=Neosartorya fumigata (strain CEA10 / CBS 144.89 / FGSC A1163) OX=451804 GN=AFUB_033500 PE=4 SV=1	AFUB_033500	43706	0	60749	2	2	8.5	0	0	0	0	0	0	0	0	0	0	0	0	0	0	0	1	1	3.1	1	1	3.1	0	0	0	0	0	0
tr|B0XW03|B0XW03_ASPFC	>tr|B0XW03|B0XW03_ASPFC Integral membrane protein OS=Neosartorya fumigata (strain CEA10 / CBS 144.89 / FGSC A1163) OX=451804 GN=AFUB_033620 PE=4 SV=1	AFUB_033620	44705	0.0047106	17385	0	0	0	0	0	0	0	0	0	0	0	0	0	0	0	0	0	0	1	1	4.1	1	1	4.1	0	0	0	0	0	0
tr|B0XW18|B0XW18_ASPFC	>tr|B0XW18|B0XW18_ASPFC Mediator of RNA polymerase II transcription subunit 14 OS=Neosartorya fumigata (strain CEA10 / CBS 144.89 / FGSC A1163) OX=451804 GN=AFUB_023260 PE=3 SV=1	AFUB_023260	121.22	0	9906	0	0	0	0	0	0	0	0	0	0	0	0	0	0	0	0	0	0	2	2	2.2	3	3	3.2	0	0	0	0	0	0
tr|B0XW23|B0XW23_ASPFC	>tr|B0XW23|B0XW23_ASPFC Imidazole glycerol phosphate synthase hisHF OS=Neosartorya fumigata (strain CEA10 / CBS 144.89 / FGSC A1163) OX=451804 GN=AFUB_023310 PE=3 SV=1	AFUB_023310	60189	0	61356	19	19	43.3	0	0	0	7	7	13.1	6	6	10.7	0	0	0	0	0	0	4	4	8	7	7	13.1	0	0	0	0	0	0
tr|B0XW28|B0XW28_ASPFC	>tr|B0XW28|B0XW28_ASPFC Oligosaccharyl transferase subunit (Gamma). putative OS=Neosartorya fumigata (strain CEA10 / CBS 144.89 / FGSC A1163) OX=451804 GN=AFUB_023360 PE=4 SV=1	AFUB_023360	35939	0	26439	4	4	17.8	0	0	0	5	5	20.3	4	4	14.8	0	0	0	0	0	0	1	1	6.5	2	2	8.6	0	0	0	0	0	0
tr|B0XW31|B0XW31_ASPFC	>tr|B0XW31|B0XW31_ASPFC ATP-dependent RNA helicase. putative OS=Neosartorya fumigata (strain CEA10 / CBS 144.89 / FGSC A1163) OX=451804 GN=AFUB_023390 PE=3 SV=1	AFUB_023390	54831	0	24697	2	2	3.8	0	0	0	3	2	5.8	4	3	8.2	0	0	0	0	0	0	7	6	17.9	7	6	17.7	1	1	2.4	0	0	0
tr|B0XW32|B0XW32_ASPFC	>tr|B0XW32|B0XW32_ASPFC Replication protein A subunit OS=Neosartorya fumigata (strain CEA10 / CBS 144.89 / FGSC A1163) OX=451804 GN=AFUB_023400 PE=3 SV=1	AFUB_023400	59357	0	14168	5	5	14.7	0	0	0	2	2	5.3	1	1	2.1	0	0	0	0	0	0	2	2	4.2	2	2	4.2	0	0	0	0	0	0
tr|B0XW33|B0XW33_ASPFC	>tr|B0XW33|B0XW33_ASPFC Ubiquitin carboxyl-terminal hydrolase OS=Neosartorya fumigata (strain CEA10 / CBS 144.89 / FGSC A1163) OX=451804 GN=AFUB_023410 PE=3 SV=1	AFUB_023410	77663	0	17472	4	4	9.2	0	0	0	2	2	3.7	1	1	2.2	0	0	0	0	0	0	4	4	7.5	6	6	10.3	0	0	0	0	0	0
tr|B0XW34|B0XW34_ASPFC	>tr|B0XW34|B0XW34_ASPFC COP9 subunit 3. putative OS=Neosartorya fumigata (strain CEA10 / CBS 144.89 / FGSC A1163) OX=451804 GN=AFUB_023420 PE=4 SV=1	AFUB_023420	55.52	0.0014482	2418	0	0	0	0	0	0	1	1	4	1	1	4	0	0	0	0	0	0	0	0	0	0	0	0	0	0	0	0	0	0
tr|B0XW36|B0XW36_ASPFC	>tr|B0XW36|B0XW36_ASPFC 60S ribosomal protein L18 OS=Neosartorya fumigata (strain CEA10 / CBS 144.89 / FGSC A1163) OX=451804 GN=AFUB_023440 PE=4 SV=1	AFUB_023440	20853	0	273.38	11	11	46.7	5	5	25	9	9	44	9	9	44	8	8	44.6	8	8	44.6	17	17	60.3	15	15	56.5	10	10	44	10	10	46.2
tr|B0XW38|B0XW38_ASPFC	>tr|B0XW38|B0XW38_ASPFC Pre-mRNA splicing factor (Srp1). putative OS=Neosartorya fumigata (strain CEA10 / CBS 144.89 / FGSC A1163) OX=451804 GN=AFUB_023460 PE=4 SV=1	AFUB_023460	26.54	0	14268	5	5	21.3	1	1	4.6	3	3	8.3	3	3	8.3	0	0	0	0	0	0	1	1	7.9	0	0	0	0	0	0	0	0	0
tr|B0XW39|B0XW39_ASPFC	>tr|B0XW39|B0XW39_ASPFC Actin-bundling protein Sac6. putative OS=Neosartorya fumigata (strain CEA10 / CBS 144.89 / FGSC A1163) OX=451804 GN=AFUB_023470 PE=4 SV=1	AFUB_023470	72478	0	107.46	17	17	30.7	0	0	0	10	10	17	10	10	16.1	0	0	0	0	0	0	7	7	13.2	7	7	13.2	1	1	2	0	0	0
tr|B0XW44|B0XW44_ASPFC	>tr|B0XW44|B0XW44_ASPFC MIT domain-containing protein OS=Neosartorya fumigata (strain CEA10 / CBS 144.89 / FGSC A1163) OX=451804 GN=AFUB_023520 PE=4 SV=1	AFUB_023520	127.46	0	59576	4	4	5.9	0	0	0	1	1	1.4	0	0	0	0	0	0	0	0	0	0	0	0	0	0	0	0	0	0	0	0	0
tr|B0XW49|B0XW49_ASPFC	>tr|B0XW49|B0XW49_ASPFC Leukotriene A(4) hydrolase OS=Neosartorya fumigata (strain CEA10 / CBS 144.89 / FGSC A1163) OX=451804 GN=AFUB_023570 PE=3 SV=1	AFUB_023570	69721	0	50.78	15	15	27	0	0	0	10	10	18.6	8	8	12.4	0	0	0	0	0	0	3	3	9.1	3	3	7	0	0	0	0	0	0
tr|B0XW51|B0XW51_ASPFC	>tr|B0XW51|B0XW51_ASPFC TOR signalling pathway protein TipA. putative OS=Neosartorya fumigata (strain CEA10 / CBS 144.89 / FGSC A1163) OX=451804 GN=AFUB_023590 PE=4 SV=1	AFUB_023590	30768	0.0033898	18136	1	1	3.8	0	0	0	0	0	0	0	0	0	0	0	0	0	0	0	0	0	0	1	1	3.8	0	0	0	0	0	0
tr|B0XW53|B0XW53_ASPFC	>tr|B0XW53|B0XW53_ASPFC Mitochondrial inner membrane protease ATP23 OS=Neosartorya fumigata (strain CEA10 / CBS 144.89 / FGSC A1163) OX=451804 GN=AFUB_023610 PE=3 SV=1	AFUB_023610	26.13	0.0033875	18124	1	1	4.5	0	0	0	0	0	0	0	0	0	0	0	0	0	0	0	0	0	0	0	0	0	0	0	0	0	0	0
tr|B0XW54|B0XW54_ASPFC	>tr|B0XW54|B0XW54_ASPFC Glutamate 5-kinase. putative OS=Neosartorya fumigata (strain CEA10 / CBS 144.89 / FGSC A1163) OX=451804 GN=AFUB_023620 PE=3 SV=1	AFUB_023620	44985	0	85696	2	2	9.4	0	0	0	1	1	2.9	0	0	0	0	0	0	0	0	0	1	1	2.7	3	3	11.9	0	0	0	0	0	0
tr|B0XW56|B0XW56_ASPFC	>tr|B0XW56|B0XW56_ASPFC SRP receptor beta subunit (Srp102). putative OS=Neosartorya fumigata (strain CEA10 / CBS 144.89 / FGSC A1163) OX=451804 GN=AFUB_023640 PE=4 SV=1	AFUB_023640	38733	0	58333	7	7	25.2	1	1	3.7	3	3	8.5	3	3	9.9	0	0	0	0	0	0	3	3	9.1	4	4	15	0	0	0	0	0	0
tr|B0XW58|B0XW58_ASPFC	>tr|B0XW58|B0XW58_ASPFC Cystathionine beta-synthase OS=Neosartorya fumigata (strain CEA10 / CBS 144.89 / FGSC A1163) OX=451804 GN=AFUB_023660 PE=3 SV=1	AFUB_023660	57779	0	99136	17	17	35.6	0	0	0	9	9	22.5	5	5	12	0	0	0	0	0	0	8	8	18.5	7	7	17	0	0	0	0	0	0
tr|B0XW63|B0XW63_ASPFC	>tr|B0XW63|B0XW63_ASPFC Palmitoyltransferase (SidR). putative OS=Neosartorya fumigata (strain CEA10 / CBS 144.89 / FGSC A1163) OX=451804 GN=AFUB_023710 PE=4 SV=1	AFUB_023710	78.98	0	74035	3	3	5.5	0	0	0	3	3	6.5	3	3	6.6	0	0	0	0	0	0	8	8	15.4	12	12	20.4	0	0	0	2	2	2.8
tr|B0XW64|B0XW64_ASPFC	>tr|B0XW64|B0XW64_ASPFC L-ornithine N5-oxygenase SidA OS=Neosartorya fumigata (strain CEA10 / CBS 144.89 / FGSC A1163) OX=451804 GN=AFUB_023720 PE=4 SV=1	AFUB_023720	56876	0.0027322	18685	1	1	2	0	0	0	1	1	2	2	2	3.2	0	0	0	0	0	0	1	1	2	1	1	2	0	0	0	0	0	0
tr|B0XW73|B0XW73_ASPFC	>tr|B0XW73|B0XW73_ASPFC Ras small monomeric GTPase RasB OS=Neosartorya fumigata (strain CEA10 / CBS 144.89 / FGSC A1163) OX=451804 GN=AFUB_023810 PE=4 SV=1	AFUB_023810	26488	0	68697	2	2	9.6	0	0	0	2	2	9.6	2	2	9.6	0	0	0	0	0	0	2	2	9.6	3	3	14.6	0	0	0	0	0	0
tr|B0XW76|B0XW76_ASPFC	>tr|B0XW76|B0XW76_ASPFC Serine hydroxymethyltransferase OS=Neosartorya fumigata (strain CEA10 / CBS 144.89 / FGSC A1163) OX=451804 GN=AFUB_023840 PE=3 SV=1	AFUB_023840	58832	0	30056	9	8	18.6	0	0	0	5	4	11	7	6	13.8	0	0	0	0	0	0	8	7	16	8	7	16	0	0	0	0	0	0
tr|B0XW81|B0XW81_ASPFC	>tr|B0XW81|B0XW81_ASPFC Patatin-like serine hydrolase. putative OS=Neosartorya fumigata (strain CEA10 / CBS 144.89 / FGSC A1163) OX=451804 GN=AFUB_023890 PE=4 SV=1	AFUB_023890	68852	0	23144	3	3	6.7	0	0	0	3	3	8.3	1	1	4.2	0	0	0	0	0	0	1	1	4.2	0	0	0	0	0	0	0	0	0
tr|B0XW89|B0XW89_ASPFC	>tr|B0XW89|B0XW89_ASPFC ATP dependent RNA helicase. putative OS=Neosartorya fumigata (strain CEA10 / CBS 144.89 / FGSC A1163) OX=451804 GN=AFUB_023970 PE=4 SV=1	AFUB_023970	163.84	0	41119	1	1	1	0	0	0	1	1	1	0	0	0	0	0	0	0	0	0	2	2	1.4	1	1	0.8	0	0	0	0	0	0
tr|B0XW90|B0XW90_ASPFC	>tr|B0XW90|B0XW90_ASPFC Translational activator. putative OS=Neosartorya fumigata (strain CEA10 / CBS 144.89 / FGSC A1163) OX=451804 GN=AFUB_023980 PE=4 SV=1	AFUB_023980	296.21	0	282.38	9	9	3.7	0	0	0	24	24	12	17	17	7.7	0	0	0	0	0	0	38	38	19.1	37	37	18.4	2	2	0.8	0	0	0
tr|B0XW91|B0XW91_ASPFC	>tr|B0XW91|B0XW91_ASPFC 60S ribosomal protein L19 OS=Neosartorya fumigata (strain CEA10 / CBS 144.89 / FGSC A1163) OX=451804 GN=AFUB_023990 PE=3 SV=1	AFUB_023990	24786	0	102.41	15	15	44.5	1	1	4.7	12	12	36	9	9	31.8	3	3	12.8	3	3	12.8	18	18	45	16	16	41.2	4	4	16.1	4	4	17.5
tr|B0XW99|B0XW99_ASPFC	>tr|B0XW99|B0XW99_ASPFC Involucrin repeat protein. putative OS=Neosartorya fumigata (strain CEA10 / CBS 144.89 / FGSC A1163) OX=451804 GN=AFUB_024070 PE=4 SV=1	AFUB_024070	603.75	0.0014456	24103	1	1	0.2	0	0	0	0	0	0	0	0	0	0	0	0	0	0	0	0	0	0	0	0	0	0	0	0	0	0	0
tr|B0XWA1|B0XWA1_ASPFC	>tr|B0XWA1|B0XWA1_ASPFC Phospholipid metabolism enzyme regulator. putative OS=Neosartorya fumigata (strain CEA10 / CBS 144.89 / FGSC A1163) OX=451804 GN=AFUB_024090 PE=4 SV=1	AFUB_024090	98502	0	84992	3	3	4.6	0	0	0	2	2	2.1	1	1	1.2	0	0	0	0	0	0	1	1	0.9	1	1	0.9	0	0	0	0	0	0
tr|B0XWA6|B0XWA6_ASPFC	>tr|B0XWA6|B0XWA6_ASPFC Uncharacterized protein OS=Neosartorya fumigata (strain CEA10 / CBS 144.89 / FGSC A1163) OX=451804 GN=AFUB_024140 PE=3 SV=1	AFUB_024140	31054	0	11885	4	4	9.5	0	0	0	1	1	2.5	3	3	8.4	0	0	0	0	0	0	3	3	5.8	1	1	2.9	0	0	0	1	1	2.9
tr|B0XWA8|B0XWA8_ASPFC	>tr|B0XWA8|B0XWA8_ASPFC NEDD8-like protein (RubA). putative OS=Neosartorya fumigata (strain CEA10 / CBS 144.89 / FGSC A1163) OX=451804 GN=AFUB_024160 PE=4 SV=1	AFUB_024160	89922	0	10172	3	3	36.2	0	0	0	1	1	11.2	1	1	11.2	0	0	0	0	0	0	1	1	13.8	1	1	13.8	0	0	0	0	0	0
tr|B0XWB1|B0XWB1_ASPFC	>tr|B0XWB1|B0XWB1_ASPFC Tubulin-specific chaperone A OS=Neosartorya fumigata (strain CEA10 / CBS 144.89 / FGSC A1163) OX=451804 GN=AFUB_024190 PE=3 SV=1	AFUB_024190	13618	0	15.04	4	4	35	0	0	0	2	2	21.7	2	2	21.7	1	1	10	1	1	10	2	2	20.8	0	0	0	0	0	0	0	0	0
tr|B0XWB6|B0XWB6_ASPFC	>tr|B0XWB6|B0XWB6_ASPFC FMN binding oxidoreductase. putative OS=Neosartorya fumigata (strain CEA10 / CBS 144.89 / FGSC A1163) OX=451804 GN=AFUB_024240 PE=4 SV=1	AFUB_024240	45541	0.0020704	19575	2	2	4.3	0	0	0	0	0	0	0	0	0	0	0	0	0	0	0	0	0	0	0	0	0	0	0	0	0	0	0
tr|B0XWB7|B0XWB7_ASPFC	>tr|B0XWB7|B0XWB7_ASPFC Malic enzyme OS=Neosartorya fumigata (strain CEA10 / CBS 144.89 / FGSC A1163) OX=451804 GN=AFUB_024247 PE=3 SV=1	AFUB_024247	66.16	0	31598	4	4	11.9	0	0	0	3	3	6.4	3	3	6.4	0	0	0	0	0	0	4	4	10.9	5	5	15.1	0	0	0	0	0	0
tr|B0XWB8|B0XWB8_ASPFC	>tr|B0XWB8|B0XWB8_ASPFC Uncharacterized protein OS=Neosartorya fumigata (strain CEA10 / CBS 144.89 / FGSC A1163) OX=451804 GN=AFUB_024260 PE=4 SV=1	AFUB_024260	84.59	0	30846	7	7	11	0	0	0	1	1	1.9	1	1	1.5	0	0	0	0	0	0	3	3	5	4	4	6.8	0	0	0	0	0	0
tr|B0XWB9|B0XWB9_ASPFC	>tr|B0XWB9|B0XWB9_ASPFC DnaJ domain protein. putative OS=Neosartorya fumigata (strain CEA10 / CBS 144.89 / FGSC A1163) OX=451804 GN=AFUB_024270 PE=4 SV=1	AFUB_024270	48528	0	29.43	8	8	18.5	0	0	0	4	4	9.1	3	3	7.3	0	0	0	0	0	0	3	3	8.7	4	4	12.2	0	0	0	0	0	0
tr|B0XWC3|B0XWC3_ASPFC	>tr|B0XWC3|B0XWC3_ASPFC Orotidine 5-phosphate decarboxylase OS=Neosartorya fumigata (strain CEA10 / CBS 144.89 / FGSC A1163) OX=451804 GN=AFUB_024310 PE=3 SV=1	AFUB_024310	28.62	0	34713	14	14	45.2	1	1	3	9	9	32.3	6	6	19.8	0	0	0	0	0	0	11	11	37.6	13	13	42.2	1	1	5.3	0	0	0
tr|B0XWC4|B0XWC4_ASPFC	>tr|B0XWC4|B0XWC4_ASPFC Glutathione S-transferase. putative OS=Neosartorya fumigata (strain CEA10 / CBS 144.89 / FGSC A1163) OX=451804 GN=AFUB_024320 PE=4 SV=1	AFUB_024320	16598	0	14075	2	2	15.2	0	0	0	2	2	15.2	2	2	15.2	0	0	0	0	0	0	1	1	6	1	1	6	0	0	0	0	0	0
tr|B0XWC5|B0XWC5_ASPFC	>tr|B0XWC5|B0XWC5_ASPFC O-acyltransferase OS=Neosartorya fumigata (strain CEA10 / CBS 144.89 / FGSC A1163) OX=451804 GN=AFUB_024330 PE=3 SV=1	AFUB_024330	56.99	0.0021186	22168	1	1	3	0	0	0	0	0	0	0	0	0	0	0	0	0	0	0	0	0	0	0	0	0	0	0	0	0	0	0
tr|B0XWD1|B0XWD1_ASPFC	>tr|B0XWD1|B0XWD1_ASPFC Ubiquitin C-terminal hydrolase. putative OS=Neosartorya fumigata (strain CEA10 / CBS 144.89 / FGSC A1163) OX=451804 GN=AFUB_024390 PE=3 SV=1	AFUB_024390	285.84	0	62179	0	0	0	0	0	0	0	0	0	0	0	0	0	0	0	0	0	0	1	1	0.4	4	4	1.7	0	0	0	0	0	0
tr|B0XWD3|B0XWD3_ASPFC	>tr|B0XWD3|B0XWD3_ASPFC tRNA pseudouridine synthase. putative OS=Neosartorya fumigata (strain CEA10 / CBS 144.89 / FGSC A1163) OX=451804 GN=AFUB_024410 PE=4 SV=1	AFUB_024410	65733	0	44334	1	1	2.4	0	0	0	0	0	0	1	1	2.4	0	0	0	0	0	0	0	0	0	1	1	4.3	0	0	0	0	0	0
tr|B0XWD8|B0XWD8_ASPFC	>tr|B0XWD8|B0XWD8_ASPFC 50S ribosomal protein L14 OS=Neosartorya fumigata (strain CEA10 / CBS 144.89 / FGSC A1163) OX=451804 GN=AFUB_024460 PE=3 SV=1	AFUB_024460	23738	0	17573	2	2	11.5	0	0	0	1	1	6.6	1	1	6.6	0	0	0	0	0	0	2	2	11.5	2	2	11.5	0	0	0	0	0	0
tr|B0XWE0|B0XWE0_ASPFC	>tr|B0XWE0|B0XWE0_ASPFC Peptidyl-prolyl cis-trans isomerase OS=Neosartorya fumigata (strain CEA10 / CBS 144.89 / FGSC A1163) OX=451804 GN=AFUB_024480 PE=4 SV=1	AFUB_024480	21278	0	18846	2	2	10.9	0	0	0	0	0	0	0	0	0	0	0	0	0	0	0	1	1	10.4	1	1	10.4	0	0	0	0	0	0
tr|B0XWE3|B0XWE3_ASPFC	>tr|B0XWE3|B0XWE3_ASPFC Pyridoxine OS=Neosartorya fumigata (strain CEA10 / CBS 144.89 / FGSC A1163) OX=451804 GN=AFUB_024510 PE=3 SV=1	AFUB_024510	29302	0	37353	4	4	30.3	0	0	0	0	0	0	0	0	0	0	0	0	0	0	0	0	0	0	1	1	4.5	0	0	0	0	0	0
tr|B0XWF3|B0XWF3_ASPFC	>tr|B0XWF3|B0XWF3_ASPFC Potassium ion channel Yvc1. putative OS=Neosartorya fumigata (strain CEA10 / CBS 144.89 / FGSC A1163) OX=451804 GN=AFUB_035710 PE=4 SV=1	AFUB_035710	77416	0	30.59	4	4	5.5	0	0	0	3	3	5.5	1	1	2.7	0	0	0	0	0	0	1	1	2.7	1	1	2.7	0	0	0	0	0	0
tr|B0XWF4|B0XWF4_ASPFC	>tr|B0XWF4|B0XWF4_ASPFC Translation initiation factor 2 alpha subunit. putative OS=Neosartorya fumigata (strain CEA10 / CBS 144.89 / FGSC A1163) OX=451804 GN=AFUB_035720 PE=4 SV=1	AFUB_035720	35267	0	202.96	17	17	55.8	0	0	0	10	10	36.1	10	10	33.5	0	0	0	0	0	0	8	8	32.3	6	6	26.1	0	0	0	1	1	2.6
tr|B0XWF8|B0XWF8_ASPFC	>tr|B0XWF8|B0XWF8_ASPFC Stomatin family protein OS=Neosartorya fumigata (strain CEA10 / CBS 144.89 / FGSC A1163) OX=451804 GN=AFUB_035770 PE=4 SV=1	AFUB_035770	37465	0	139.43	13	13	42.7	0	0	0	9	9	33.4	8	8	23.1	0	0	0	1	1	7.8	8	8	30	8	8	30	1	1	2.3	0	0	0
tr|B0XWF9|B0XWF9_ASPFC	>tr|B0XWF9|B0XWF9_ASPFC Uncharacterized protein OS=Neosartorya fumigata (strain CEA10 / CBS 144.89 / FGSC A1163) OX=451804 GN=AFUB_035780 PE=4 SV=1	AFUB_035780	44962	0	19243	2	2	9.9	0	0	0	0	0	0	0	0	0	0	0	0	0	0	0	1	1	6.5	2	2	13.1	0	0	0	0	0	0
tr|B0XWG0|B0XWG0_ASPFC	>tr|B0XWG0|B0XWG0_ASPFC Uncharacterized protein OS=Neosartorya fumigata (strain CEA10 / CBS 144.89 / FGSC A1163) OX=451804 GN=AFUB_035790 PE=4 SV=1	AFUB_035790	73109	0.002751	19185	2	2	3.3	0	0	0	0	0	0	0	0	0	0	0	0	0	0	0	0	0	0	1	1	0.9	0	0	0	0	0	0
tr|B0XWG2|B0XWG2_ASPFC	>tr|B0XWG2|B0XWG2_ASPFC Nucleolar protein nop5 OS=Neosartorya fumigata (strain CEA10 / CBS 144.89 / FGSC A1163) OX=451804 GN=AFUB_035810 PE=4 SV=1	AFUB_035810	64562	0	143.09	12	12	30.8	0	0	0	5	5	9.8	3	3	6.3	0	0	0	0	0	0	7	7	20.6	6	6	15.9	1	1	1.7	2	2	3.9
tr|B0XWG3|B0XWG3_ASPFC	>tr|B0XWG3|B0XWG3_ASPFC V-type proton ATPase subunit OS=Neosartorya fumigata (strain CEA10 / CBS 144.89 / FGSC A1163) OX=451804 GN=AFUB_035820 PE=3 SV=1	AFUB_035820	40937	0	177.19	14	14	55.9	0	0	0	12	12	51.5	8	8	29.8	0	0	0	0	0	0	9	9	42.1	9	9	42.1	0	0	0	1	1	3.3
tr|B0XWG4|B0XWG4_ASPFC	>tr|B0XWG4|B0XWG4_ASPFC Ribose-phosphate pyrophosphokinase OS=Neosartorya fumigata (strain CEA10 / CBS 144.89 / FGSC A1163) OX=451804 GN=AFUB_035830 PE=4 SV=1	AFUB_035830	47277	0	42113	5	5	18.8	0	0	0	2	2	6.7	2	2	6.7	0	0	0	0	0	0	2	2	6.7	2	2	6.7	0	0	0	0	0	0
tr|B0XWH0|B0XWH0_ASPFC	>tr|B0XWH0|B0XWH0_ASPFC Uncharacterized protein OS=Neosartorya fumigata (strain CEA10 / CBS 144.89 / FGSC A1163) OX=451804 GN=AFUB_035890 PE=3 SV=1	AFUB_035890	33919	0	148.07	7	7	36.3	0	0	0	4	4	19	3	3	14.7	0	0	0	0	0	0	6	6	25	8	8	35.3	0	0	0	2	2	10
tr|B0XWH4|B0XWH4_ASPFC	>tr|B0XWH4|B0XWH4_ASPFC Phosphatidate cytidylyltransferase. putative OS=Neosartorya fumigata (strain CEA10 / CBS 144.89 / FGSC A1163) OX=451804 GN=AFUB_035930 PE=4 SV=1	AFUB_035930	42148	0	52526	1	1	4.7	0	0	0	1	1	2.3	1	1	2.3	0	0	0	0	0	0	0	0	0	0	0	0	0	0	0	0	0	0
tr|B0XWH7|B0XWH7_ASPFC	>tr|B0XWH7|B0XWH7_ASPFC Aldose 1-epimerase. putative OS=Neosartorya fumigata (strain CEA10 / CBS 144.89 / FGSC A1163) OX=451804 GN=AFUB_035960 PE=4 SV=1	AFUB_035960	50634	0.0011169	27492	2	2	4.1	0	0	0	1	1	1.5	2	2	4.1	0	0	0	0	0	0	0	0	0	0	0	0	0	0	0	0	0	0
tr|B0XWJ7|B0XWJ7_ASPFC	>tr|B0XWJ7|B0XWJ7_ASPFC T-complex protein 1 subunit gamma OS=Neosartorya fumigata (strain CEA10 / CBS 144.89 / FGSC A1163) OX=451804 GN=AFUB_036160 PE=3 SV=1	AFUB_036160	59352	0	128.11	24	24	42.6	0	0	0	17	17	33.3	11	11	20.4	0	0	0	0	0	0	12	12	28.7	13	13	23.1	0	0	0	0	0	0
tr|B0XWJ9|B0XWJ9_ASPFC	>tr|B0XWJ9|B0XWJ9_ASPFC Zn-dependent hydrolase/oxidoreductase family protein. putative OS=Neosartorya fumigata (strain CEA10 / CBS 144.89 / FGSC A1163) OX=451804 GN=AFUB_036180 PE=4 SV=1	AFUB_036180	46099	0	11268	2	2	6.9	0	0	0	2	2	6.9	1	1	3.9	0	0	0	0	0	0	1	1	3.9	1	1	3.9	0	0	0	0	0	0
tr|B0XWK3|B0XWK3_ASPFC	>tr|B0XWK3|B0XWK3_ASPFC DUF580 domain protein Pns1. putative OS=Neosartorya fumigata (strain CEA10 / CBS 144.89 / FGSC A1163) OX=451804 GN=AFUB_036220 PE=3 SV=1	AFUB_036220	59865	0.0069629	15914	1	1	1.5	0	0	0	1	1	1.5	1	1	1.5	0	0	0	0	0	0	0	0	0	0	0	0	0	0	0	0	0	0
tr|B0XWL4|B0XWL4_ASPFC	>tr|B0XWL4|B0XWL4_ASPFC FA_desaturase domain-containing protein OS=Neosartorya fumigata (strain CEA10 / CBS 144.89 / FGSC A1163) OX=451804 GN=AFUB_046520 PE=4 SV=1	AFUB_046520	50258	0	44652	1	1	1.9	0	0	0	1	1	2.8	2	2	4.7	0	0	0	0	0	0	0	0	0	0	0	0	0	0	0	0	0	0
tr|B0XWL8|B0XWL8_ASPFC	>tr|B0XWL8|B0XWL8_ASPFC Uncharacterized protein OS=Neosartorya fumigata (strain CEA10 / CBS 144.89 / FGSC A1163) OX=451804 GN=AFUB_046560 PE=4 SV=1	AFUB_046560	45449	0	61556	0	0	0	0	0	0	3	3	9.8	2	2	7.8	0	0	0	0	0	0	0	0	0	0	0	0	0	0	0	0	0	0
tr|B0XWP4|B0XWP4_ASPFC	>tr|B0XWP4|B0XWP4_ASPFC GMC oxidoreductase. putative OS=Neosartorya fumigata (strain CEA10 / CBS 144.89 / FGSC A1163) OX=451804 GN=AFUB_046830 PE=4 SV=1	AFUB_046830	72.18	0	54165	9	9	19.3	0	0	0	2	2	2.6	1	1	1.2	0	0	0	0	0	0	6	6	13.8	7	7	16.1	0	0	0	0	0	0
tr|B0XWP5|B0XWP5_ASPFC	>tr|B0XWP5|B0XWP5_ASPFC Amino acid permease (Can1). putative OS=Neosartorya fumigata (strain CEA10 / CBS 144.89 / FGSC A1163) OX=451804 GN=AFUB_046850 PE=4 SV=1	AFUB_046850	62481	0	11123	3	3	6	0	0	0	4	4	7.2	3	3	5.5	0	0	0	0	0	0	4	4	6.9	3	3	4.9	0	0	0	0	0	0
tr|B0XWR4|B0XWR4_ASPFC	>tr|B0XWR4|B0XWR4_ASPFC DUF636 domain protein OS=Neosartorya fumigata (strain CEA10 / CBS 144.89 / FGSC A1163) OX=451804 GN=AFUB_047040 PE=4 SV=1	AFUB_047040	16299	0	15015	3	3	26	0	0	0	1	1	9.6	2	2	16.4	0	0	0	0	0	0	1	1	9.6	1	1	9.6	0	0	0	0	0	0
tr|B0XWR5|B0XWR5_ASPFC	>tr|B0XWR5|B0XWR5_ASPFC Class II aldolase/adducin domain protein OS=Neosartorya fumigata (strain CEA10 / CBS 144.89 / FGSC A1163) OX=451804 GN=AFUB_047050 PE=4 SV=1	AFUB_047050	31718	0.0014388	23704	1	1	4.8	0	0	0	0	0	0	0	0	0	0	0	0	0	0	0	0	0	0	0	0	0	0	0	0	0	0	0
tr|B0XWR6|B0XWR6_ASPFC	>tr|B0XWR6|B0XWR6_ASPFC Homocysteine S-methyltransferase. putative OS=Neosartorya fumigata (strain CEA10 / CBS 144.89 / FGSC A1163) OX=451804 GN=AFUB_047060 PE=4 SV=1	AFUB_047060	33.68	0	61463	1	1	5.4	0	0	0	1	1	1.9	2	2	7.7	0	0	0	0	0	0	0	0	0	0	0	0	0	0	0	0	0	0
tr|B0XWT2|B0XWT2_ASPFC	>tr|B0XWT2|B0XWT2_ASPFC Ubiquitin conjugating enzyme (UbcB). putative OS=Neosartorya fumigata (strain CEA10 / CBS 144.89 / FGSC A1163) OX=451804 GN=AFUB_036320 PE=4 SV=1	AFUB_036320	20476	0	44403	2	2	15.7	0	0	0	1	1	10.7	1	1	10.7	0	0	0	0	0	0	1	1	5.1	0	0	0	0	0	0	0	0	0
tr|B0XWT7|B0XWT7_ASPFC	>tr|B0XWT7|B0XWT7_ASPFC Clathrin-coated vesiclec protein (Bud7). putative OS=Neosartorya fumigata (strain CEA10 / CBS 144.89 / FGSC A1163) OX=451804 GN=AFUB_036370 PE=4 SV=1	AFUB_036370	80264	0	42194	4	4	7.9	0	0	0	5	5	7.9	7	7	12.2	0	0	0	0	0	0	6	6	8.7	7	7	10.3	0	0	0	0	0	0
tr|B0XWU3|B0XWU3_ASPFC	>tr|B0XWU3|B0XWU3_ASPFC Copper resistance-associated P-type ATPase. putative OS=Neosartorya fumigata (strain CEA10 / CBS 144.89 / FGSC A1163) OX=451804 GN=AFUB_036430 PE=3 SV=1	AFUB_036430	135.04	0	120.93	21	21	25	1	1	1	2	2	1.5	0	0	0	0	0	0	0	0	0	14	14	14.7	10	10	11	0	0	0	0	0	0
tr|B0XWU7|B0XWU7_ASPFC	>tr|B0XWU7|B0XWU7_ASPFC DUF250 domain membrane protein OS=Neosartorya fumigata (strain CEA10 / CBS 144.89 / FGSC A1163) OX=451804 GN=AFUB_036470 PE=4 SV=1	AFUB_036470	43254	0	28277	4	4	10.8	0	0	0	6	6	15.1	5	5	11.8	0	0	0	0	0	0	2	2	7.3	1	1	5.3	1	1	2	0	0	0
tr|B0XWU8|B0XWU8_ASPFC	>tr|B0XWU8|B0XWU8_ASPFC Uncharacterized protein OS=Neosartorya fumigata (strain CEA10 / CBS 144.89 / FGSC A1163) OX=451804 GN=AFUB_036480 PE=4 SV=1	AFUB_036480	60.38	0	79927	16	16	28.7	0	0	0	14	14	26.2	9	9	19.2	0	0	0	0	0	0	8	8	18.6	6	6	14.9	0	0	0	0	0	0
tr|B0XWV0|B0XWV0_ASPFC	>tr|B0XWV0|B0XWV0_ASPFC Serine/threonine protein kinase. putative OS=Neosartorya fumigata (strain CEA10 / CBS 144.89 / FGSC A1163) OX=451804 GN=AFUB_036500 PE=4 SV=1	AFUB_036500	92188	0	32249	8	8	14.8	0	0	0	4	4	6.1	3	3	4.5	0	0	0	0	0	0	2	2	5.1	0	0	0	0	0	0	0	0	0
tr|B0XWW2|B0XWW2_ASPFC	>tr|B0XWW2|B0XWW2_ASPFC Allantoicase Alc. putative OS=Neosartorya fumigata (strain CEA10 / CBS 144.89 / FGSC A1163) OX=451804 GN=AFUB_036620 PE=3 SV=1	AFUB_036620	46273	0	44736	2	2	7.2	0	0	0	1	1	4.7	1	1	4.7	0	0	0	0	0	0	0	0	0	0	0	0	0	0	0	0	0	0
tr|B0XWW3|B0XWW3_ASPFC	>tr|B0XWW3|B0XWW3_ASPFC Sensor histidine kinase/response regulator. putative OS=Neosartorya fumigata (strain CEA10 / CBS 144.89 / FGSC A1163) OX=451804 GN=AFUB_036630 PE=4 SV=1	AFUB_036630	259.41	0	15037	1	1	0.5	0	0	0	0	0	0	0	0	0	0	0	0	0	0	0	5	5	3.3	6	6	3.3	0	0	0	0	0	0
tr|B0XWW6|B0XWW6_ASPFC	>tr|B0XWW6|B0XWW6_ASPFC Vesicular fusion ATPase. putative OS=Neosartorya fumigata (strain CEA10 / CBS 144.89 / FGSC A1163) OX=451804 GN=AFUB_036660 PE=4 SV=1	AFUB_036660	84705	0	68402	18	17	29.9	0	0	0	7	6	9.9	7	6	8.6	0	0	0	0	0	0	9	8	13	10	9	14.9	0	0	0	0	0	0
tr|B0XWW8|B0XWW8_ASPFC	>tr|B0XWW8|B0XWW8_ASPFC Protein arginine methyltransferase RmtB OS=Neosartorya fumigata (strain CEA10 / CBS 144.89 / FGSC A1163) OX=451804 GN=AFUB_036680 PE=3 SV=1	AFUB_036680	64538	0	26143	4	4	10.6	0	0	0	1	1	2.1	3	3	5.2	0	0	0	0	0	0	1	1	2.1	0	0	0	0	0	0	0	0	0
tr|B0XWX0|B0XWX0_ASPFC	>tr|B0XWX0|B0XWX0_ASPFC TBC domain protein. putative OS=Neosartorya fumigata (strain CEA10 / CBS 144.89 / FGSC A1163) OX=451804 GN=AFUB_036700 PE=4 SV=1	AFUB_036700	94232	0	39703	2	2	3.3	0	0	0	0	0	0	1	1	1.3	0	0	0	0	0	0	0	0	0	0	0	0	0	0	0	0	0	0
tr|B0XWX2|B0XWX2_ASPFC	>tr|B0XWX2|B0XWX2_ASPFC DIL and Ankyrin domain protein OS=Neosartorya fumigata (strain CEA10 / CBS 144.89 / FGSC A1163) OX=451804 GN=AFUB_036720 PE=4 SV=1	AFUB_036720	100.39	0.00076687	31423	1	1	1.8	0	0	0	1	1	1.8	1	1	1.8	0	0	0	0	0	0	1	1	1.8	1	1	1.8	0	0	0	0	0	0
tr|B0XWX4|B0XWX4_ASPFC	>tr|B0XWX4|B0XWX4_ASPFC Guanine nucleotide exchange factor. putative OS=Neosartorya fumigata (strain CEA10 / CBS 144.89 / FGSC A1163) OX=451804 GN=AFUB_036740 PE=4 SV=1	AFUB_036740	172.83	0.0011021	25857	1	1	1.3	0	0	0	0	0	0	0	0	0	0	0	0	0	0	0	1	1	0.8	1	1	0.8	0	0	0	0	0	0
tr|B0XWX6|B0XWX6_ASPFC	>tr|B0XWX6|B0XWX6_ASPFC G protein complex alpha subunit GanA OS=Neosartorya fumigata (strain CEA10 / CBS 144.89 / FGSC A1163) OX=451804 GN=AFUB_036760 PE=4 SV=1	AFUB_036760	41396	0	67722	8	8	26.5	0	0	0	3	3	11.1	3	3	8.6	0	0	0	0	0	0	1	1	4.7	1	1	4.7	0	0	0	0	0	0
tr|B0XWX9|B0XWX9_ASPFC	>tr|B0XWX9|B0XWX9_ASPFC V-type proton ATPase proteolipid subunit OS=Neosartorya fumigata (strain CEA10 / CBS 144.89 / FGSC A1163) OX=451804 GN=AFUB_036790 PE=3 SV=1	AFUB_036790	16372	0	14914	0	0	0	0	0	0	0	0	0	0	0	0	0	0	0	0	0	0	1	1	21.1	0	0	0	0	0	0	0	0	0
tr|B0XWY3|B0XWY3_ASPFC	>tr|B0XWY3|B0XWY3_ASPFC Phosphatidyl synthase OS=Neosartorya fumigata (strain CEA10 / CBS 144.89 / FGSC A1163) OX=451804 GN=AFUB_036830 PE=4 SV=1	AFUB_036830	49389	0	94241	5	5	14.2	0	0	0	2	2	4.7	2	2	4.7	0	0	0	0	0	0	0	0	0	1	1	2.2	0	0	0	0	0	0
tr|B0XWY4|B0XWY4_ASPFC	>tr|B0XWY4|B0XWY4_ASPFC Lipase/serine esterase. putative OS=Neosartorya fumigata (strain CEA10 / CBS 144.89 / FGSC A1163) OX=451804 GN=AFUB_036840 PE=4 SV=1	AFUB_036840	50019	0	67033	3	3	9.4	0	0	0	1	1	5.3	0	0	0	0	0	0	0	0	0	0	0	0	0	0	0	0	0	0	0	0	0
tr|B0XWY6|B0XWY6_ASPFC	>tr|B0XWY6|B0XWY6_ASPFC 60S ribosomal protein L22. putative OS=Neosartorya fumigata (strain CEA10 / CBS 144.89 / FGSC A1163) OX=451804 GN=AFUB_036860 PE=4 SV=1	AFUB_036860	13422	0	113.46	5	5	44.4	0	0	0	4	4	44.4	3	3	36.8	0	0	0	0	0	0	5	5	49.6	5	5	49.6	3	3	31.6	3	3	31.6
tr|B0XWY7|B0XWY7_ASPFC	>tr|B0XWY7|B0XWY7_ASPFC Spliceosomal protein DIB1 OS=Neosartorya fumigata (strain CEA10 / CBS 144.89 / FGSC A1163) OX=451804 GN=AFUB_036870 PE=3 SV=1	AFUB_036870	19148	0.0011046	26346	0	0	0	0	0	0	1	1	5.6	1	1	5.6	0	0	0	0	0	0	0	0	0	0	0	0	0	0	0	0	0	0
tr|B0XWY9|B0XWY9_ASPFC	>tr|B0XWY9|B0XWY9_ASPFC Recombination hotspot-binding protein (Translin). putative OS=Neosartorya fumigata (strain CEA10 / CBS 144.89 / FGSC A1163) OX=451804 GN=AFUB_036890 PE=4 SV=1	AFUB_036890	26406	0.0011025	25871	0	0	0	0	0	0	1	1	3.8	1	1	3.8	0	0	0	0	0	0	1	1	3.8	1	1	3.8	0	0	0	0	0	0
tr|B0XWZ0|B0XWZ0_ASPFC	>tr|B0XWZ0|B0XWZ0_ASPFC Glutathione peroxidase OS=Neosartorya fumigata (strain CEA10 / CBS 144.89 / FGSC A1163) OX=451804 GN=AFUB_036900 PE=3 SV=1	AFUB_036900	25799	0	14.16	7	7	29.8	0	0	0	5	5	23.4	2	2	11.1	0	0	0	0	0	0	2	2	8.5	2	2	8.5	0	0	0	0	0	0
tr|B0XWZ1|B0XWZ1_ASPFC	>tr|B0XWZ1|B0XWZ1_ASPFC Uncharacterized protein OS=Neosartorya fumigata (strain CEA10 / CBS 144.89 / FGSC A1163) OX=451804 GN=AFUB_036910 PE=4 SV=1	AFUB_036910	12578	0	32188	2	2	30.4	0	0	0	1	1	13	1	1	13	0	0	0	0	0	0	0	0	0	0	0	0	0	0	0	0	0	0
tr|B0XX07|B0XX07_ASPFC	>tr|B0XX07|B0XX07_ASPFC GMP synthase OS=Neosartorya fumigata (strain CEA10 / CBS 144.89 / FGSC A1163) OX=451804 GN=AFUB_047300 PE=3 SV=1	AFUB_047300	61431	0	197.78	25	25	46.9	1	1	1.6	18	18	35.4	12	12	24.1	0	0	0	0	0	0	12	12	28.7	12	12	27.1	1	1	1.6	2	2	3.6
tr|B0XX26|B0XX26_ASPFC	>tr|B0XX26|B0XX26_ASPFC Alpha-1.3-glucan synthase. putative OS=Neosartorya fumigata (strain CEA10 / CBS 144.89 / FGSC A1163) OX=451804 GN=AFUB_047490 PE=4 SV=1	AFUB_047490	272.8	0	323.31	46	45	22.7	1	0	0.3	36	35	16.5	27	26	12.6	0	0	0	0	0	0	19	18	10	18	17	9.9	1	1	0.5	0	0	0
tr|B0XX27|B0XX27_ASPFC	>tr|B0XX27|B0XX27_ASPFC Alpha-amylase. putative OS=Neosartorya fumigata (strain CEA10 / CBS 144.89 / FGSC A1163) OX=451804 GN=AFUB_047500 PE=4 SV=1	AFUB_047500	60955	0.00076075	30036	1	1	3.3	0	0	0	0	0	0	0	0	0	0	0	0	0	0	0	0	0	0	0	0	0	0	0	0	0	0	0
tr|B0XX28|B0XX28_ASPFC	>tr|B0XX28|B0XX28_ASPFC Extracellular conserved serine-rich protein OS=Neosartorya fumigata (strain CEA10 / CBS 144.89 / FGSC A1163) OX=451804 GN=AFUB_047510 PE=4 SV=1	AFUB_047510	21649	0	112.26	5	5	28.3	1	1	3.2	4	4	18.7	3	3	7.8	0	0	0	0	0	0	3	3	19.6	3	3	19.6	1	1	6.8	1	1	6.8
tr|B0XX32|B0XX32_ASPFC	>tr|B0XX32|B0XX32_ASPFC Uncharacterized protein OS=Neosartorya fumigata (strain CEA10 / CBS 144.89 / FGSC A1163) OX=451804 GN=AFUB_047550 PE=4 SV=1	AFUB_047550	44118	0.0050437	17293	1	1	2.7	0	0	0	0	0	0	0	0	0	0	0	0	0	0	0	0	0	0	0	0	0	0	0	0	0	0	0
tr|B0XX40|B0XX40_ASPFC	>tr|B0XX40|B0XX40_ASPFC Uncharacterized protein OS=Neosartorya fumigata (strain CEA10 / CBS 144.89 / FGSC A1163) OX=451804 GN=AFUB_047640 PE=4 SV=1	AFUB_047640	38849	0	4368	1	1	6.5	0	0	0	0	0	0	0	0	0	0	0	0	0	0	0	0	0	0	0	0	0	0	0	0	0	0	0
tr|B0XX45|B0XX45_ASPFC	>tr|B0XX45|B0XX45_ASPFC GST N-terminal domain-containing protein OS=Neosartorya fumigata (strain CEA10 / CBS 144.89 / FGSC A1163) OX=451804 GN=AFUB_047690 PE=4 SV=1	AFUB_047690	27.92	0	76473	2	2	12.5	0	0	0	1	1	6	1	1	6	0	0	0	0	0	0	1	1	6	2	2	12.5	0	0	0	0	0	0
tr|B0XX50|B0XX50_ASPFC	>tr|B0XX50|B0XX50_ASPFC Amine oxidase OS=Neosartorya fumigata (strain CEA10 / CBS 144.89 / FGSC A1163) OX=451804 GN=AFUB_047750 PE=3 SV=1	AFUB_047750	75167	0	16229	1	1	2.3	0	0	0	0	0	0	0	0	0	0	0	0	0	0	0	2	2	4.1	2	2	4.1	0	0	0	0	0	0
tr|B0XX53|B0XX53_ASPFC	>tr|B0XX53|B0XX53_ASPFC Peptide hydrolase OS=Neosartorya fumigata (strain CEA10 / CBS 144.89 / FGSC A1163) OX=451804 GN=AFUB_047780 PE=3 SV=1	AFUB_047780	54214	0	22.08	1	1	1.2	1	1	1.2	6	6	19.8	3	3	11	0	0	0	0	0	0	0	0	0	0	0	0	0	0	0	0	0	0
tr|B0XX74|B0XX74_ASPFC	>tr|B0XX74|B0XX74_ASPFC Dynactin Arp1 p25 subunit OS=Neosartorya fumigata (strain CEA10 / CBS 144.89 / FGSC A1163) OX=451804 GN=AFUB_037070 PE=4 SV=1	AFUB_037070	21447	0.0010941	25022	1	1	15.3	0	0	0	0	0	0	0	0	0	0	0	0	0	0	0	1	1	10.8	1	1	10.8	0	0	0	0	0	0
tr|B0XX75|B0XX75_ASPFC	>tr|B0XX75|B0XX75_ASPFC Trehalose synthase (Ccg-9). putative OS=Neosartorya fumigata (strain CEA10 / CBS 144.89 / FGSC A1163) OX=451804 GN=AFUB_037080 PE=4 SV=1	AFUB_037080	78304	0	100.08	9	9	17	0	0	0	6	6	10.7	4	4	8.4	0	0	0	0	0	0	16	16	31.7	19	19	37.5	0	0	0	0	0	0
tr|B0XX77|B0XX77_ASPFC	>tr|B0XX77|B0XX77_ASPFC ADP-ribosylation factor 6. putative OS=Neosartorya fumigata (strain CEA10 / CBS 144.89 / FGSC A1163) OX=451804 GN=AFUB_037100 PE=3 SV=1	AFUB_037100	20601	0	59371	5	4	34.8	0	0	0	2	1	17.4	1	1	12	0	0	0	0	0	0	1	0	5.4	1	0	5.4	0	0	0	0	0	0
tr|B0XX90|B0XX90_ASPFC	>tr|B0XX90|B0XX90_ASPFC Transcription regulator PAB1642. putative OS=Neosartorya fumigata (strain CEA10 / CBS 144.89 / FGSC A1163) OX=451804 GN=AFUB_037230 PE=4 SV=1	AFUB_037230	34293	0	80513	3	3	9.6	0	0	0	2	2	9.2	2	2	9.2	0	0	0	0	0	0	0	0	0	2	2	9.2	0	0	0	0	0	0
tr|B0XX99|B0XX99_ASPFC	>tr|B0XX99|B0XX99_ASPFC Microtubule associated protein EB1. putative OS=Neosartorya fumigata (strain CEA10 / CBS 144.89 / FGSC A1163) OX=451804 GN=AFUB_037320 PE=4 SV=1	AFUB_037320	22429	0	59126	12	12	68.5	1	1	6.9	8	8	43.8	4	4	23.6	0	0	0	0	0	0	4	4	21.2	3	3	20.7	0	0	0	0	0	0
tr|B0XXA0|B0XXA0_ASPFC	>tr|B0XXA0|B0XXA0_ASPFC Uncharacterized protein OS=Neosartorya fumigata (strain CEA10 / CBS 144.89 / FGSC A1163) OX=451804 GN=AFUB_037330 PE=4 SV=1	AFUB_037330	57699	0	35975	4	4	12.1	0	0	0	2	2	4.8	1	1	2.3	0	0	0	0	0	0	1	1	2.3	1	1	2.3	0	0	0	0	0	0
tr|B0XXA1|B0XXA1_ASPFC	>tr|B0XXA1|B0XXA1_ASPFC NAD binding Rossmann fold oxidoreductase. putative OS=Neosartorya fumigata (strain CEA10 / CBS 144.89 / FGSC A1163) OX=451804 GN=AFUB_037340 PE=4 SV=1	AFUB_037340	63536	0	62503	1	1	1	0	0	0	1	1	1	1	1	1	0	0	0	0	0	0	1	1	1.9	3	3	7.5	0	0	0	1	1	1.9
tr|B0XXA2|B0XXA2_ASPFC	>tr|B0XXA2|B0XXA2_ASPFC Phosphoglucomutase PgmA OS=Neosartorya fumigata (strain CEA10 / CBS 144.89 / FGSC A1163) OX=451804 GN=AFUB_037350 PE=3 SV=1	AFUB_037350	60501	0	176.81	24	24	48.8	0	0	0	13	13	30.5	8	8	19.5	0	0	0	0	0	0	11	11	26.3	10	10	23.6	0	0	0	0	0	0
tr|B0XXA4|B0XXA4_ASPFC	>tr|B0XXA4|B0XXA4_ASPFC Uncharacterized protein OS=Neosartorya fumigata (strain CEA10 / CBS 144.89 / FGSC A1163) OX=451804 GN=AFUB_037370 PE=4 SV=1	AFUB_037370	65559	0.00039324	35289	2	2	3.5	0	0	0	0	0	0	0	0	0	0	0	0	0	0	0	0	0	0	0	0	0	0	0	0	0	0	0
tr|B0XXA7|B0XXA7_ASPFC	>tr|B0XXA7|B0XXA7_ASPFC Galactose-proton symport. putative OS=Neosartorya fumigata (strain CEA10 / CBS 144.89 / FGSC A1163) OX=451804 GN=AFUB_037400 PE=3 SV=1	AFUB_037400	73296	0	14141	4	4	9.8	0	0	0	0	0	0	0	0	0	0	0	0	0	0	0	0	0	0	0	0	0	0	0	0	0	0	0
tr|B0XXB1|B0XXB1_ASPFC	>tr|B0XXB1|B0XXB1_ASPFC Oxysterol binding protein (Osh5). putative OS=Neosartorya fumigata (strain CEA10 / CBS 144.89 / FGSC A1163) OX=451804 GN=AFUB_037440 PE=3 SV=1	AFUB_037440	46685	0	63942	8	8	19.7	0	0	0	5	5	17.8	6	6	18.5	0	0	0	0	0	0	4	4	11.1	4	4	11.1	0	0	0	0	0	0
tr|B0XXB2|B0XXB2_ASPFC	>tr|B0XXB2|B0XXB2_ASPFC CUE domain-containing protein OS=Neosartorya fumigata (strain CEA10 / CBS 144.89 / FGSC A1163) OX=451804 GN=AFUB_037450 PE=4 SV=1	AFUB_037450	94098	0	171.81	18	18	40.9	0	0	0	4	4	7.8	3	3	6.3	0	0	0	0	0	0	7	7	12.6	4	4	6.2	0	0	0	0	0	0
tr|B0XXB5|B0XXB5_ASPFC	>tr|B0XXB5|B0XXB5_ASPFC Saccharopine dehydrogenase [NAD(+). L-lysine-forming] OS=Neosartorya fumigata (strain CEA10 / CBS 144.89 / FGSC A1163) OX=451804 GN=AFUB_037480 PE=3 SV=1	AFUB_037480	41216	0	156.46	15	15	52.1	0	0	0	10	10	36.4	8	8	26.2	0	0	0	0	0	0	6	6	20.1	5	5	17.4	1	1	2.7	0	0	0
tr|B0XXB7|B0XXB7_ASPFC	>tr|B0XXB7|B0XXB7_ASPFC Fructose-bisphosphate aldolase OS=Neosartorya fumigata (strain CEA10 / CBS 144.89 / FGSC A1163) OX=451804 GN=AFUB_037500 PE=3 SV=1	AFUB_037500	39791	0	197.22	18	18	61.7	0	0	0	7	7	24.7	6	6	20.8	0	0	0	0	0	0	10	10	34.2	7	7	26.1	1	1	3.1	0	0	0
tr|B0XXB8|B0XXB8_ASPFC	>tr|B0XXB8|B0XXB8_ASPFC DUF221 domain protein. putative OS=Neosartorya fumigata (strain CEA10 / CBS 144.89 / FGSC A1163) OX=451804 GN=AFUB_037510 PE=4 SV=1	AFUB_037510	108.23	0	66508	3	3	3.2	0	0	0	1	1	0.9	1	1	1.4	0	0	0	0	0	0	1	1	1.4	1	1	1.4	0	0	0	0	0	0
tr|B0XXC0|B0XXC0_ASPFC	>tr|B0XXC0|B0XXC0_ASPFC Homoserine dehydrogenase OS=Neosartorya fumigata (strain CEA10 / CBS 144.89 / FGSC A1163) OX=451804 GN=AFUB_037530 PE=3 SV=1	AFUB_037530	38504	0	151.43	13	13	55.4	1	1	3.3	11	11	43.8	7	7	22.8	0	0	0	0	0	0	9	9	46.2	10	10	48.1	0	0	0	0	0	0
tr|B0XXC3|B0XXC3_ASPFC	>tr|B0XXC3|B0XXC3_ASPFC Nucleosome binding protein (Nhp6a). putative OS=Neosartorya fumigata (strain CEA10 / CBS 144.89 / FGSC A1163) OX=451804 GN=AFUB_037560 PE=4 SV=1	AFUB_037560	12078	0	16001	2	2	14.4	1	1	12.5	1	1	14.4	2	2	14.4	1	1	12.5	1	1	12.5	1	1	12.5	0	0	0	0	0	0	0	0	0
tr|B0XXC6|B0XXC6_ASPFC	>tr|B0XXC6|B0XXC6_ASPFC Uncharacterized protein OS=Neosartorya fumigata (strain CEA10 / CBS 144.89 / FGSC A1163) OX=451804 GN=AFUB_037590 PE=4 SV=1	AFUB_037590	40617	0	46683	2	2	5.3	0	0	0	2	2	5.3	1	1	2.5	0	0	0	0	0	0	2	2	5.3	2	2	5.3	0	0	0	0	0	0
tr|B0XXE8|B0XXE8_ASPFC	>tr|B0XXE8|B0XXE8_ASPFC Phosphoketolase. putative OS=Neosartorya fumigata (strain CEA10 / CBS 144.89 / FGSC A1163) OX=451804 GN=AFUB_048080 PE=3 SV=1	AFUB_048080	91957	0	130.92	9	9	12.4	0	0	0	18	18	23.2	14	14	17	0	0	0	0	0	0	10	10	13.1	9	9	12.4	2	2	3.2	4	4	5.8
tr|B0XXF0|B0XXF0_ASPFC	>tr|B0XXF0|B0XXF0_ASPFC Uncharacterized protein OS=Neosartorya fumigata (strain CEA10 / CBS 144.89 / FGSC A1163) OX=451804 GN=AFUB_048100 PE=4 SV=1	AFUB_048100	12705	0	86563	3	3	31.8	0	0	0	1	1	15.9	2	2	23.4	0	0	0	0	0	0	1	1	7.5	1	1	7.5	0	0	0	0	0	0
tr|B0XXF1|B0XXF1_ASPFC	>tr|B0XXF1|B0XXF1_ASPFC Mannan endo-1.6-alpha-mannosidase OS=Neosartorya fumigata (strain CEA10 / CBS 144.89 / FGSC A1163) OX=451804 GN=AFUB_048110 PE=3 SV=1	AFUB_048110	50245	0	40527	4	4	13.2	0	0	0	5	5	13.4	5	5	13.4	0	0	0	0	0	0	4	4	11.2	4	4	12.5	0	0	0	0	0	0
tr|B0XXH1|B0XXH1_ASPFC	>tr|B0XXH1|B0XXH1_ASPFC Uncharacterized protein OS=Neosartorya fumigata (strain CEA10 / CBS 144.89 / FGSC A1163) OX=451804 GN=AFUB_048310 PE=4 SV=1	AFUB_048310	142.48	0	133.54	2	2	3.8	0	0	0	0	0	0	0	0	0	0	0	0	0	0	0	10	10	12.9	13	13	15.7	0	0	0	0	0	0
tr|B0XXI2|B0XXI2_ASPFC	>tr|B0XXI2|B0XXI2_ASPFC Uncharacterized protein OS=Neosartorya fumigata (strain CEA10 / CBS 144.89 / FGSC A1163) OX=451804 GN=AFUB_048420 PE=4 SV=1	AFUB_048420	11056	0.0079391	15638	0	0	0	0	0	0	0	0	0	0	0	0	0	0	0	0	0	0	1	1	10.7	1	1	10.7	0	0	0	0	0	0
tr|B0YE53|B0YE53_ASPFC;tr|B0XXI3|B0XXI3_ASPFC	>tr|B0YE53|B0YE53_ASPFC Uncharacterized protein OS=Neosartorya fumigata (strain CEA10 / CBS 144.89 / FGSC A1163) OX=451804 GN=AFUB_097880 PE=4 SV=1;>tr|B0XXI3|B0XXI3_ASPFC Uncharacterized protein OS=Neosartorya fumigata (strain CEA10 / CBS 144.89 / FGSC A1	AFUB_097880	19107	0.0011033	26077	0	0	0	0	0	0	0	0	0	1	1	11.8	0	0	0	0	0	0	0	0	0	0	0	0	0	0	0	0	0	0
tr|B0XXI4|B0XXI4_ASPFC	>tr|B0XXI4|B0XXI4_ASPFC Protein kinase. putative OS=Neosartorya fumigata (strain CEA10 / CBS 144.89 / FGSC A1163) OX=451804 GN=AFUB_048440 PE=4 SV=1	AFUB_048440	43454	0	15915	3	3	5.4	0	0	0	2	2	4.6	1	1	2.1	0	0	0	0	0	0	3	3	11.1	3	3	11.1	0	0	0	0	0	0
tr|B0XXJ1|B0XXJ1_ASPFC	>tr|B0XXJ1|B0XXJ1_ASPFC HNHc domain-containing protein OS=Neosartorya fumigata (strain CEA10 / CBS 144.89 / FGSC A1163) OX=451804 GN=AFUB_048510 PE=4 SV=1	AFUB_048510	40791	0.00076423	30945	1	1	3.4	0	0	0	1	1	3.4	1	1	3.4	0	0	0	0	0	0	0	0	0	0	0	0	0	0	0	0	0	0
tr|B0XXJ8|B0XXJ8_ASPFC	>tr|B0XXJ8|B0XXJ8_ASPFC O-acetyltransferase. putative OS=Neosartorya fumigata (strain CEA10 / CBS 144.89 / FGSC A1163) OX=451804 GN=AFUB_037660 PE=4 SV=1	AFUB_037660	25275	0	13178	4	4	26.3	0	0	0	1	1	6.6	1	1	6.6	0	0	0	0	0	0	1	1	6.6	1	1	6.6	0	0	0	0	0	0
tr|B0XXK1|B0XXK1_ASPFC	>tr|B0XXK1|B0XXK1_ASPFC Mitochondrial methylglutaconyl-CoA hydratase (Auh). putative OS=Neosartorya fumigata (strain CEA10 / CBS 144.89 / FGSC A1163) OX=451804 GN=AFUB_037690 PE=4 SV=1	AFUB_037690	33039	0.00078094	33876	0	0	0	0	0	0	1	1	3.9	2	2	9.1	0	0	0	0	0	0	1	1	4.5	1	1	4.5	0	0	0	0	0	0
tr|B0XXK6|B0XXK6_ASPFC	>tr|B0XXK6|B0XXK6_ASPFC Arginase OS=Neosartorya fumigata (strain CEA10 / CBS 144.89 / FGSC A1163) OX=451804 GN=AFUB_037740 PE=3 SV=1	AFUB_037740	35442	0	71313	10	10	41.7	1	1	2.2	8	8	33	3	3	10.5	0	0	0	0	0	0	4	4	18.2	5	5	20.4	1	1	3.4	0	0	0
tr|B0XXK9|B0XXK9_ASPFC	>tr|B0XXK9|B0XXK9_ASPFC Aspartic endopeptidase Pep2 OS=Neosartorya fumigata (strain CEA10 / CBS 144.89 / FGSC A1163) OX=451804 GN=AFUB_037770 PE=3 SV=1	AFUB_037770	43354	0	279.04	13	13	39.4	0	0	0	11	11	36.4	5	5	14.6	0	0	0	0	0	0	6	6	27.1	5	5	24.6	0	0	0	0	0	0
tr|B0XXL0|B0XXL0_ASPFC	>tr|B0XXL0|B0XXL0_ASPFC Proteasome regulatory particle subunit Rpt3. putative OS=Neosartorya fumigata (strain CEA10 / CBS 144.89 / FGSC A1163) OX=451804 GN=AFUB_037780 PE=3 SV=1	AFUB_037780	51598	0	205.09	18	17	51.6	1	1	3.2	7	6	18.3	4	3	10.3	1	1	2.6	1	1	2.6	12	11	41.1	13	12	41.9	0	0	0	1	0	2.6
tr|B0XXL1|B0XXL1_ASPFC	>tr|B0XXL1|B0XXL1_ASPFC ARID/BRIGHT domain protein (SWI1). putative OS=Neosartorya fumigata (strain CEA10 / CBS 144.89 / FGSC A1163) OX=451804 GN=AFUB_037790 PE=4 SV=1	AFUB_037790	106.97	0.0011001	25742	0	0	0	0	0	0	0	0	0	0	0	0	0	0	0	0	0	0	0	0	0	1	1	1.6	0	0	0	0	0	0
tr|B0XXL9|B0XXL9_ASPFC	>tr|B0XXL9|B0XXL9_ASPFC Uncharacterized protein OS=Neosartorya fumigata (strain CEA10 / CBS 144.89 / FGSC A1163) OX=451804 GN=AFUB_037870 PE=4 SV=1	AFUB_037870	50.11	0	5.04	2	2	8	0	0	0	0	0	0	0	0	0	0	0	0	0	0	0	0	0	0	0	0	0	0	0	0	0	0	0
tr|B0XXM0|B0XXM0_ASPFC	>tr|B0XXM0|B0XXM0_ASPFC Proteasome endopeptidase complex OS=Neosartorya fumigata (strain CEA10 / CBS 144.89 / FGSC A1163) OX=451804 GN=AFUB_037880 PE=3 SV=1	AFUB_037880	28204	0	273.28	26	26	70.9	7	7	26	24	24	69.8	17	17	53.1	0	0	0	0	0	0	12	12	48.1	11	11	47.3	0	0	0	4	4	16.3
tr|B0XXM3|B0XXM3_ASPFC;tr|B0Y6M2|B0Y6M2_ASPFC	>tr|B0XXM3|B0XXM3_ASPFC Ubiquitin (UbiC). putative OS=Neosartorya fumigata (strain CEA10 / CBS 144.89 / FGSC A1163) OX=451804 GN=AFUB_037910 PE=4 SV=1;>tr|B0Y6M2|B0Y6M2_ASPFC Polyubiquitin UbiD/Ubi4. putative OS=Neosartorya fumigata (strain CEA10 / CBS 144	AFUB_037910	17672	0	138.48	12	8	63	2	1	16.2	9	5	59.7	7	3	40.3	10	3	50	4	2	28.6	11	7	66.2	8	6	47.4	4	2	24	3	1	18.2
tr|B0XXM5|B0XXM5_ASPFC	>tr|B0XXM5|B0XXM5_ASPFC Ribonuclease T2 family. putative OS=Neosartorya fumigata (strain CEA10 / CBS 144.89 / FGSC A1163) OX=451804 GN=AFUB_037930 PE=3 SV=1	AFUB_037930	45369	0	12424	0	0	0	0	0	0	0	0	0	0	0	0	0	0	0	0	0	0	1	1	2.9	0	0	0	0	0	0	0	0	0
tr|B0XXN0|B0XXN0_ASPFC	>tr|B0XXN0|B0XXN0_ASPFC Zinc metalloproteinase. putative OS=Neosartorya fumigata (strain CEA10 / CBS 144.89 / FGSC A1163) OX=451804 GN=AFUB_037980 PE=4 SV=1	AFUB_037980	86426	0	33244	9	9	13.9	0	0	0	4	4	6.6	4	4	6.4	0	0	0	0	0	0	6	6	9.3	5	5	7.8	0	0	0	0	0	0
tr|B0XXN3|B0XXN3_ASPFC	>tr|B0XXN3|B0XXN3_ASPFC RINT-1 family protein OS=Neosartorya fumigata (strain CEA10 / CBS 144.89 / FGSC A1163) OX=451804 GN=AFUB_038010 PE=4 SV=1	AFUB_038010	92302	0	44228	0	0	0	0	0	0	0	0	0	0	0	0	0	0	0	0	0	0	1	1	1	2	2	3.3	0	0	0	0	0	0
tr|B0XXN4|B0XXN4_ASPFC	>tr|B0XXN4|B0XXN4_ASPFC Glutamate decarboxylase. putative OS=Neosartorya fumigata (strain CEA10 / CBS 144.89 / FGSC A1163) OX=451804 GN=AFUB_038020 PE=3 SV=1	AFUB_038020	62257	0	17.33	3	3	7.9	0	0	0	1	1	2.1	1	1	2.1	0	0	0	0	0	0	1	1	3.7	1	1	3.7	0	0	0	0	0	0
tr|B0XXN7|B0XXN7_ASPFC	>tr|B0XXN7|B0XXN7_ASPFC Golgi complex component Cog3. putative OS=Neosartorya fumigata (strain CEA10 / CBS 144.89 / FGSC A1163) OX=451804 GN=AFUB_038050 PE=4 SV=1	AFUB_038050	86224	0	77047	0	0	0	0	0	0	0	0	0	0	0	0	0	0	0	0	0	0	1	1	1.7	2	2	2.6	0	0	0	0	0	0
tr|B0XXN8|B0XXN8_ASPFC	>tr|B0XXN8|B0XXN8_ASPFC MAP kinase kinase kinase (Bck1). putative OS=Neosartorya fumigata (strain CEA10 / CBS 144.89 / FGSC A1163) OX=451804 GN=AFUB_038060 PE=4 SV=1	AFUB_038060	175.92	0.00040209	38957	2	2	2.2	0	0	0	0	0	0	0	0	0	0	0	0	0	0	0	0	0	0	0	0	0	0	0	0	0	0	0
tr|B0XXN9|B0XXN9_ASPFC	>tr|B0XXN9|B0XXN9_ASPFC Pyruvate decarboxylase PdcA. putative OS=Neosartorya fumigata (strain CEA10 / CBS 144.89 / FGSC A1163) OX=451804 GN=AFUB_038070 PE=3 SV=1	AFUB_038070	62998	0	323.31	29	29	74.3	1	1	1.8	23	23	52.9	20	20	40.8	0	0	0	0	0	0	22	22	58.2	22	22	55.9	3	3	6.3	2	2	4.6
tr|B0XXP0|B0XXP0_ASPFC	>tr|B0XXP0|B0XXP0_ASPFC THUMP domain protein OS=Neosartorya fumigata (strain CEA10 / CBS 144.89 / FGSC A1163) OX=451804 GN=AFUB_038080 PE=4 SV=1	AFUB_038080	29888	0.0098039	1471	1	1	5.6	0	0	0	1	1	5.6	0	0	0	0	0	0	0	0	0	0	0	0	0	0	0	0	0	0	0	0	0
tr|B0XXP2|B0XXP2_ASPFC	>tr|B0XXP2|B0XXP2_ASPFC SNARE-dependent exocytosis protein (Sro7). putative OS=Neosartorya fumigata (strain CEA10 / CBS 144.89 / FGSC A1163) OX=451804 GN=AFUB_038100 PE=4 SV=1	AFUB_038100	110.97	0	54502	8	8	11.5	0	0	0	5	5	7.6	2	2	2.8	0	0	0	0	0	0	3	3	5	0	0	0	0	0	0	0	0	0
tr|B0XXP3|B0XXP3_ASPFC	>tr|B0XXP3|B0XXP3_ASPFC Histone chaperone OS=Neosartorya fumigata (strain CEA10 / CBS 144.89 / FGSC A1163) OX=451804 GN=AFUB_038110 PE=3 SV=1	AFUB_038110	31496	0	36488	4	4	20.2	0	0	0	2	2	19.9	3	3	17	0	0	0	0	0	0	2	2	7.1	0	0	0	0	0	0	0	0	0
tr|B0XXP4|B0XXP4_ASPFC	>tr|B0XXP4|B0XXP4_ASPFC CFIA complex component Rna14. putative OS=Neosartorya fumigata (strain CEA10 / CBS 144.89 / FGSC A1163) OX=451804 GN=AFUB_038120 PE=4 SV=1	AFUB_038120	115.31	0	77157	0	0	0	0	0	0	1	1	1.6	1	1	1.6	0	0	0	0	0	0	0	0	0	1	1	1.4	0	0	0	0	0	0
tr|B0XXP8|B0XXP8_ASPFC	>tr|B0XXP8|B0XXP8_ASPFC Protein-tyrosine phosphatase 2 OS=Neosartorya fumigata (strain CEA10 / CBS 144.89 / FGSC A1163) OX=451804 GN=AFUB_038160 PE=4 SV=1	AFUB_038160	46867	0	56557	0	0	0	0	0	0	0	0	0	0	0	0	0	0	0	0	0	0	0	0	0	2	2	9.7	0	0	0	0	0	0
tr|B0XXP9|B0XXP9_ASPFC	>tr|B0XXP9|B0XXP9_ASPFC Cell wall protein. putative OS=Neosartorya fumigata (strain CEA10 / CBS 144.89 / FGSC A1163) OX=451804 GN=AFUB_038170 PE=4 SV=1	AFUB_038170	26814	0	47577	4	4	20.2	0	0	0	4	4	20.2	4	4	20.2	0	0	0	0	0	0	2	2	15	2	2	15	0	0	0	0	0	0
tr|B0XXQ1|B0XXQ1_ASPFC	>tr|B0XXQ1|B0XXQ1_ASPFC Peroxisomal membrane protein receptor Pex19. putative OS=Neosartorya fumigata (strain CEA10 / CBS 144.89 / FGSC A1163) OX=451804 GN=AFUB_038190 PE=4 SV=1	AFUB_038190	41235	0	69555	3	3	12.9	0	0	0	1	1	4.4	1	1	3.3	0	0	0	0	0	0	0	0	0	0	0	0	0	0	0	0	0	0
tr|B0XXQ3|B0XXQ3_ASPFC	>tr|B0XXQ3|B0XXQ3_ASPFC Telomere and ribosome associated protein Stm1. putative OS=Neosartorya fumigata (strain CEA10 / CBS 144.89 / FGSC A1163) OX=451804 GN=AFUB_038210 PE=4 SV=1	AFUB_038210	36892	0	216.06	23	23	52.3	2	2	4.2	14	14	40.5	19	19	48.9	4	4	17.5	1	1	3	7	7	26.6	6	6	23.6	0	0	0	1	1	2.7
tr|B0XXQ4|B0XXQ4_ASPFC	>tr|B0XXQ4|B0XXQ4_ASPFC Glutaminase. putative OS=Neosartorya fumigata (strain CEA10 / CBS 144.89 / FGSC A1163) OX=451804 GN=AFUB_038220 PE=4 SV=1	AFUB_038220	92757	0.0027267	18592	0	0	0	0	0	0	1	1	1.3	1	1	1.3	0	0	0	0	0	0	0	0	0	0	0	0	0	0	0	0	0	0
tr|B0XXR2|B0XXR2_ASPFC	>tr|B0XXR2|B0XXR2_ASPFC Glutathione S-transferase GstA OS=Neosartorya fumigata (strain CEA10 / CBS 144.89 / FGSC A1163) OX=451804 GN=AFUB_038300 PE=3 SV=1	AFUB_038300	29084	0	64906	3	3	12.6	0	0	0	2	2	9.8	2	2	7.9	0	0	0	0	0	0	0	0	0	0	0	0	0	0	0	0	0	0
tr|B0XXS3|B0XXS3_ASPFC	>tr|B0XXS3|B0XXS3_ASPFC Uncharacterized protein OS=Neosartorya fumigata (strain CEA10 / CBS 144.89 / FGSC A1163) OX=451804 GN=AFUB_038350 PE=4 SV=1	AFUB_038350	43107	0	8939	2	2	9.3	0	0	0	1	1	2.5	1	1	2.5	0	0	0	0	0	0	0	0	0	1	1	4.5	0	0	0	0	0	0
tr|B0XXS4|B0XXS4_ASPFC	>tr|B0XXS4|B0XXS4_ASPFC RTA1 domain protein. putative OS=Neosartorya fumigata (strain CEA10 / CBS 144.89 / FGSC A1163) OX=451804 GN=AFUB_038360 PE=4 SV=1	AFUB_038360	33081	0	12277	1	1	4.7	1	1	4.7	1	1	4.7	1	1	4.7	0	0	0	0	0	0	1	1	4.7	1	1	4.7	0	0	0	0	0	0
tr|B0XXS5|B0XXS5_ASPFC	>tr|B0XXS5|B0XXS5_ASPFC Phosphoketolase. putative OS=Neosartorya fumigata (strain CEA10 / CBS 144.89 / FGSC A1163) OX=451804 GN=AFUB_038370 PE=4 SV=1	AFUB_038370	80143	0	46097	1	1	2	0	0	0	0	0	0	1	1	2	0	0	0	0	0	0	1	1	1	2	2	2.5	0	0	0	0	0	0
tr|B0XXS6|B0XXS6_ASPFC	>tr|B0XXS6|B0XXS6_ASPFC Probable acetate kinase OS=Neosartorya fumigata (strain CEA10 / CBS 144.89 / FGSC A1163) OX=451804 GN=AFUB_038380 PE=3 SV=1	AFUB_038380	51861	0	12135	2	2	5.5	0	0	0	2	2	4.5	1	1	2.3	0	0	0	0	0	0	4	4	12.6	4	4	12.6	0	0	0	0	0	0
tr|B0XXS7|B0XXS7_ASPFC	>tr|B0XXS7|B0XXS7_ASPFC RAB GTPase Vps21/Ypt51. putative OS=Neosartorya fumigata (strain CEA10 / CBS 144.89 / FGSC A1163) OX=451804 GN=AFUB_038420 PE=4 SV=1	AFUB_038420	27603	0	247.86	11	9	66	0	0	0	9	7	58	7	5	42.4	0	0	0	0	0	0	7	5	41.2	8	6	54.6	0	0	0	0	0	0
tr|B0XXS8|B0XXS8_ASPFC	>tr|B0XXS8|B0XXS8_ASPFC 40S ribosomal protein S7 OS=Neosartorya fumigata (strain CEA10 / CBS 144.89 / FGSC A1163) OX=451804 GN=AFUB_038430 PE=3 SV=1	AFUB_038430	22844	0	255.35	11	11	58.2	0	0	0	13	13	65.7	9	9	48.3	4	4	14.9	2	2	16.9	14	14	66.2	12	12	65.2	5	5	22.9	6	6	22.4
tr|B0XXS9|B0XXS9_ASPFC	>tr|B0XXS9|B0XXS9_ASPFC Dynactin Arp1 p62 subunit RO2. putative OS=Neosartorya fumigata (strain CEA10 / CBS 144.89 / FGSC A1163) OX=451804 GN=AFUB_038440 PE=4 SV=1	AFUB_038440	71037	0	61547	3	3	7.1	0	0	0	1	1	2	1	1	2	0	0	0	0	0	0	0	0	0	0	0	0	0	0	0	0	0	0
tr|B0XXT1|B0XXT1_ASPFC	>tr|B0XXT1|B0XXT1_ASPFC Actin-related protein 2/3 complex subunit 5 OS=Neosartorya fumigata (strain CEA10 / CBS 144.89 / FGSC A1163) OX=451804 GN=AFUB_038460 PE=3 SV=1	AFUB_038460	20567	0	73967	11	11	86.5	1	1	3.1	6	6	36.3	6	6	35.8	0	0	0	0	0	0	5	5	45.6	4	4	28	0	0	0	0	0	0
tr|B0XXT5|B0XXT5_ASPFC	>tr|B0XXT5|B0XXT5_ASPFC 3-hydroxy-3-methylglutaryl coenzyme A synthase OS=Neosartorya fumigata (strain CEA10 / CBS 144.89 / FGSC A1163) OX=451804 GN=AFUB_038500 PE=3 SV=1	AFUB_038500	50.81	0	154.08	17	16	48.5	1	1	2	11	11	31.7	8	8	25.9	0	0	0	0	0	0	8	7	21.5	9	8	23.9	2	2	4.1	1	1	2.2
tr|B0XXT6|B0XXT6_ASPFC	>tr|B0XXT6|B0XXT6_ASPFC Glutamate carboxypeptidase Tre2. putative OS=Neosartorya fumigata (strain CEA10 / CBS 144.89 / FGSC A1163) OX=451804 GN=AFUB_038510 PE=4 SV=1	AFUB_038510	101.2	0	57906	5	5	7.5	0	0	0	5	5	6.6	3	3	4.2	0	0	0	0	0	0	5	5	9.8	5	5	9.8	0	0	0	0	0	0
tr|B0XXT7|B0XXT7_ASPFC	>tr|B0XXT7|B0XXT7_ASPFC Uncharacterized protein OS=Neosartorya fumigata (strain CEA10 / CBS 144.89 / FGSC A1163) OX=451804 GN=AFUB_038520 PE=4 SV=1	AFUB_038520	128.16	0.0040541	17698	1	1	1.1	0	0	0	0	0	0	0	0	0	0	0	0	0	0	0	0	0	0	0	0	0	0	0	0	0	0	0
tr|B0XXT8|B0XXT8_ASPFC	>tr|B0XXT8|B0XXT8_ASPFC Mitochondrial F1F0 ATP synthase subunit Atp14. putative OS=Neosartorya fumigata (strain CEA10 / CBS 144.89 / FGSC A1163) OX=451804 GN=AFUB_038530 PE=4 SV=1	AFUB_038530	13574	0	19556	1	1	16.3	0	0	0	0	0	0	0	0	0	0	0	0	0	0	0	1	1	16.3	1	1	16.3	0	0	0	0	0	0
tr|B0XXU0|B0XXU0_ASPFC	>tr|B0XXU0|B0XXU0_ASPFC Uncharacterized protein OS=Neosartorya fumigata (strain CEA10 / CBS 144.89 / FGSC A1163) OX=451804 GN=AFUB_038550 PE=4 SV=1	AFUB_038550	101.54	0	185.46	21	21	40.1	0	0	0	6	6	8.3	7	7	10.8	0	0	0	0	0	0	3	3	3.6	3	3	2.8	0	0	0	0	0	0
tr|B0XXV0|B0XXV0_ASPFC	>tr|B0XXV0|B0XXV0_ASPFC Uncharacterized protein OS=Neosartorya fumigata (strain CEA10 / CBS 144.89 / FGSC A1163) OX=451804 GN=AFUB_038650 PE=4 SV=1	AFUB_038650	73435	0	48223	3	3	35.3	0	0	0	0	0	0	0	0	0	0	0	0	0	0	0	0	0	0	0	0	0	0	0	0	0	0	0
tr|B0XXV2|B0XXV2_ASPFC	>tr|B0XXV2|B0XXV2_ASPFC DNA damage response protein (Dap1). putative OS=Neosartorya fumigata (strain CEA10 / CBS 144.89 / FGSC A1163) OX=451804 GN=AFUB_038670 PE=3 SV=1	AFUB_038670	17221	0	46239	8	8	57.4	0	0	0	4	4	22.6	5	5	37.4	0	0	0	0	0	0	4	4	32.3	4	4	32.3	1	1	5.2	1	1	5.2
tr|B0XXV3|B0XXV3_ASPFC	>tr|B0XXV3|B0XXV3_ASPFC Stress response protein (Ish1). putative OS=Neosartorya fumigata (strain CEA10 / CBS 144.89 / FGSC A1163) OX=451804 GN=AFUB_038680 PE=4 SV=1	AFUB_038680	59227	0	123.73	22	22	39.1	3	3	4.1	19	19	35.3	15	15	25.2	0	0	0	0	0	0	5	5	11.2	8	8	15.7	1	1	1.5	1	1	1.9
tr|B0XXV5|B0XXV5_ASPFC	>tr|B0XXV5|B0XXV5_ASPFC Nuclear transport factor NTF-2. putative OS=Neosartorya fumigata (strain CEA10 / CBS 144.89 / FGSC A1163) OX=451804 GN=AFUB_038700 PE=4 SV=1	AFUB_038700	14203	0	49548	3	3	33.9	0	0	0	1	1	10.5	0	0	0	0	0	0	0	0	0	3	3	34.7	1	1	6.5	1	1	6.5	2	2	12.9
tr|B0XXW0|B0XXW0_ASPFC	>tr|B0XXW0|B0XXW0_ASPFC Dolichol-phosphate mannosyltransferase subunit 1 OS=Neosartorya fumigata (strain CEA10 / CBS 144.89 / FGSC A1163) OX=451804 GN=AFUB_038750 PE=3 SV=1	AFUB_038750	27915	0	15989	4	4	17.6	0	0	0	3	3	15.1	3	3	13.1	0	0	0	0	0	0	2	2	9	2	2	9	0	0	0	0	0	0
tr|B0XXW1|B0XXW1_ASPFC	>tr|B0XXW1|B0XXW1_ASPFC Uncharacterized protein OS=Neosartorya fumigata (strain CEA10 / CBS 144.89 / FGSC A1163) OX=451804 GN=AFUB_038760 PE=4 SV=1	AFUB_038760	34249	0	21854	3	3	17.6	0	0	0	1	1	3.1	0	0	0	0	0	0	0	0	0	0	0	0	0	0	0	0	0	0	0	0	0
tr|B0XXW4|B0XXW4_ASPFC	>tr|B0XXW4|B0XXW4_ASPFC Vacuolar protein sorting-associated protein 35 OS=Neosartorya fumigata (strain CEA10 / CBS 144.89 / FGSC A1163) OX=451804 GN=AFUB_038790 PE=3 SV=1	AFUB_038790	99725	0	17026	5	5	5.2	0	0	0	3	3	2.6	4	4	4.9	0	0	0	0	0	0	4	4	4.7	6	6	7.4	0	0	0	0	0	0
tr|B0XXW6|B0XXW6_ASPFC	>tr|B0XXW6|B0XXW6_ASPFC Rho GTPase Rho 2. putative OS=Neosartorya fumigata (strain CEA10 / CBS 144.89 / FGSC A1163) OX=451804 GN=AFUB_038810 PE=4 SV=1	AFUB_038810	23536	0	112.84	8	8	48.3	1	1	5.8	3	3	15.5	2	2	11.6	0	0	0	0	0	0	5	5	32.9	3	3	17.9	0	0	0	0	0	0
tr|B0XXW9|B0XXW9_ASPFC	>tr|B0XXW9|B0XXW9_ASPFC Acetolactate synthase OS=Neosartorya fumigata (strain CEA10 / CBS 144.89 / FGSC A1163) OX=451804 GN=AFUB_038840 PE=3 SV=1	AFUB_038840	82477	0	22254	1	1	0.9	0	0	0	4	4	8.8	4	4	8.8	0	0	0	0	0	0	2	2	5.1	2	2	5.1	0	0	0	0	0	0
tr|B0XXX0|B0XXX0_ASPFC	>tr|B0XXX0|B0XXX0_ASPFC Galactokinase OS=Neosartorya fumigata (strain CEA10 / CBS 144.89 / FGSC A1163) OX=451804 GN=AFUB_038850 PE=4 SV=1	AFUB_038850	60.46	0	35865	6	6	13.3	0	0	0	1	1	1.8	2	2	1.8	0	0	0	0	0	0	2	2	5.5	4	4	10.6	0	0	0	0	0	0
tr|B0XXX4|B0XXX4_ASPFC	>tr|B0XXX4|B0XXX4_ASPFC Uncharacterized protein OS=Neosartorya fumigata (strain CEA10 / CBS 144.89 / FGSC A1163) OX=451804 GN=AFUB_038890 PE=4 SV=1	AFUB_038890	28281	0.00078278	34329	2	2	10.6	0	0	0	0	0	0	0	0	0	0	0	0	0	0	0	0	0	0	0	0	0	0	0	0	0	0	0
tr|B0XXX5|B0XXX5_ASPFC	>tr|B0XXX5|B0XXX5_ASPFC UPF0132 domain protein OS=Neosartorya fumigata (strain CEA10 / CBS 144.89 / FGSC A1163) OX=451804 GN=AFUB_038900 PE=4 SV=1	AFUB_038900	21489	0	22892	1	1	4.6	0	0	0	2	2	14.4	2	2	14.4	0	0	0	0	0	0	2	2	11.3	1	1	4.6	0	0	0	0	0	0
tr|B0XXX6|B0XXX6_ASPFC	>tr|B0XXX6|B0XXX6_ASPFC Cell division control protein (Cdc15). putative OS=Neosartorya fumigata (strain CEA10 / CBS 144.89 / FGSC A1163) OX=451804 GN=AFUB_038910 PE=4 SV=1	AFUB_038910	103.07	0	10973	5	5	7.8	0	0	0	1	1	1.9	1	1	1.2	0	0	0	0	0	0	0	0	0	0	0	0	0	0	0	0	0	0
tr|B0XXX7|B0XXX7_ASPFC	>tr|B0XXX7|B0XXX7_ASPFC Ccr4-Not transcription complex subunit (NOT1). putative OS=Neosartorya fumigata (strain CEA10 / CBS 144.89 / FGSC A1163) OX=451804 GN=AFUB_038920 PE=4 SV=1	AFUB_038920	260.99	0	67102	6	6	3.1	0	0	0	3	3	1.3	5	5	2.3	0	0	0	0	0	0	10	10	5.5	16	16	8.5	0	0	0	0	0	0
tr|B0XXX9|B0XXX9_ASPFC	>tr|B0XXX9|B0XXX9_ASPFC Acid phosphatase. putative OS=Neosartorya fumigata (strain CEA10 / CBS 144.89 / FGSC A1163) OX=451804 GN=AFUB_038940 PE=4 SV=1	AFUB_038940	86971	0	21.55	3	3	5.4	0	0	0	2	2	3.4	2	2	3.4	0	0	0	0	0	0	3	3	5.1	7	7	12.6	0	0	0	0	0	0
tr|B0XXY2|B0XXY2_ASPFC	>tr|B0XXY2|B0XXY2_ASPFC Peroxisomal membrane anchor protein (Pex14). putative OS=Neosartorya fumigata (strain CEA10 / CBS 144.89 / FGSC A1163) OX=451804 GN=AFUB_038970 PE=4 SV=1	AFUB_038970	44046	0	15.34	2	2	9.9	0	0	0	0	0	0	1	1	3.4	0	0	0	0	0	0	2	2	7.2	2	2	7.2	0	0	0	0	0	0
tr|B0XXZ1|B0XXZ1_ASPFC	>tr|B0XXZ1|B0XXZ1_ASPFC Electron transfer flavoprotein-ubiquinone oxidoreductase OS=Neosartorya fumigata (strain CEA10 / CBS 144.89 / FGSC A1163) OX=451804 GN=AFUB_039060 PE=4 SV=1	AFUB_039060	81709	0	44935	1	1	1.6	0	0	0	0	0	0	1	1	1.1	0	0	0	0	0	0	2	2	3.7	1	1	1.6	0	0	0	0	0	0
tr|B0XXZ3|B0XXZ3_ASPFC	>tr|B0XXZ3|B0XXZ3_ASPFC Dihydroneopterin aldolase domain protein OS=Neosartorya fumigata (strain CEA10 / CBS 144.89 / FGSC A1163) OX=451804 GN=AFUB_039080 PE=4 SV=1	AFUB_039080	38643	0	46204	6	6	25.1	0	0	0	2	2	5.7	2	2	5.7	0	0	0	0	0	0	3	3	11.4	5	5	21.1	0	0	0	0	0	0
tr|B0XXZ7|B0XXZ7_ASPFC	>tr|B0XXZ7|B0XXZ7_ASPFC Uncharacterized protein OS=Neosartorya fumigata (strain CEA10 / CBS 144.89 / FGSC A1163) OX=451804 GN=AFUB_039120 PE=4 SV=1	AFUB_039120	52511	0	51625	0	0	0	0	0	0	0	0	0	0	0	0	0	0	0	0	0	0	2	2	4.6	2	2	4.6	0	0	0	0	0	0
tr|B0XY02|B0XY02_ASPFC	>tr|B0XY02|B0XY02_ASPFC cAMP-dependent protein kinase regulatory subunit OS=Neosartorya fumigata (strain CEA10 / CBS 144.89 / FGSC A1163) OX=451804 GN=AFUB_039170 PE=3 SV=1	AFUB_039170	44531	0	61531	11	11	46.5	0	0	0	3	3	11.4	1	1	3.4	0	0	0	0	0	0	3	3	10.2	3	3	10.9	0	0	0	0	0	0
tr|B0XY03|B0XY03_ASPFC	>tr|B0XY03|B0XY03_ASPFC Uncharacterized protein OS=Neosartorya fumigata (strain CEA10 / CBS 144.89 / FGSC A1163) OX=451804 GN=AFUB_039180 PE=4 SV=1	AFUB_039180	44783	0	323.31	31	31	95.4	4	4	16.9	21	21	87.2	15	15	54.7	5	5	22.2	5	5	22.7	18	18	78.7	17	17	77.8	3	3	15.1	0	0	0
tr|B0XY04|B0XY04_ASPFC	>tr|B0XY04|B0XY04_ASPFC Uncharacterized protein OS=Neosartorya fumigata (strain CEA10 / CBS 144.89 / FGSC A1163) OX=451804 GN=AFUB_039190 PE=4 SV=1	AFUB_039190	11842	0	14222	2	2	26.9	0	0	0	2	2	24	1	1	9.6	0	0	0	0	0	0	1	1	14.4	0	0	0	0	0	0	0	0	0
tr|B0XY06|B0XY06_ASPFC	>tr|B0XY06|B0XY06_ASPFC Aureobasidin resistance protein Aur1 OS=Neosartorya fumigata (strain CEA10 / CBS 144.89 / FGSC A1163) OX=451804 GN=AFUB_039210 PE=4 SV=1	AFUB_039210	49.21	0	46506	2	2	6.9	0	0	0	1	1	4.8	0	0	0	0	0	0	0	0	0	1	1	4.8	0	0	0	0	0	0	0	0	0
tr|B0XY07|B0XY07_ASPFC	>tr|B0XY07|B0XY07_ASPFC Phospholipid:diacylglycerol acyltransferase. putative OS=Neosartorya fumigata (strain CEA10 / CBS 144.89 / FGSC A1163) OX=451804 GN=AFUB_039220 PE=4 SV=1	AFUB_039220	67122	0.00075386	2907	1	1	1.7	0	0	0	2	2	3.2	2	2	3.2	0	0	0	0	0	0	0	0	0	0	0	0	0	0	0	0	0	0
tr|B0XY11|B0XY11_ASPFC	>tr|B0XY11|B0XY11_ASPFC Phosphatidylinositol transporter. putative OS=Neosartorya fumigata (strain CEA10 / CBS 144.89 / FGSC A1163) OX=451804 GN=AFUB_039260 PE=4 SV=1	AFUB_039260	37324	0	145.01	19	19	66.8	0	0	0	17	17	66.5	16	16	51.1	0	0	0	0	0	0	8	8	28.4	7	7	26	0	0	0	0	0	0
tr|B0XY12|B0XY12_ASPFC	>tr|B0XY12|B0XY12_ASPFC GTPase activating protein Sar1. putative OS=Neosartorya fumigata (strain CEA10 / CBS 144.89 / FGSC A1163) OX=451804 GN=AFUB_039270 PE=4 SV=1	AFUB_039270	89729	0.0020877	2034	2	2	2.2	0	0	0	0	0	0	0	0	0	0	0	0	0	0	0	0	0	0	0	0	0	0	0	0	0	0	0
tr|B0XY14|B0XY14_ASPFC	>tr|B0XY14|B0XY14_ASPFC Exosome complex exonuclease Rrp6. putative OS=Neosartorya fumigata (strain CEA10 / CBS 144.89 / FGSC A1163) OX=451804 GN=AFUB_039290 PE=4 SV=1	AFUB_039290	85.51	0	59186	1	1	1.3	0	0	0	0	0	0	0	0	0	0	0	0	0	0	0	0	0	0	1	1	1.6	0	0	0	0	0	0
tr|B0XY17|B0XY17_ASPFC	>tr|B0XY17|B0XY17_ASPFC DNA mismatch repair protein Msh2. putative OS=Neosartorya fumigata (strain CEA10 / CBS 144.89 / FGSC A1163) OX=451804 GN=AFUB_039320 PE=3 SV=1	AFUB_039320	105.29	0.00039793	3676	1	1	1.2	0	0	0	0	0	0	0	0	0	0	0	0	0	0	0	2	2	2.4	2	2	2.4	0	0	0	0	0	0
tr|B0XY19|B0XY19_ASPFC	>tr|B0XY19|B0XY19_ASPFC Uncharacterized protein OS=Neosartorya fumigata (strain CEA10 / CBS 144.89 / FGSC A1163) OX=451804 GN=AFUB_039340 PE=4 SV=1	AFUB_039340	19475	0	59182	1	1	11.9	0	0	0	0	0	0	0	0	0	0	0	0	0	0	0	0	0	0	0	0	0	0	0	0	0	0	0
tr|B0XY27|B0XY27_ASPFC	>tr|B0XY27|B0XY27_ASPFC Uncharacterized protein OS=Neosartorya fumigata (strain CEA10 / CBS 144.89 / FGSC A1163) OX=451804 GN=AFUB_039420 PE=4 SV=1	AFUB_039420	37902	0	42857	0	0	0	0	0	0	0	0	0	0	0	0	0	0	0	0	0	0	0	0	0	2	2	6.3	0	0	0	0	0	0
tr|B0XY28|B0XY28_ASPFC	>tr|B0XY28|B0XY28_ASPFC Integral plasma membrane protein. putative OS=Neosartorya fumigata (strain CEA10 / CBS 144.89 / FGSC A1163) OX=451804 GN=AFUB_039430 PE=4 SV=1	AFUB_039430	104.6	0	115.04	9	9	8.3	0	0	0	8	8	7.6	6	6	5.6	0	0	0	0	0	0	6	6	6.9	6	6	7.9	0	0	0	0	0	0
tr|B0XY32|B0XY32_ASPFC	>tr|B0XY32|B0XY32_ASPFC Sec23/Sec24 family protein OS=Neosartorya fumigata (strain CEA10 / CBS 144.89 / FGSC A1163) OX=451804 GN=AFUB_039470 PE=4 SV=1	AFUB_039470	110.21	0	20984	7	7	9.7	1	1	0.8	3	3	4.1	3	3	4.2	0	0	0	0	0	0	3	3	4.9	3	3	4.9	0	0	0	0	0	0
tr|B0XY38|B0XY38_ASPFC	>tr|B0XY38|B0XY38_ASPFC Camp independent regulatory protein OS=Neosartorya fumigata (strain CEA10 / CBS 144.89 / FGSC A1163) OX=451804 GN=AFUB_039530 PE=4 SV=1	AFUB_039530	50959	0.00076307	3059	1	1	3.8	0	0	0	0	0	0	0	0	0	0	0	0	0	0	0	0	0	0	0	0	0	0	0	0	0	0	0
tr|B0XY40|B0XY40_ASPFC	>tr|B0XY40|B0XY40_ASPFC RNA binding protein. putative OS=Neosartorya fumigata (strain CEA10 / CBS 144.89 / FGSC A1163) OX=451804 GN=AFUB_039550 PE=4 SV=1	AFUB_039550	106.72	0	34127	5	5	7.1	0	0	0	1	1	1.2	1	1	1.7	0	0	0	0	0	0	4	4	6.6	5	5	7.3	0	0	0	0	0	0
tr|B0XY42|B0XY42_ASPFC	>tr|B0XY42|B0XY42_ASPFC Pre-rRNA processing nucleolar protein Sik1. putative OS=Neosartorya fumigata (strain CEA10 / CBS 144.89 / FGSC A1163) OX=451804 GN=AFUB_039570 PE=4 SV=1	AFUB_039570	58195	0	100.8	4	4	10.2	0	0	0	3	3	7.9	2	2	4.6	0	0	0	0	0	0	6	6	17.8	6	6	16.9	0	0	0	0	0	0
tr|B0XY43|B0XY43_ASPFC	>tr|B0XY43|B0XY43_ASPFC T-complex protein 1. zeta subunit. putative OS=Neosartorya fumigata (strain CEA10 / CBS 144.89 / FGSC A1163) OX=451804 GN=AFUB_039580 PE=3 SV=1	AFUB_039580	58737	0	142.62	22	22	45.6	1	1	1.9	15	15	28.1	11	11	21.9	0	0	0	0	0	0	12	12	25	13	13	25.9	0	0	0	1	1	2.8
tr|B0XY47|B0XY47_ASPFC	>tr|B0XY47|B0XY47_ASPFC Calcium/calmodulin dependent protein kinase. putative OS=Neosartorya fumigata (strain CEA10 / CBS 144.89 / FGSC A1163) OX=451804 GN=AFUB_039620 PE=3 SV=1	AFUB_039620	44338	0	31641	2	2	4.8	0	0	0	2	2	5.1	1	1	2.3	0	0	0	0	0	0	2	2	7.1	2	2	6.1	0	0	0	0	0	0
tr|B0XY59|B0XY59_ASPFC	>tr|B0XY59|B0XY59_ASPFC AMMECR1 family protein OS=Neosartorya fumigata (strain CEA10 / CBS 144.89 / FGSC A1163) OX=451804 GN=AFUB_039740 PE=4 SV=1	AFUB_039740	38091	0.00039479	3585	1	1	3.5	0	0	0	0	0	0	0	0	0	0	0	0	0	0	0	1	1	3.5	1	1	3.5	0	0	0	0	0	0
tr|B0XY60|B0XY60_ASPFC	>tr|B0XY60|B0XY60_ASPFC Regulatory factor Sgt1. putative OS=Neosartorya fumigata (strain CEA10 / CBS 144.89 / FGSC A1163) OX=451804 GN=AFUB_039750 PE=4 SV=1	AFUB_039750	69889	0	11073	3	3	7.5	0	0	0	1	1	1.8	0	0	0	0	0	0	0	0	0	0	0	0	0	0	0	0	0	0	0	0	0
tr|B0XY62|B0XY62_ASPFC	>tr|B0XY62|B0XY62_ASPFC Vacuolar sorting ATPase Vps4. putative OS=Neosartorya fumigata (strain CEA10 / CBS 144.89 / FGSC A1163) OX=451804 GN=AFUB_039770 PE=3 SV=1	AFUB_039770	48082	0	62596	3	2	8.7	0	0	0	1	0	2.8	1	0	2.8	0	0	0	0	0	0	2	1	7.6	2	1	7.6	0	0	0	0	0	0
tr|B0XY64|B0XY64_ASPFC	>tr|B0XY64|B0XY64_ASPFC PDCD2_C domain protein. putative OS=Neosartorya fumigata (strain CEA10 / CBS 144.89 / FGSC A1163) OX=451804 GN=AFUB_039790 PE=4 SV=1	AFUB_039790	46735	0.0021224	22231	2	2	7.2	0	0	0	1	1	2.3	1	1	2.3	0	0	0	0	0	0	0	0	0	0	0	0	0	0	0	0	0	0
tr|B0XY65|B0XY65_ASPFC	>tr|B0XY65|B0XY65_ASPFC Prenylcysteine lyase. putative OS=Neosartorya fumigata (strain CEA10 / CBS 144.89 / FGSC A1163) OX=451804 GN=AFUB_039800 PE=4 SV=1	AFUB_039800	59705	0	46382	2	2	3.9	1	1	2	1	1	1.8	1	1	1.8	0	0	0	0	0	0	1	1	2	1	1	2	0	0	0	0	0	0
tr|B0XY66|B0XY66_ASPFC	>tr|B0XY66|B0XY66_ASPFC Serine hydroxymethyltransferase OS=Neosartorya fumigata (strain CEA10 / CBS 144.89 / FGSC A1163) OX=451804 GN=AFUB_039810 PE=3 SV=1	AFUB_039810	51873	0	323.31	26	25	54.8	3	3	5.9	21	20	49	18	17	41.6	0	0	0	0	0	0	17	16	40.6	19	18	45.4	2	2	4	3	3	5.7
tr|B0XY68|B0XY68_ASPFC	>tr|B0XY68|B0XY68_ASPFC Phosphoglycerate mutase. 2.3-bisphosphoglycerate-independent OS=Neosartorya fumigata (strain CEA10 / CBS 144.89 / FGSC A1163) OX=451804 GN=AFUB_039830 PE=3 SV=1	AFUB_039830	57454	0	143.85	17	17	35	1	1	2.7	7	7	16.7	6	6	14.2	0	0	0	0	0	0	2	2	4.6	2	2	5.4	0	0	0	0	0	0
tr|B0XY72|B0XY72_ASPFC	>tr|B0XY72|B0XY72_ASPFC Cell wall glucanase. putative OS=Neosartorya fumigata (strain CEA10 / CBS 144.89 / FGSC A1163) OX=451804 GN=AFUB_039870 PE=4 SV=1	AFUB_039870	40.59	0	39866	2	2	6.1	0	0	0	2	2	6.1	2	2	6.1	0	0	0	0	0	0	1	1	2.8	1	1	3.3	0	0	0	0	0	0
tr|B0XY75|B0XY75_ASPFC	>tr|B0XY75|B0XY75_ASPFC Bifunctional cytochrome P450/NADPH--P450 reductase OS=Neosartorya fumigata (strain CEA10 / CBS 144.89 / FGSC A1163) OX=451804 GN=AFUB_039920 PE=3 SV=1	AFUB_039920	124.21	0	75966	7	7	9.8	2	2	1.9	8	8	7	7	7	6.1	0	0	0	0	0	0	8	8	11.2	7	7	9.6	0	0	0	0	0	0
tr|B0XY82|B0XY82_ASPFC	>tr|B0XY82|B0XY82_ASPFC Arabinan endo-1.5-alpha-L-arabinosidase OS=Neosartorya fumigata (strain CEA10 / CBS 144.89 / FGSC A1163) OX=451804 GN=AFUB_039990 PE=3 SV=1	AFUB_039990	46005	0	41455	1	1	3.1	0	0	0	0	0	0	0	0	0	0	0	0	0	0	0	1	1	3.1	1	1	3.1	0	0	0	0	0	0
tr|B0XY85|B0XY85_ASPFC	>tr|B0XY85|B0XY85_ASPFC Uncharacterized protein OS=Neosartorya fumigata (strain CEA10 / CBS 144.89 / FGSC A1163) OX=451804 GN=AFUB_040020 PE=4 SV=1	AFUB_040020	32845	0	21378	9	9	47.1	0	0	0	5	5	18	5	5	18	0	0	0	0	0	0	1	1	2.8	0	0	0	0	0	0	0	0	0
tr|B0XY93|B0XY93_ASPFC	>tr|B0XY93|B0XY93_ASPFC Regulatory protein SUAPRGA1 OS=Neosartorya fumigata (strain CEA10 / CBS 144.89 / FGSC A1163) OX=451804 GN=AFUB_040100 PE=4 SV=1	AFUB_040100	40094	0	77181	10	10	36.4	1	1	2	2	2	7.1	5	5	14.1	0	0	0	0	0	0	4	4	13.8	4	4	13.8	1	1	3.4	0	0	0
tr|B0XY96|B0XY96_ASPFC	>tr|B0XY96|B0XY96_ASPFC Threonine synthase OS=Neosartorya fumigata (strain CEA10 / CBS 144.89 / FGSC A1163) OX=451804 GN=AFUB_040130 PE=4 SV=1	AFUB_040130	56129	0	58.28	8	8	19.2	1	1	2.2	8	8	21.9	6	6	16.2	0	0	0	0	0	0	4	4	12.6	4	4	12.6	0	0	0	0	0	0
tr|B0XY97|B0XY97_ASPFC	>tr|B0XY97|B0XY97_ASPFC AP complex subunit beta OS=Neosartorya fumigata (strain CEA10 / CBS 144.89 / FGSC A1163) OX=451804 GN=AFUB_040140 PE=3 SV=1	AFUB_040140	81701	0	25381	7	7	10.1	0	0	0	4	4	6.2	6	6	8.7	0	0	0	0	0	0	4	4	5.8	7	7	9.7	1	1	1.5	0	0	0
tr|B0XYA0|B0XYA0_ASPFC	>tr|B0XYA0|B0XYA0_ASPFC Proteasome regulatory particle subunit (RpnL). putative OS=Neosartorya fumigata (strain CEA10 / CBS 144.89 / FGSC A1163) OX=451804 GN=AFUB_040170 PE=4 SV=1	AFUB_040170	31162	0	100.15	14	14	62.9	0	0	0	8	8	35.7	7	7	27.5	0	0	0	0	0	0	4	4	23.2	6	6	30	1	1	3.9	0	0	0
tr|B0XYA3|B0XYA3_ASPFC	>tr|B0XYA3|B0XYA3_ASPFC Tubulin-specific chaperone c. putative OS=Neosartorya fumigata (strain CEA10 / CBS 144.89 / FGSC A1163) OX=451804 GN=AFUB_040200 PE=4 SV=1	AFUB_040200	44243	0	13756	6	6	16.4	0	0	0	3	3	8.8	3	3	7.6	0	0	0	0	0	0	1	1	2.9	0	0	0	0	0	0	0	0	0
tr|B0XYA9|B0XYA9_ASPFC	>tr|B0XYA9|B0XYA9_ASPFC Coatomer subunit alpha OS=Neosartorya fumigata (strain CEA10 / CBS 144.89 / FGSC A1163) OX=451804 GN=AFUB_040260 PE=4 SV=1	AFUB_040260	135.85	0	237.94	26	25	24.3	1	1	1	16	16	14.9	16	16	15.2	0	0	0	0	0	0	25	25	27.1	23	23	23.3	0	0	0	1	1	1
tr|B0XYB1|B0XYB1_ASPFC	>tr|B0XYB1|B0XYB1_ASPFC Glycosyl hydrolase. putative OS=Neosartorya fumigata (strain CEA10 / CBS 144.89 / FGSC A1163) OX=451804 GN=AFUB_040280 PE=4 SV=1	AFUB_040280	86063	0	10408	2	2	4	0	0	0	3	3	5.1	1	1	1.4	0	0	0	0	0	0	0	0	0	0	0	0	0	0	0	0	0	0
tr|B0XYB2|B0XYB2_ASPFC	>tr|B0XYB2|B0XYB2_ASPFC Antiviral protein (Ski3). putative OS=Neosartorya fumigata (strain CEA10 / CBS 144.89 / FGSC A1163) OX=451804 GN=AFUB_040290 PE=4 SV=1	AFUB_040290	160.7	0	21141	0	0	0	0	0	0	0	0	0	0	0	0	0	0	0	0	0	0	3	3	3.1	7	7	6.4	0	0	0	0	0	0
tr|B0XYB5|B0XYB5_ASPFC	>tr|B0XYB5|B0XYB5_ASPFC Nuclear import and export protein Msn5. putative OS=Neosartorya fumigata (strain CEA10 / CBS 144.89 / FGSC A1163) OX=451804 GN=AFUB_040320 PE=4 SV=1	AFUB_040320	120.93	0	11078	0	0	0	0	0	0	0	0	0	0	0	0	0	0	0	0	0	0	7	7	8	7	7	8	0	0	0	0	0	0
tr|B0XYB6|B0XYB6_ASPFC	>tr|B0XYB6|B0XYB6_ASPFC NADH-ubiquinone oxidoreductase subunit GRIM-19. putative OS=Neosartorya fumigata (strain CEA10 / CBS 144.89 / FGSC A1163) OX=451804 GN=AFUB_040330 PE=4 SV=1	AFUB_040330	15183	0	74009	3	3	26	0	0	0	2	2	12.6	2	2	12.6	0	0	0	0	0	0	0	0	0	0	0	0	0	0	0	0	0	0
tr|B0XYB8|B0XYB8_ASPFC	>tr|B0XYB8|B0XYB8_ASPFC Uncharacterized protein OS=Neosartorya fumigata (strain CEA10 / CBS 144.89 / FGSC A1163) OX=451804 GN=AFUB_040350 PE=4 SV=1	AFUB_040350	98734	0	40828	10	10	14.7	0	0	0	5	5	8	4	4	6.5	0	0	0	0	0	0	3	3	4	2	2	2.7	0	0	0	0	0	0
tr|B0XYC3|B0XYC3_ASPFC	>tr|B0XYC3|B0XYC3_ASPFC Uncharacterized protein OS=Neosartorya fumigata (strain CEA10 / CBS 144.89 / FGSC A1163) OX=451804 GN=AFUB_040400 PE=4 SV=1	AFUB_040400	23531	0.0014322	23236	1	1	9	0	0	0	0	0	0	0	0	0	0	0	0	0	0	0	0	0	0	0	0	0	0	0	0	0	0	0
tr|B0XYC6|B0XYC6_ASPFC	>tr|B0XYC6|B0XYC6_ASPFC Isocitrate dehydrogenase [NADP] OS=Neosartorya fumigata (strain CEA10 / CBS 144.89 / FGSC A1163) OX=451804 GN=AFUB_040430 PE=3 SV=1	AFUB_040430	55834	0	87.87	11	11	30.5	0	0	0	8	8	21.4	7	7	18.4	0	0	0	0	0	0	6	6	14.2	8	8	21.6	0	0	0	0	0	0
tr|B0XYC7|B0XYC7_ASPFC	>tr|B0XYC7|B0XYC7_ASPFC C1 tetrahydrofolate synthase. putative OS=Neosartorya fumigata (strain CEA10 / CBS 144.89 / FGSC A1163) OX=451804 GN=AFUB_040440 PE=3 SV=1	AFUB_040440	100.46	0	135.96	20	20	26.1	0	0	0	13	13	17.8	10	10	12.4	0	0	0	1	1	1.2	25	25	29.1	25	25	31.5	0	0	0	0	0	0
tr|B0XYC9|B0XYC9_ASPFC	>tr|B0XYC9|B0XYC9_ASPFC Coactivator bridging factor 1 (Mbf1). putative OS=Neosartorya fumigata (strain CEA10 / CBS 144.89 / FGSC A1163) OX=451804 GN=AFUB_040460 PE=4 SV=1	AFUB_040460	16835	0	10374	8	8	37	0	0	0	2	2	14.3	1	1	7.1	0	0	0	0	0	0	1	1	7.1	1	1	7.1	0	0	0	0	0	0
tr|B0XYD0|B0XYD0_ASPFC	>tr|B0XYD0|B0XYD0_ASPFC SH3 domain protein OS=Neosartorya fumigata (strain CEA10 / CBS 144.89 / FGSC A1163) OX=451804 GN=AFUB_040480 PE=4 SV=1	AFUB_040480	26107	0	87929	7	7	56.2	0	0	0	1	1	3.7	2	2	7.4	0	0	0	0	0	0	1	1	3.7	1	1	3.7	0	0	0	0	0	0
tr|B0XYD2|B0XYD2_ASPFC	>tr|B0XYD2|B0XYD2_ASPFC Translational initiation factor 2 beta OS=Neosartorya fumigata (strain CEA10 / CBS 144.89 / FGSC A1163) OX=451804 GN=AFUB_040500 PE=4 SV=1	AFUB_040500	31305	0	173.41	16	16	63.2	0	0	0	10	10	28.4	8	8	23.5	0	0	0	0	0	0	8	8	30.2	7	7	27.4	0	0	0	0	0	0
tr|B0XYD4|B0XYD4_ASPFC	>tr|B0XYD4|B0XYD4_ASPFC Glycine-rich RNA-binding protein. putative OS=Neosartorya fumigata (strain CEA10 / CBS 144.89 / FGSC A1163) OX=451804 GN=AFUB_040520 PE=4 SV=1	AFUB_040520	12.81	0	75.55	6	6	66.1	0	0	0	4	4	45.8	2	2	18.6	0	0	0	0	0	0	3	3	45.8	3	3	45.8	0	0	0	0	0	0
tr|B0XYD6|B0XYD6_ASPFC	>tr|B0XYD6|B0XYD6_ASPFC Gamma-glutamylcyclotransferase OS=Neosartorya fumigata (strain CEA10 / CBS 144.89 / FGSC A1163) OX=451804 GN=AFUB_040540 PE=3 SV=1	AFUB_040540	34106	0.0011198	27652	2	2	6.6	0	0	0	1	1	4.3	2	2	6.6	0	0	0	0	0	0	0	0	0	0	0	0	0	0	0	0	0	0
tr|B0XYD9|B0XYD9_ASPFC	>tr|B0XYD9|B0XYD9_ASPFC MFS drug transporter. putative OS=Neosartorya fumigata (strain CEA10 / CBS 144.89 / FGSC A1163) OX=451804 GN=AFUB_040570 PE=4 SV=1	AFUB_040570	68162	0.00077012	32113	2	2	4	0	0	0	0	0	0	1	1	1.3	0	0	0	0	0	0	1	1	1.3	1	1	1.3	0	0	0	0	0	0
tr|B0XYE1|B0XYE1_ASPFC	>tr|B0XYE1|B0XYE1_ASPFC Morphogenesis protein (Msb1). putative OS=Neosartorya fumigata (strain CEA10 / CBS 144.89 / FGSC A1163) OX=451804 GN=AFUB_040590 PE=4 SV=1	AFUB_040590	112.04	0	117.05	23	23	31	0	0	0	13	13	15.5	12	12	14.7	0	0	0	0	0	0	10	10	14.5	8	8	10.8	0	0	0	0	0	0
tr|B0XYE4|B0XYE4_ASPFC	>tr|B0XYE4|B0XYE4_ASPFC Glucose-6-phosphate 1-dehydrogenase OS=Neosartorya fumigata (strain CEA10 / CBS 144.89 / FGSC A1163) OX=451804 GN=AFUB_040620 PE=3 SV=1	AFUB_040620	58.04	0	81331	14	14	35.5	0	0	0	11	11	22.9	12	12	24.7	0	0	0	0	0	0	5	5	9.6	5	5	9.6	0	0	0	0	0	0
tr|B0XYE5|B0XYE5_ASPFC	>tr|B0XYE5|B0XYE5_ASPFC 60S ribosomal protein L35Ae OS=Neosartorya fumigata (strain CEA10 / CBS 144.89 / FGSC A1163) OX=451804 GN=AFUB_040630 PE=3 SV=1	AFUB_040630	13238	0	67924	6	6	34.5	1	1	5	4	4	29.4	4	4	33.6	4	4	29.4	2	2	18.5	7	7	47.1	7	7	47.1	4	4	31.1	5	5	41.2
tr|B0XYE6|B0XYE6_ASPFC	>tr|B0XYE6|B0XYE6_ASPFC Uncharacterized protein OS=Neosartorya fumigata (strain CEA10 / CBS 144.89 / FGSC A1163) OX=451804 GN=AFUB_040640 PE=4 SV=1	AFUB_040640	35812	0	18802	4	4	10.6	0	0	0	1	1	2.1	1	1	2.1	0	0	0	0	0	0	1	1	2.7	0	0	0	0	0	0	0	0	0
tr|B0XYE7|B0XYE7_ASPFC	>tr|B0XYE7|B0XYE7_ASPFC Uncharacterized protein OS=Neosartorya fumigata (strain CEA10 / CBS 144.89 / FGSC A1163) OX=451804 GN=AFUB_040650 PE=4 SV=1	AFUB_040650	14742	0	15884	5	5	50.4	0	0	0	3	3	32.8	2	2	23.4	0	0	0	0	0	0	0	0	0	0	0	0	0	0	0	0	0	0
tr|B0XYE8|B0XYE8_ASPFC	>tr|B0XYE8|B0XYE8_ASPFC Mitochondrial phosphate carrier protein. putative OS=Neosartorya fumigata (strain CEA10 / CBS 144.89 / FGSC A1163) OX=451804 GN=AFUB_040660 PE=3 SV=1	AFUB_040660	44319	0	77247	2	2	5	0	0	0	3	3	6.9	4	4	8.7	0	0	0	0	0	0	1	1	2.5	0	0	0	0	0	0	0	0	0
tr|B0XYE9|B0XYE9_ASPFC	>tr|B0XYE9|B0XYE9_ASPFC Cystathionine beta-synthase (Beta-thionase). putative OS=Neosartorya fumigata (strain CEA10 / CBS 144.89 / FGSC A1163) OX=451804 GN=AFUB_040670 PE=4 SV=1	AFUB_040670	19829	0	85471	4	4	16.9	0	0	0	3	3	16.3	0	0	0	0	0	0	0	0	0	1	1	5.6	1	1	5.6	0	0	0	0	0	0
tr|B0XYF3|B0XYF3_ASPFC	>tr|B0XYF3|B0XYF3_ASPFC Inorganic diphosphatase. putative OS=Neosartorya fumigata (strain CEA10 / CBS 144.89 / FGSC A1163) OX=451804 GN=AFUB_040710 PE=4 SV=1	AFUB_040710	43623	0	178.73	21	21	56.8	0	0	0	19	19	43.2	15	15	44.9	0	0	0	0	0	0	13	13	38.9	12	12	36.4	2	2	5.1	2	2	4
tr|B0XYF4|B0XYF4_ASPFC	>tr|B0XYF4|B0XYF4_ASPFC Uncharacterized protein OS=Neosartorya fumigata (strain CEA10 / CBS 144.89 / FGSC A1163) OX=451804 GN=AFUB_040720 PE=4 SV=1	AFUB_040720	11822	0	10.54	1	1	20.8	0	0	0	0	0	0	0	0	0	0	0	0	0	0	0	0	0	0	0	0	0	0	0	0	0	0	0
tr|B0XYF6|B0XYF6_ASPFC	>tr|B0XYF6|B0XYF6_ASPFC Protein transport membrane glycoprotein Sec20. putative OS=Neosartorya fumigata (strain CEA10 / CBS 144.89 / FGSC A1163) OX=451804 GN=AFUB_040740 PE=4 SV=1	AFUB_040740	43437	0	14495	2	2	7	0	0	0	1	1	3.9	1	1	3.9	0	0	0	0	0	0	1	1	3.9	1	1	3.9	0	0	0	0	0	0
tr|B0XYG0|B0XYG0_ASPFC	>tr|B0XYG0|B0XYG0_ASPFC 4-nitrophenylphosphatase OS=Neosartorya fumigata (strain CEA10 / CBS 144.89 / FGSC A1163) OX=451804 GN=AFUB_040790 PE=4 SV=1	AFUB_040790	35681	0.0097943	14594	2	2	6.8	0	0	0	0	0	0	0	0	0	0	0	0	0	0	0	0	0	0	0	0	0	0	0	0	0	0	0
tr|B0XYG1|B0XYG1_ASPFC	>tr|B0XYG1|B0XYG1_ASPFC DNA replication factor C subunit Rfc2. putative OS=Neosartorya fumigata (strain CEA10 / CBS 144.89 / FGSC A1163) OX=451804 GN=AFUB_040800 PE=4 SV=1	AFUB_040800	43366	0	10655	2	2	5.6	0	0	0	1	1	2	1	1	2	0	0	0	0	0	0	3	3	7.6	6	6	17.8	1	1	3	0	0	0
tr|B0XYG2|B0XYG2_ASPFC	>tr|B0XYG2|B0XYG2_ASPFC Aspartyl aminopeptidase OS=Neosartorya fumigata (strain CEA10 / CBS 144.89 / FGSC A1163) OX=451804 GN=AFUB_040810 PE=3 SV=1	AFUB_040810	54886	0	323.31	27	27	65.9	0	0	0	27	27	63.9	22	22	52.4	0	0	0	0	0	0	14	14	45.8	11	11	32.5	0	0	0	1	1	3.2
tr|B0XYG4|B0XYG4_ASPFC	>tr|B0XYG4|B0XYG4_ASPFC Pyruvate dehydrogenase complex component Pdx1. putative OS=Neosartorya fumigata (strain CEA10 / CBS 144.89 / FGSC A1163) OX=451804 GN=AFUB_040830 PE=4 SV=1	AFUB_040830	34.79	0	90275	9	9	36.8	1	1	3.4	8	8	31.6	5	5	18.3	1	1	3.4	2	2	7.1	4	4	13.9	4	4	13.9	1	1	3.4	2	2	6.2
tr|B0XYG6|B0XYG6_ASPFC	>tr|B0XYG6|B0XYG6_ASPFC Structural maintenance of chromosomes protein OS=Neosartorya fumigata (strain CEA10 / CBS 144.89 / FGSC A1163) OX=451804 GN=AFUB_040850 PE=3 SV=1	AFUB_040850	147.13	0	26203	5	5	5.4	0	0	0	1	1	0.9	1	1	0.9	0	0	0	0	0	0	0	0	0	7	7	7.3	0	0	0	0	0	0
tr|B0XYG8|B0XYG8_ASPFC	>tr|B0XYG8|B0XYG8_ASPFC Uncharacterized protein OS=Neosartorya fumigata (strain CEA10 / CBS 144.89 / FGSC A1163) OX=451804 GN=AFUB_040870 PE=4 SV=1	AFUB_040870	64527	0.0033864	18058	1	1	2	0	0	0	1	1	2	1	1	2	0	0	0	0	0	0	0	0	0	0	0	0	0	0	0	0	0	0
tr|B0XYG9|B0XYG9_ASPFC	>tr|B0XYG9|B0XYG9_ASPFC MRS7 family protein OS=Neosartorya fumigata (strain CEA10 / CBS 144.89 / FGSC A1163) OX=451804 GN=AFUB_040880 PE=4 SV=1	AFUB_040880	68787	0	20666	6	6	12.4	0	0	0	4	4	8.1	2	2	3.6	0	0	0	0	0	0	2	2	4.6	1	1	2.1	0	0	0	0	0	0
tr|B0XYH2|B0XYH2_ASPFC	>tr|B0XYH2|B0XYH2_ASPFC Alpha-mannosidase OS=Neosartorya fumigata (strain CEA10 / CBS 144.89 / FGSC A1163) OX=451804 GN=AFUB_040910 PE=4 SV=1	AFUB_040910	123.79	0	282.45	25	25	24.5	2	2	1.2	38	38	40.6	32	32	33.1	0	0	0	0	0	0	11	11	13.1	13	13	14.3	0	0	0	0	0	0
tr|B0XYH6|B0XYH6_ASPFC	>tr|B0XYH6|B0XYH6_ASPFC Eukaryotic translation initiation factor 4. putative OS=Neosartorya fumigata (strain CEA10 / CBS 144.89 / FGSC A1163) OX=451804 GN=AFUB_040950 PE=3 SV=1	AFUB_040950	45778	0	323.31	32	29	74.9	2	2	5.4	21	19	57.4	16	13	35.5	4	4	13.8	2	2	7.1	20	20	62.8	20	20	64	4	4	11.8	4	4	11.8
tr|B0XYH8|B0XYH8_ASPFC	>tr|B0XYH8|B0XYH8_ASPFC Fumarylacetoacetate hydrolase family protein OS=Neosartorya fumigata (strain CEA10 / CBS 144.89 / FGSC A1163) OX=451804 GN=AFUB_040970 PE=4 SV=1	AFUB_040970	26249	0.0014409	23796	0	0	0	0	0	0	0	0	0	1	1	6	0	0	0	0	0	0	0	0	0	0	0	0	0	0	0	0	0	0
tr|B0XYI1|B0XYI1_ASPFC	>tr|B0XYI1|B0XYI1_ASPFC Cell wall protein. putative OS=Neosartorya fumigata (strain CEA10 / CBS 144.89 / FGSC A1163) OX=451804 GN=AFUB_041000 PE=4 SV=1	AFUB_041000	60108	0.0014332	23281	0	0	0	0	0	0	2	2	2.8	0	0	0	0	0	0	0	0	0	0	0	0	0	0	0	0	0	0	0	0	0
tr|B0XYI4|B0XYI4_ASPFC	>tr|B0XYI4|B0XYI4_ASPFC Aconitate hydratase. putative OS=Neosartorya fumigata (strain CEA10 / CBS 144.89 / FGSC A1163) OX=451804 GN=AFUB_041030 PE=4 SV=1	AFUB_041030	25889	0	31256	2	2	14.8	0	0	0	1	1	3.9	1	1	3.9	0	0	0	0	0	0	2	2	13.5	4	4	16.6	0	0	0	0	0	0
tr|B0XYI8|B0XYI8_ASPFC	>tr|B0XYI8|B0XYI8_ASPFC Polymerase (RNA) II (DNA directed) polypeptide D OS=Neosartorya fumigata (strain CEA10 / CBS 144.89 / FGSC A1163) OX=451804 GN=AFUB_041070 PE=4 SV=1	AFUB_041070	16832	0	7454	4	4	33.1	0	0	0	1	1	10.1	1	1	10.1	0	0	0	0	0	0	0	0	0	0	0	0	0	0	0	0	0	0
tr|B0XYI9|B0XYI9_ASPFC	>tr|B0XYI9|B0XYI9_ASPFC tRNA (guanine(37)-N1)-methyltransferase OS=Neosartorya fumigata (strain CEA10 / CBS 144.89 / FGSC A1163) OX=451804 GN=TRM5 PE=3 SV=1	TRM5	55195	0	63384	3	3	8.8	0	0	0	0	0	0	0	0	0	0	0	0	0	0	0	1	1	2.1	0	0	0	0	0	0	0	0	0
tr|B0XYJ0|B0XYJ0_ASPFC	>tr|B0XYJ0|B0XYJ0_ASPFC PX domain protein OS=Neosartorya fumigata (strain CEA10 / CBS 144.89 / FGSC A1163) OX=451804 GN=AFUB_041090 PE=4 SV=1	AFUB_041090	135.29	0	41449	9	9	8.5	1	1	0.8	6	6	5.2	3	3	2.3	0	0	0	0	0	0	7	7	7.2	5	5	4.7	0	0	0	0	0	0
[truncated: 1,627 more rows]
